# Supplementary material for: Association with TFIIIC limits MYCN localisation in hubs of active promoters and chromatin accumulation of non-phosphorylated RNA polymerase II
Source: eLife. 2024 Aug 23;13:RP94407. doi: 10.7554/eLife.94407 (PMC11343564; doi:10.7554/eLife.94407)
Supplement: Figure 1—source data 1. [file elife-94407-fig1-data1.zip]

Archive with 30 entries (27 files):
- Figure 1 - source data 1/
- __MACOSX/._Figure 1 - source data 1
- Figure 1 - source data 1/.DS_Store
- __MACOSX/Figure 1 - source data 1/._.DS_Store
- Figure 1 - source data 1/1A-WBs raw images /
- __MACOSX/Figure 1 - source data 1/._1A-WBs raw images 
- Figure 1 - source data 1/1D-WBs raw images/
- __MACOSX/Figure 1 - source data 1/._1D-WBs raw images
- Figure 1 - source data 1/1A-WBs raw images /TFIIIC4-WB.tiff
- __MACOSX/Figure 1 - source data 1/1A-WBs raw images /._TFIIIC4-WB.tiff
- Figure 1 - source data 1/1A-WBs raw images /TFIIIC5-WB.tiff
- __MACOSX/Figure 1 - source data 1/1A-WBs raw images /._TFIIIC5-WB.tiff
- Figure 1 - source data 1/1A-WBs raw images /TFIIIC6-WB.tiff
- __MACOSX/Figure 1 - source data 1/1A-WBs raw images /._TFIIIC6-WB.tiff
- Figure 1 - source data 1/1A-WBs raw images /TFIIIC3-WB.tiff
- __MACOSX/Figure 1 - source data 1/1A-WBs raw images /._TFIIIC3-WB.tiff
- Figure 1 - source data 1/1A-WBs raw images /TFIIIC2-WB.tiff
- __MACOSX/Figure 1 - source data 1/1A-WBs raw images /._TFIIIC2-WB.tiff
- Figure 1 - source data 1/1A-WBs raw images /Nmyc-WB.tiff
- __MACOSX/Figure 1 - source data 1/1A-WBs raw images /._Nmyc-WB.tiff
- Figure 1 - source data 1/1A-WBs raw images /TFIIIC1-WB.tiff
- __MACOSX/Figure 1 - source data 1/1A-WBs raw images /._TFIIIC1-WB.tiff
- Figure 1 - source data 1/1D-WBs raw images/1st-anti-nmyc.tif
- __MACOSX/Figure 1 - source data 1/1D-WBs raw images/._1st-anti-nmyc.tif
- Figure 1 - source data 1/1D-WBs raw images/4th-anti-nmyc-anti-35-anti-102-anti-63.tif
- __MACOSX/Figure 1 - source data 1/1D-WBs raw images/._4th-anti-nmyc-anti-35-anti-102-anti-63.tif
- Figure 1 - source data 1/1D-WBs raw images/3d-anti-nmyc-anti-35-anti-102.tif
- __MACOSX/Figure 1 - source data 1/1D-WBs raw images/._3d-anti-nmyc-anti-35-anti-102.tif
- Figure 1 - source data 1/1D-WBs raw images/2nd-anti-nmyc-anti-35.tif
- __MACOSX/Figure 1 - source data 1/1D-WBs raw images/._2nd-anti-nmyc-anti-35.tif
