# Supplementary material for: Association with TFIIIC limits MYCN localisation in hubs of active promoters and chromatin accumulation of non-phosphorylated RNA polymerase II
Source: eLife. 2024 Aug 23;13:RP94407. doi: 10.7554/eLife.94407 (PMC11343564; doi:10.7554/eLife.94407)
Supplement: Figure 1—source data 2. [file elife-94407-fig1-data2.zip]

Archive with 30 entries (27 files):
- Figure 1 - source data 2/
- __MACOSX/._Figure 1 - source data 2
- Figure 1 - source data 2/1D-WBs raw images labelled/
- __MACOSX/Figure 1 - source data 2/._1D-WBs raw images labelled
- Figure 1 - source data 2/.DS_Store
- __MACOSX/Figure 1 - source data 2/._.DS_Store
- Figure 1 - source data 2/1A-WBs raw images  labelled/
- __MACOSX/Figure 1 - source data 2/._1A-WBs raw images  labelled
- Figure 1 - source data 2/1D-WBs raw images labelled/1st-anti-nmyc.tif
- __MACOSX/Figure 1 - source data 2/1D-WBs raw images labelled/._1st-anti-nmyc.tif
- Figure 1 - source data 2/1D-WBs raw images labelled/4th-anti-nmyc-anti-35-anti-102-anti-63.tif
- __MACOSX/Figure 1 - source data 2/1D-WBs raw images labelled/._4th-anti-nmyc-anti-35-anti-102-anti-63.tif
- Figure 1 - source data 2/1D-WBs raw images labelled/3d-anti-nmyc-anti-35-anti-102.tif
- __MACOSX/Figure 1 - source data 2/1D-WBs raw images labelled/._3d-anti-nmyc-anti-35-anti-102.tif
- Figure 1 - source data 2/1D-WBs raw images labelled/2nd-anti-nmyc-anti-35.tif
- __MACOSX/Figure 1 - source data 2/1D-WBs raw images labelled/._2nd-anti-nmyc-anti-35.tif
- Figure 1 - source data 2/1A-WBs raw images  labelled/TFIIIC4-WB.tiff
- __MACOSX/Figure 1 - source data 2/1A-WBs raw images  labelled/._TFIIIC4-WB.tiff
- Figure 1 - source data 2/1A-WBs raw images  labelled/TFIIIC5-WB.tiff
- __MACOSX/Figure 1 - source data 2/1A-WBs raw images  labelled/._TFIIIC5-WB.tiff
- Figure 1 - source data 2/1A-WBs raw images  labelled/TFIIIC6-WB.tiff
- __MACOSX/Figure 1 - source data 2/1A-WBs raw images  labelled/._TFIIIC6-WB.tiff
- Figure 1 - source data 2/1A-WBs raw images  labelled/TFIIIC3-WB.tiff
- __MACOSX/Figure 1 - source data 2/1A-WBs raw images  labelled/._TFIIIC3-WB.tiff
- Figure 1 - source data 2/1A-WBs raw images  labelled/TFIIIC2-WB.tiff
- __MACOSX/Figure 1 - source data 2/1A-WBs raw images  labelled/._TFIIIC2-WB.tiff
- Figure 1 - source data 2/1A-WBs raw images  labelled/Nmyc-WB.tiff
- __MACOSX/Figure 1 - source data 2/1A-WBs raw images  labelled/._Nmyc-WB.tiff
- Figure 1 - source data 2/1A-WBs raw images  labelled/TFIIIC1-WB.tiff
- __MACOSX/Figure 1 - source data 2/1A-WBs raw images  labelled/._TFIIIC1-WB.tiff
