# Supplementary material for: Association with TFIIIC limits MYCN localisation in hubs of active promoters and chromatin accumulation of non-phosphorylated RNA polymerase II
Source: eLife. 2024 Aug 23;13:RP94407. doi: 10.7554/eLife.94407 (PMC11343564; doi:10.7554/eLife.94407)
Supplement: Figure 1—source data 3. [file elife-94407-fig1-data3.zip]

Archive with 8 entries (6 files):
- Figure 1 - source data 3/
- __MACOSX/._Figure 1 - source data 3
- Figure 1 - source data 3/.DS_Store
- __MACOSX/Figure 1 - source data 3/._.DS_Store
- Figure 1 - source data 3/1C-Coomassie raw images/
- __MACOSX/Figure 1 - source data 3/._1C-Coomassie raw images
- Figure 1 - source data 3/1C-Coomassie raw images/1C - raw images.tiff
- __MACOSX/Figure 1 - source data 3/1C-Coomassie raw images/._1C - raw images.tiff
