# Supplementary material for: Association with TFIIIC limits MYCN localisation in hubs of active promoters and chromatin accumulation of non-phosphorylated RNA polymerase II
Source: eLife. 2024 Aug 23;13:RP94407. doi: 10.7554/eLife.94407 (PMC11343564; doi:10.7554/eLife.94407)
Supplement: Figure 1—source data 5. [file elife-94407-fig1-data5.zip]

Archive with 10 entries (8 files):
- Figure 1 - source data 5/
- __MACOSX/._Figure 1 - source data 5
- Figure 1 - source data 5/.DS_Store
- __MACOSX/Figure 1 - source data 5/._.DS_Store
- Figure 1 - source data 5/1B-SEC-Curve/
- __MACOSX/Figure 1 - source data 5/._1B-SEC-Curve
- Figure 1 - source data 5/SourceData_Fig1E.xlsx
- __MACOSX/Figure 1 - source data 5/._SourceData_Fig1E.xlsx
- Figure 1 - source data 5/1B-SEC-Curve/Figure1B-SEC.xlsx
- __MACOSX/Figure 1 - source data 5/1B-SEC-Curve/._Figure1B-SEC.xlsx
