# Supplementary material for: Association with TFIIIC limits MYCN localisation in hubs of active promoters and chromatin accumulation of non-phosphorylated RNA polymerase II
Source: eLife. 2024 Aug 23;13:RP94407. doi: 10.7554/eLife.94407 (PMC11343564; doi:10.7554/eLife.94407)
Supplement: Figure 1—figure supplement 1—source data 2. [file elife-94407-fig1-figsupp1-data2.zip]

Archive with 12 entries (9 files):
- Figure 1 - supplement 1 - source data 2/
- __MACOSX/._Figure 1 - supplement 1 - source data 2
- Figure 1 - supplement 1 - source data 2/.DS_Store
- __MACOSX/Figure 1 - supplement 1 - source data 2/._.DS_Store
- Figure 1 - supplement 1 - source data 2/S1A-Commassie raw images labelled/
- __MACOSX/Figure 1 - supplement 1 - source data 2/._S1A-Commassie raw images labelled
- Figure 1 - supplement 1 - source data 2/S1B-Commassie raw images labelled/
- __MACOSX/Figure 1 - supplement 1 - source data 2/._S1B-Commassie raw images labelled
- Figure 1 - supplement 1 - source data 2/S1A-Commassie raw images labelled/Fig-S1A.tiff
- __MACOSX/Figure 1 - supplement 1 - source data 2/S1A-Commassie raw images labelled/._Fig-S1A.tiff
- Figure 1 - supplement 1 - source data 2/S1B-Commassie raw images labelled/FigS1B-Commassie.tiff
- __MACOSX/Figure 1 - supplement 1 - source data 2/S1B-Commassie raw images labelled/._FigS1B-Commassie.tiff
