# Supplementary material for: Association with TFIIIC limits MYCN localisation in hubs of active promoters and chromatin accumulation of non-phosphorylated RNA polymerase II
Source: eLife. 2024 Aug 23;13:RP94407. doi: 10.7554/eLife.94407 (PMC11343564; doi:10.7554/eLife.94407)
Supplement: Figure 1—figure supplement 1—source data 4. [file elife-94407-fig1-figsupp1-data4.zip]

Archive with 46 entries (40 files):
- Figure 1 - supplement 1 - source data 4/
- __MACOSX/._Figure 1 - supplement 1 - source data 4
- Figure 1 - supplement 1 - source data 4/.DS_Store
- __MACOSX/Figure 1 - supplement 1 - source data 4/._.DS_Store
- Figure 1 - supplement 1 - source data 4/S1F raw data/
- __MACOSX/Figure 1 - supplement 1 - source data 4/._S1F raw data
- Figure 1 - supplement 1 - source data 4/S1E raw images/
- __MACOSX/Figure 1 - supplement 1 - source data 4/._S1E raw images
- Figure 1 - supplement 1 - source data 4/S1F raw data/.DS_Store
- __MACOSX/Figure 1 - supplement 1 - source data 4/S1F raw data/._.DS_Store
- Figure 1 - supplement 1 - source data 4/S1F raw data/VCL.tif
- __MACOSX/Figure 1 - supplement 1 - source data 4/S1F raw data/._VCL.tif
- Figure 1 - supplement 1 - source data 4/S1F raw data/MYC.tif
- __MACOSX/Figure 1 - supplement 1 - source data 4/S1F raw data/._MYC.tif
- Figure 1 - supplement 1 - source data 4/S1F raw data/MYCN.tif
- __MACOSX/Figure 1 - supplement 1 - source data 4/S1F raw data/._MYCN.tif
- Figure 1 - supplement 1 - source data 4/S1E raw images/S1E TFIIIC2 raw images/
- __MACOSX/Figure 1 - supplement 1 - source data 4/S1E raw images/._S1E TFIIIC2 raw images
- Figure 1 - supplement 1 - source data 4/S1E raw images/.DS_Store
- __MACOSX/Figure 1 - supplement 1 - source data 4/S1E raw images/._.DS_Store
- Figure 1 - supplement 1 - source data 4/S1E raw images/S1E TFIIIC5 raw images/
- __MACOSX/Figure 1 - supplement 1 - source data 4/S1E raw images/._S1E TFIIIC5 raw images
- Figure 1 - supplement 1 - source data 4/S1E raw images/S1E TFIIIC3 raw images/
- __MACOSX/Figure 1 - supplement 1 - source data 4/S1E raw images/._S1E TFIIIC3 raw images
- Figure 1 - supplement 1 - source data 4/S1E raw images/S1E TFIIIC2 raw images/TF3C2_I.jpg
- __MACOSX/Figure 1 - supplement 1 - source data 4/S1E raw images/S1E TFIIIC2 raw images/._TF3C2_I.jpg
- Figure 1 - supplement 1 - source data 4/S1E raw images/S1E TFIIIC2 raw images/TF3C2_III.jpg
- __MACOSX/Figure 1 - supplement 1 - source data 4/S1E raw images/S1E TFIIIC2 raw images/._TF3C2_III.jpg
- Figure 1 - supplement 1 - source data 4/S1E raw images/S1E TFIIIC2 raw images/TF3C2_II.jpg
- __MACOSX/Figure 1 - supplement 1 - source data 4/S1E raw images/S1E TFIIIC2 raw images/._TF3C2_II.jpg
- Figure 1 - supplement 1 - source data 4/S1E raw images/S1E TFIIIC5 raw images/TF3C5.png
- __MACOSX/Figure 1 - supplement 1 - source data 4/S1E raw images/S1E TFIIIC5 raw images/._TF3C5.png
- Figure 1 - supplement 1 - source data 4/S1E raw images/S1E TFIIIC5 raw images/MYC.png
- __MACOSX/Figure 1 - supplement 1 - source data 4/S1E raw images/S1E TFIIIC5 raw images/._MYC.png
- Figure 1 - supplement 1 - source data 4/S1E raw images/S1E TFIIIC5 raw images/VCL.png
- __MACOSX/Figure 1 - supplement 1 - source data 4/S1E raw images/S1E TFIIIC5 raw images/._VCL.png
- Figure 1 - supplement 1 - source data 4/S1E raw images/S1E TFIIIC5 raw images/S3E_TF3C5.tif
- __MACOSX/Figure 1 - supplement 1 - source data 4/S1E raw images/S1E TFIIIC5 raw images/._S3E_TF3C5.tif
- Figure 1 - supplement 1 - source data 4/S1E raw images/S1E TFIIIC3 raw images/TF3C3_I.jpg
- __MACOSX/Figure 1 - supplement 1 - source data 4/S1E raw images/S1E TFIIIC3 raw images/._TF3C3_I.jpg
- Figure 1 - supplement 1 - source data 4/S1E raw images/S1E TFIIIC3 raw images/.DS_Store
- __MACOSX/Figure 1 - supplement 1 - source data 4/S1E raw images/S1E TFIIIC3 raw images/._.DS_Store
- Figure 1 - supplement 1 - source data 4/S1E raw images/S1E TFIIIC3 raw images/TF3C3_II.jpg
- __MACOSX/Figure 1 - supplement 1 - source data 4/S1E raw images/S1E TFIIIC3 raw images/._TF3C3_II.jpg
- Figure 1 - supplement 1 - source data 4/S1E raw images/S1E TFIIIC3 raw images/TF3C3_III.jpg
- __MACOSX/Figure 1 - supplement 1 - source data 4/S1E raw images/S1E TFIIIC3 raw images/._TF3C3_III.jpg
