# Supplementary material for: Association with TFIIIC limits MYCN localisation in hubs of active promoters and chromatin accumulation of non-phosphorylated RNA polymerase II
Source: eLife. 2024 Aug 23;13:RP94407. doi: 10.7554/eLife.94407 (PMC11343564; doi:10.7554/eLife.94407)
Supplement: Figure 1—figure supplement 1—source data 5. [file elife-94407-fig1-figsupp1-data5.zip]

Archive with 38 entries (32 files):
- Figure 1 - supplement 1 - source data 5 /
- Figure 1 - supplement 1 - source data 5 /.DS_Store
- __MACOSX/Figure 1 - supplement 1 - source data 5 /._.DS_Store
- Figure 1 - supplement 1 - source data 5 /S1F raw data labelled/
- Figure 1 - supplement 1 - source data 5 /S1E raw images labelled/
- Figure 1 - supplement 1 - source data 5 /S1F raw data labelled/VCL.tif
- __MACOSX/Figure 1 - supplement 1 - source data 5 /S1F raw data labelled/._VCL.tif
- Figure 1 - supplement 1 - source data 5 /S1F raw data labelled/MYC.tif
- __MACOSX/Figure 1 - supplement 1 - source data 5 /S1F raw data labelled/._MYC.tif
- Figure 1 - supplement 1 - source data 5 /S1F raw data labelled/MYCN.tif
- __MACOSX/Figure 1 - supplement 1 - source data 5 /S1F raw data labelled/._MYCN.tif
- Figure 1 - supplement 1 - source data 5 /S1E raw images labelled/.DS_Store
- __MACOSX/Figure 1 - supplement 1 - source data 5 /S1E raw images labelled/._.DS_Store
- Figure 1 - supplement 1 - source data 5 /S1E raw images labelled/S1E TFIIIC2 raw images labelled/
- Figure 1 - supplement 1 - source data 5 /S1E raw images labelled/S1E TFIIIC3 raw images labelled/
- Figure 1 - supplement 1 - source data 5 /S1E raw images labelled/S1E TFIIIC5 raw images labelled/
- Figure 1 - supplement 1 - source data 5 /S1E raw images labelled/S1E TFIIIC2 raw images labelled/TF3C2_I.jpg
- __MACOSX/Figure 1 - supplement 1 - source data 5 /S1E raw images labelled/S1E TFIIIC2 raw images labelled/._TF3C2_I.jpg
- Figure 1 - supplement 1 - source data 5 /S1E raw images labelled/S1E TFIIIC2 raw images labelled/TF3C2_III.jpg
- __MACOSX/Figure 1 - supplement 1 - source data 5 /S1E raw images labelled/S1E TFIIIC2 raw images labelled/._TF3C2_III.jpg
- Figure 1 - supplement 1 - source data 5 /S1E raw images labelled/S1E TFIIIC2 raw images labelled/TF3C2_II.jpg
- __MACOSX/Figure 1 - supplement 1 - source data 5 /S1E raw images labelled/S1E TFIIIC2 raw images labelled/._TF3C2_II.jpg
- Figure 1 - supplement 1 - source data 5 /S1E raw images labelled/S1E TFIIIC3 raw images labelled/TF3C3_I.jpg
- __MACOSX/Figure 1 - supplement 1 - source data 5 /S1E raw images labelled/S1E TFIIIC3 raw images labelled/._TF3C3_I.jpg
- Figure 1 - supplement 1 - source data 5 /S1E raw images labelled/S1E TFIIIC3 raw images labelled/.DS_Store
- __MACOSX/Figure 1 - supplement 1 - source data 5 /S1E raw images labelled/S1E TFIIIC3 raw images labelled/._.DS_Store
- Figure 1 - supplement 1 - source data 5 /S1E raw images labelled/S1E TFIIIC3 raw images labelled/TF3C3_II.jpg
- __MACOSX/Figure 1 - supplement 1 - source data 5 /S1E raw images labelled/S1E TFIIIC3 raw images labelled/._TF3C3_II.jpg
- Figure 1 - supplement 1 - source data 5 /S1E raw images labelled/S1E TFIIIC3 raw images labelled/TF3C3_III.jpg
- __MACOSX/Figure 1 - supplement 1 - source data 5 /S1E raw images labelled/S1E TFIIIC3 raw images labelled/._TF3C3_III.jpg
- Figure 1 - supplement 1 - source data 5 /S1E raw images labelled/S1E TFIIIC5 raw images labelled/TF3C5.png
- __MACOSX/Figure 1 - supplement 1 - source data 5 /S1E raw images labelled/S1E TFIIIC5 raw images labelled/._TF3C5.png
- Figure 1 - supplement 1 - source data 5 /S1E raw images labelled/S1E TFIIIC5 raw images labelled/MYC.png
- __MACOSX/Figure 1 - supplement 1 - source data 5 /S1E raw images labelled/S1E TFIIIC5 raw images labelled/._MYC.png
- Figure 1 - supplement 1 - source data 5 /S1E raw images labelled/S1E TFIIIC5 raw images labelled/VCL.png
- __MACOSX/Figure 1 - supplement 1 - source data 5 /S1E raw images labelled/S1E TFIIIC5 raw images labelled/._VCL.png
- Figure 1 - supplement 1 - source data 5 /S1E raw images labelled/S1E TFIIIC5 raw images labelled/S3E_TF3C5.tif
- __MACOSX/Figure 1 - supplement 1 - source data 5 /S1E raw images labelled/S1E TFIIIC5 raw images labelled/._S3E_TF3C5.tif
