# Supplementary material for: Association with TFIIIC limits MYCN localisation in hubs of active promoters and chromatin accumulation of non-phosphorylated RNA polymerase II
Source: eLife. 2024 Aug 23;13:RP94407. doi: 10.7554/eLife.94407 (PMC11343564; doi:10.7554/eLife.94407)
Supplement: Figure 3—figure supplement 1—source data 1. [file elife-94407-fig3-figsupp1-data1.zip]

Archive with 3 entries (2 files):
- Figure3 - supplement - Source data/
- Figure3 - supplement - Source data/SourceData_Fig3_S1.xlsx
- __MACOSX/Figure3 - supplement - Source data/._SourceData_Fig3_S1.xlsx
