# Supplementary material for: Association with TFIIIC limits MYCN localisation in hubs of active promoters and chromatin accumulation of non-phosphorylated RNA polymerase II
Source: eLife. 2024 Aug 23;13:RP94407. doi: 10.7554/eLife.94407 (PMC11343564; doi:10.7554/eLife.94407)
Supplement: Figure 5—source data 1. [file elife-94407-fig5-data1.zip › Figure5 - Source data/SourceData_Fig5.xlsx]

## Sheet: 5C
BRCA ChIP	% Input
	EtOH			4-OHT			Dox EtOH			Dox 4-OHT			IgG
NPM1	0.0419683	0.0329604	0.0394764	0.29703	0.311998	0.276769	0.0726413	0.10722	0.0904406	0.1295	0.129024	0.13404	0.00153981	0.0007896	0.00614679
TAF4B	0.013138	0.0170881	0.0254112	0.112179	0.156841	0.212175	0.0061005	0.0441767	0.0509153	0.0783846	0.070082	0.0921428	0.00030636	0.00030636	0.00670263
NCL	0.0140406	0.0235492	0.0278053	0.126951	0.157506	0.154274	0.0370676	0.0260796	0.0198137	0.053418	0.0635729	0.0615507	1.7227e-05	0.00384378	0.0001307
POLG	0.00908926	0.0507601	0.0187694	0.178505	0.109157	0.109774	0.0590234	0.0969553	0.070025	0.0221154	0.01117	0.0367664	4.8835e-05	4.8835e-05	0.000353
TFAP4	0.0121491	0.0121491	0.0121491	0.0982182	0.0857625	0.0454509	0.0393825	0.0142953	0.0793813	0.00722114	0.0121668	0.00952355	0.00150344	0.00053767	0.00636192
PLD6	0.00393734	0.00483172	0.00393869	0.0446703	0.0341361	0.0494664	0.00569152	0.0052888	0.0036193	0.0165227	0.0180999	0.0135266	0.00012457	0.00012457	0.00012457
EIF6	0.0148185	0.0133508	0.0110395	0.0479468	0.0349659	0.0489163	0.0285476	0.0182106	0.00907804	0.0134117	0.0256781	0.0298514	0.00258833	5.1751e-05	5.1751e-05
NME1	0.0241178	0.023636	0.0286386	0.0254257	0.0296465	0.06552	0.0179822	0.0299959	0.0182251	0.0275862	0.0297465	0.0307287	0.00124607	0.00147206	9.4081e-06
intergenic	0.0180411	0.0303879	0.0261177	0.0450151	0.035708	0.0317397	0.0186052	0.00317742	0.0109263	0.0388724	0.0320932	0.0245195	0.0004847	0.00065372	0.00031842

## Sheet: PLA RNAPII PP2A
Display	Row	Column	Timepoint	Time [s]	Field	Object ID	X	Y	Position X [µm]	Position Y [µm]	Bounding Box	Nuclei Selected Selected - Nucleus Area [µm²]	Nuclei Selected Selected - Nucleus Roundness	Nuclei Selected Selected - Object No in Nuclei	Nuclei Selected Selected - Object No in Nuclei Selected	Nuclei Selected Selected - Total Spot Area	Nuclei Selected Selected - Relative Spot Intensity	Nuclei Selected Selected - Number of Spots	Nuclei Selected Selected - Number of Spots per Area of Nucleus	Nuclei Selected Selected - Total Spot Area (2)	Nuclei Selected Selected - Relative Spot Intensity (2)	Nuclei Selected Selected - Number of Spots (2)	Nuclei Selected Selected - Number of Spots per Area of Cytoplasm	Nuclei Selected Selected - Number of Spots im Nucleus- per Cell	Nuclei Selected Selected - Intensity Spots im Nucleus Alexa 647 Mean- Mean pe...	Nuclei Selected Selected - Number of Spots im Cytoplasma- per Cell	Nuclei Selected Selected - Intensity Spots im Cytoplasma Alexa 647 Mean- Mean...	Compound	Concentration	Cell Type	Cell Count
True	H	10	0	0	1	1	372	34	272	474	[338,9,397,64]	85.45	1.001	1	1	159	0.1244	13	0.01358	65	0.1039	5	0.003353	13	3400	5	3400						384 well	1	2	3	4	5	6	7	8	9	10	11	12	13	14	15	16
True	H	10	0	0	1	2	317	52	254	466	[267,8,354,108]	122.3	0.9689	2	2	130	0.1087	10	0.007299	0	0	0	0	10	2886	0	NaN						A	PBS	PBS	PBS	PBS	PBS	PBS	PBS	PBS	PBS	PBS	PBS	PBS	PBS	PBS	PBS	PBS
True	H	10	0	0	1	3	525	171	317	432	[476,132,556,216]	144	0.9166	3	3	236	0.1158	20	0.0124	77	0.02616	7	0.002466	20	2699	7	1085						B	PBS	PBS	PBS	PBS	PBS	PBS	PBS	PBS	PBS	PBS	PBS	PBS	PBS	PBS	PBS	PBS
True	H	10	0	0	1	4	461	365	302	375	[429,340,504,393]	135	0.9794	4	4	183	0.1008	15	0.009921	88	0.08028	7	0.005032	15	2990	7	1628						C	PBS	PBS	PBS	PBS	PBS	PBS	PBS	PBS	PBS	PBS	PBS	PBS	PBS	PBS	PBS	PBS
True	H	10	0	0	1	5	429	394	289	366	[403,357,457,429]	108.6	0.9397	5	5	124	0.1233	11	0.009046	61	0.03111	5	0.003516	11	3743	5	1049						D	PBS	PBS	PBS	PBS	PBS	PBS	PBS	PBS	PBS	PBS	PBS	PBS	PBS	PBS	PBS	PBS
True	H	10	0	0	1	6	576	492	333	336	[534,449,606,534]	128.4	0.8945	7	7	173	0.1235	15	0.01043	58	0.02262	5	0.002042	15	3470	5	1691						E	PBS	PBS	PBS
True	H	10	0	0	1	7	890	827	427	237	[846,796,943,856]	80.36	0.9227	8	8	25	0.002692	2	0.002222	39	0.04419	3	0.001177	2	808.6	3	2961						F	PBS	PBS	PBS
True	H	10	0	0	1	8	832	863	408	227	[772,832,863,892]	101.3	0.9394	10	10	83	0.09694	7	0.006167	26	0.04099	2	0.001355	7	2548	2	2157						G	PBS	PBS	PBS
True	H	10	0	0	1	9	138	949	203	199	[105,920,171,993]	118.6	0.9793	11	11	90	0.0916	7	0.005271	64	0.03224	5	0.002897	7	2422	5	1082						H	PBS	PBS	PBS							RNAPII(A10)-PP2A	RNAPII(A10)-PP2A	RNAPII(A10)-PP2A	RNAPII(A10)-PP2A	RNAPII(A10)-PP2A	RNAPII(A10)-PP2A	RNAPII(A10)-PP2A
True	H	10	0	0	1	10	823	1033	408	174	[779,993,873,1078]	165.5	0.8963	12	12	220	0.1063	18	0.009714	43	0.002723	4	0.001062	18	2932	4	563.4						I	PBS	PBS	PBS
True	H	10	0	0	1	11	42	403	176	363	[21,379,77,428]	144.9	0.9594	15	15	235	0.1429	20	0.01232	37	0.1882	3	0.01149	20	5130	3	5786						J	PBS	PBS	PBS
True	H	10	0	0	2	1	950	76	-1168	1431	[910,37,1002,115]	95.18	0.8875	5	2	103	0.1064	9	0.008443	104	0.03413	8	0.002541	9	4986	8	2101						K	PBS	PBS	PBS
True	H	10	0	0	2	2	875	121	-1190	1416	[821,71,951,175]	81.34	0.9507	6	3	111	0.1009	9	0.009879	38	0.01761	3	0.0005124	9	3766	3	5062						L	PBS	PBS	PBS							RNAPII(A10)-PP2A	RNAPII(A10)-PP2A	RNAPII(A10)-PP2A	RNAPII(A10)-PP2A	RNAPII(A10)-PP2A	RNAPII(A10)-PP2A	RNAPII(A10)-PP2A
True	H	10	0	0	2	3	916	166	-1179	1403	[880,139,944,201]	66.34	0.917	7	4	67	0.07678	7	0.009421	13	0.01288	1	0.0005889	7	2821	1	3924						M	PBS	PBS	PBS	PBS	PBS	PBS	PBS	PBS	PBS	PBS	PBS	PBS	PBS	PBS	PBS	PBS
True	H	10	0	0	2	4	975	170	-1162	1403	[941,132,1012,202]	135.4	0.9467	8	5	231	0.1153	21	0.01385	65	0.06028	5	0.002548	21	4524	5	2967						N	PBS	PBS	PBS	PBS	PBS	PBS	PBS	PBS	PBS	PBS	PBS	PBS	PBS	PBS	PBS	PBS
True	H	10	0	0	2	5	818	173	-1210	1399	[761,123,869,235]	124.9	0.9451	9	6	142	0.09113	13	0.009292	24	0.007399	2	0.0004182	13	4960	2	1727						O	PBS	PBS	PBS	PBS	PBS	PBS	PBS	PBS	PBS	PBS	PBS	PBS	PBS	PBS	PBS	PBS
True	H	10	0	0	2	6	1044	199	-1141	1395	[1026,165,1074,218]	92.06	0.9769	11	7	127	0.1286	10	0.009699	77	0.1407	6	0.009677	10	3720	6	2866						P	PBS	PBS	PBS	PBS	PBS	PBS	PBS	PBS	PBS	PBS	PBS	PBS	PBS	PBS	PBS	PBS
True	H	10	0	0	2	7	891	208	-1187	1391	[852,175,929,239]	71.61	0.8522	12	8	69	0.0794	6	0.007481	13	0.01327	1	0.0004699	6	3987	1	1776
True	H	10	0	0	2	8	942	226	-1171	1385	[915,194,976,260]	103.3	0.95	13	9	180	0.115	16	0.01383	0	0	0	0	16	4723	0	NaN
True	H	10	0	0	2	9	1003	240	-1154	1381	[969,209,1034,279]	127.1	0.9721	14	10	192	0.1161	16	0.01124	79	0.01638	8	0.004098	16	3772	8	1255
True	H	10	0	0	2	10	799	274	-1214	1371	[776,245,825,307]	108.7	0.8961	15	11	207	0.1411	17	0.01397	46	0.03627	4	0.004057	17	5545	4	2952
True	H	10	0	0	2	11	1047	284	-1140	1366	[1005,252,1078,342]	62.59	0.7036	16	12	38	0.02115	4	0.005706	138	0.07921	11	0.004065	4	1062	11	2633
True	H	10	0	0	2	12	743	291	-1228	1364	[704,249,814,345]	48.75	0.9805	17	13	23	0.03074	2	0.003663	39	0.004964	3	0.0006659	2	3090	3	1130
True	H	10	0	0	2	13	1013	319	-1153	1357	[958,292,1048,342]	98.4	0.8533	18	14	133	0.1351	11	0.009982	96	0.03216	10	0.005841	11	3992	10	1493
True	H	10	0	0	2	14	907	342	-1182	1351	[865,309,951,374]	137.5	0.9308	19	15	174	0.1268	14	0.009091	35	0.002454	3	0.001552	14	5306	3	566.4
True	H	10	0	0	2	15	664	326	-1248	1353	[619,288,759,368]	71.43	0.8706	20	16	60	0.07641	5	0.00625	70	0.01019	6	0.0009591	5	4300	6	2363
True	H	10	0	0	2	16	928	380	-1176	1339	[904,359,949,403]	92.15	0.9361	21	17	116	0.1458	10	0.00969	13	0.008937	1	0.002252	10	5470	1	562.6
True	H	10	0	0	2	17	970	391	-1163	1336	[946,360,994,428]	89.2	0.9918	22	18	77	0.05272	7	0.007007	68	0.01193	6	0.003968	7	4120	6	903.3
True	H	10	0	0	2	18	875	387	-1191	1335	[843,357,910,432]	91.52	0.8941	23	19	89	0.09821	7	0.006829	48	0.02886	4	0.00186	7	4884	4	2061
True	H	10	0	0	2	19	967	455	-1164	1317	[937,417,1006,494]	137.2	0.8696	24	20	253	0.1278	21	0.01366	133	0.04549	11	0.005699	21	4082	11	1500
True	H	10	0	0	2	20	533	473	-1294	1311	[489,433,570,513]	63.48	0.7493	25	21	41	0.03212	5	0.007032	47	0.00504	4	0.001265	5	2679	4	983.4
True	H	10	0	0	2	21	344	709	-1349	1240	[302,657,388,760]	228.8	0.7245	28	22	0	0	0	0	0	0	0	0	0	NaN	0	NaN
True	H	10	0	0	2	22	401	678	-1332	1249	[367,633,437,727]	61.7	0.9882	29	23	91	0.07631	9	0.01302	18	0.001876	2	0.0005407	9	3077	2	2454
True	H	10	0	0	2	23	414	742	-1329	1229	[385,710,441,787]	95.63	0.9465	30	24	162	0.1237	14	0.01307	55	0.05166	5	0.00291	14	6443	5	2740
True	H	10	0	0	2	24	494	720	-1306	1236	[437,665,550,791]	111.9	0.8703	31	25	65	0.06825	5	0.00399	77	0.002452	7	0.0007719	5	4650	7	973.2
True	H	10	0	0	2	25	357	772	-1345	1223	[326,742,388,801]	104.3	0.927	33	26	160	0.1207	13	0.01113	25	0.05447	2	0.00154	13	4776	2	3823
True	H	10	0	0	2	26	442	786	-1321	1217	[408,746,476,819]	88.22	0.9744	34	27	121	0.09237	11	0.01113	23	0.02938	2	0.001369	11	4733	2	2961
True	H	10	0	0	2	27	391	795	-1337	1214	[354,770,415,834]	87.5	0.7054	35	28	0	0	0	0	13	0.005837	1	0.00116	0	NaN	1	608.8
True	H	10	0	0	2	28	486	811	-1307	1210	[457,782,519,842]	130.5	0.9873	36	29	175	0.106	15	0.01026	91	0.06893	7	0.004651	15	4432	7	2359
True	H	10	0	0	2	29	327	801	-1356	1211	[300,775,353,844]	93.13	0.932	37	30	73	0.07416	6	0.005753	39	0.07094	3	0.002295	6	3871	3	3893
True	H	10	0	0	2	30	1044	820	-1142	1208	[999,789,1078,855]	104.8	0.9484	38	31	75	0.1149	6	0.005111	57	0.02643	5	0.00237	6	3822	5	1910
True	H	10	0	0	2	31	354	849	-1347	1199	[325,806,384,889]	109	0.9512	39	32	224	0.1379	19	0.01556	65	0.08805	5	0.002516	19	6405	5	4162
True	H	10	0	0	2	32	429	836	-1325	1203	[393,810,463,863]	41.7	0.8931	40	33	32	0.0195	3	0.006424	36	0.03989	3	0.001493	3	2247	3	4288
True	H	10	0	0	2	33	983	854	-1159	1196	[954,826,1016,892]	101	0.9769	41	34	130	0.1635	10	0.008842	72	0.05232	6	0.004054	10	5894	6	1693
True	H	10	0	0	2	34	1030	877	-1145	1191	[998,843,1059,910]	128.3	0.9511	42	35	203	0.17	16	0.01113	65	0.08009	5	0.003514	16	4526	5	2663
True	H	10	0	0	2	35	949	889	-1168	1187	[922,861,990,916]	96.79	0.9239	43	36	120	0.09513	10	0.009225	65	0.04188	6	0.004902	10	3085	6	2342
True	H	10	0	0	2	36	829	346	-1204	1354	[753,266,896,387]	152.9	0.9487	44	37	215	0.08441	18	0.01051	89	0.01314	9	0.001469	18	4128	9	1708
True	H	10	0	0	3	1	165	76	-757	1430	[83,1,256,161]	183.7	0.7833	5	4	0	0	0	0	0	0	0	0	0	NaN	0	NaN
True	H	10	0	0	3	2	291	28	-722	1444	[250,1,326,58]	120.7	0.9526	6	5	141	0.1122	11	0.008136	80	0.05025	7	0.004157	11	4096	7	1789
True	H	10	0	0	3	3	669	27	-608	1445	[637,2,694,58]	80.63	0.9142	7	6	104	0.1407	9	0.009967	52	0.07815	4	0.003393	9	4649	4	2724
True	H	10	0	0	3	4	410	25	-684	1446	[378,1,441,51]	121.2	0.9371	8	7	236	0.1243	21	0.01548	42	0.01376	4	0.003281	21	3661	4	1730
True	H	10	0	0	3	5	563	22	-636	1444	[541,1,613,58]	104.4	0.8509	9	8	105	0.1186	9	0.007699	39	0.04509	3	0.002259	9	3720	3	2780
True	H	10	0	0	3	6	533	43	-648	1442	[467,1,580,70]	99.11	0.833	10	9	113	0.08708	10	0.009009	105	0.04043	9	0.005266	10	3923	9	1466
True	H	10	0	0	3	7	773	47	-577	1437	[751,27,793,78]	80.99	0.8964	11	10	107	0.111	9	0.009923	31	0.018	3	0.003529	9	4129	3	1908
True	H	10	0	0	3	8	328	65	-710	1433	[293,34,363,96]	74.82	0.9266	12	11	103	0.114	9	0.01074	39	0.02014	3	0.001453	9	4749	3	1889
True	H	10	0	0	3	9	388	61	-693	1434	[350,37,416,90]	112	0.9756	13	12	199	0.1528	17	0.01356	52	0.068	4	0.003236	17	5899	4	2706
True	H	10	0	0	3	10	1015	62	-503	1434	[979,40,1055,87]	84.29	0.9489	14	13	72	0.1073	6	0.006356	39	0.07944	3	0.003636	6	4639	3	2496
True	H	10	0	0	3	11	451	80	-672	1428	[422,50,484,116]	133.5	0.9819	15	14	168	0.1338	14	0.009365	114	0.08584	9	0.005976	14	5617	9	1836
True	H	10	0	0	3	12	768	97	-577	1424	[746,69,800,125]	76.97	0.9311	16	15	89	0.1105	7	0.008121	65	0.04385	6	0.005333	7	4658	6	1767
True	H	10	0	0	3	13	972	96	-516	1424	[945,72,1005,126]	89.65	0.9211	17	16	144	0.1348	12	0.01195	36	0.01314	3	0.002451	12	5094	3	966.1
True	H	10	0	0	3	14	924	115	-531	1418	[898,94,949,149]	79.56	0.8774	18	17	62	0.09813	5	0.005612	22	0.02667	2	0.002162	5	4995	2	1768
True	H	10	0	0	3	15	880	124	-544	1416	[849,97,914,152]	123.2	0.955	19	18	78	0.05828	8	0.005797	26	0.05655	2	0.001869	8	3172	2	2823
True	H	10	0	0	3	16	694	122	-600	1416	[669,87,722,152]	76.61	0.9395	20	19	109	0.1296	9	0.01049	50	0.06122	4	0.003142	9	4995	4	2237
True	H	10	0	0	3	17	807	117	-565	1420	[782,61,832,148]	95.45	0.9975	21	20	177	0.1472	15	0.01403	39	0.09524	3	0.002028	15	4659	3	4831
True	H	10	0	0	3	18	977	140	-515	1411	[947,117,1004,166]	75.18	0.9292	23	22	99	0.07554	9	0.01069	49	0.05029	4	0.00368	9	3433	4	1864
True	H	10	0	0	3	19	846	153	-556	1406	[808,129,878,177]	75.09	0.9285	24	23	96	0.1347	8	0.009512	52	0.09021	4	0.002651	8	3441	4	3257
True	H	10	0	0	3	20	580	155	-634	1406	[542,122,624,193]	77.32	0.9124	25	24	0	0	0	0	13	0.001221	1	0.0003324	0	NaN	1	487.2
True	H	10	0	0	3	21	656	171	-611	1402	[630,147,682,196]	85.63	0.8422	26	25	112	0.09918	10	0.01043	107	0.07924	9	0.008738	10	4415	9	1890
True	H	10	0	0	3	22	714	170	-595	1402	[679,134,743,201]	116.5	0.9602	27	26	154	0.1147	13	0.009962	15	8.069e-05	2	0.001259	13	4781	2	598.3
True	H	10	0	0	3	23	982	182	-516	1397	[939,160,1001,219]	82.86	0.9289	28	27	82	0.08435	7	0.007543	117	0.1054	9	0.007177	7	2355	9	2684
True	H	10	0	0	3	24	937	187	-527	1397	[912,156,963,214]	66.97	0.8677	29	28	39	0.08151	3	0.004	26	0.002738	3	0.002735	3	4916	3	883.6
True	H	10	0	0	3	25	764	197	-579	1394	[733,174,790,223]	85.27	0.9661	30	29	163	0.1304	13	0.01361	50	0.06934	4	0.003442	13	5281	4	3164
True	H	10	0	0	3	26	613	205	-626	1392	[561,174,646,233]	111.7	0.9939	31	30	104	0.09109	8	0.006395	60	0.01715	5	0.002992	8	4452	5	1088
True	H	10	0	0	3	27	711	229	-596	1385	[659,200,738,268]	120.5	0.8546	32	31	115	0.1114	9	0.006667	97	0.02074	9	0.005566	9	3521	9	864
True	H	10	0	0	3	28	604	635	-626	1262	[574,605,639,668]	89.56	0.972	33	32	175	0.1328	14	0.01396	26	0.008113	2	0.001018	14	4193	2	1547
True	H	10	0	0	3	29	664	1027	-609	1146	[620,995,702,1058]	141.4	0.9625	34	33	273	0.1208	24	0.01515	52	0.063	4	0.00223	24	5102	4	2964
True	H	10	0	0	4	1	628	29	26	1444	[596,1,659,58]	99.2	0.9373	6	5	127	0.08385	12	0.0108	12	0.0003741	1	0.0005485	12	5459	1	461.3
True	H	10	0	0	4	2	85	24	-136	1445	[58,1,105,48]	76.79	0.9191	7	6	104	0.1167	9	0.01047	25	0.003747	2	0.002829	9	4987	2	529.8
True	H	10	0	0	4	3	126	26	-126	1442	[81,1,147,64]	96.7	0.9048	8	7	131	0.1141	11	0.01016	25	0.02055	2	0.001327	11	4012	2	1253
True	H	10	0	0	4	4	49	51	-147	1438	[17,12,79,80]	136.6	0.8744	9	8	154	0.09454	13	0.008497	51	0.02291	4	0.003451	13	4444	4	1216
True	H	10	0	0	4	5	712	44	49	1441	[666,1,742,74]	86.97	0.9049	10	9	149	0.1131	14	0.01437	62	0.03787	5	0.002184	14	3926	5	1649
True	H	10	0	0	4	6	519	65	-7	1433	[491,40,547,92]	110.3	0.9575	12	10	167	0.1128	13	0.01053	13	0.04769	1	0.0008811	13	3293	1	5365
True	H	10	0	0	4	7	808	62	80	1433	[783,35,835,96]	62.68	0.9579	13	11	68	0.0944	6	0.008547	53	0.01784	5	0.002818	6	4499	5	964.4
True	H	10	0	0	4	8	863	69	96	1432	[829,39,894,103]	109.6	0.9833	14	12	174	0.1267	14	0.0114	69	0.01446	6	0.003378	14	4277	6	897.3
True	H	10	0	0	4	9	90	96	-134	1424	[56,57,126,134]	92.95	0.833	15	13	59	0.08045	5	0.004803	44	0.03142	4	0.00161	5	3039	4	2537
True	H	10	0	0	4	10	195	603	-103	1272	[169,579,223,631]	91.16	0.9108	16	14	79	0.06523	7	0.006856	13	0.02889	1	0.0009225	7	4638	1	3735
True	H	10	0	0	4	11	67	606	-140	1269	[44,577,93,653]	103.2	0.8948	17	15	80	0.05711	8	0.00692	37	0.05136	3	0.002022	8	4069	3	2481
True	H	10	0	0	4	12	989	759	134	1225	[958,723,1020,804]	137.6	0.83	18	16	175	0.1169	16	0.01038	0	0	0	0	16	5185	0	NaN
True	H	10	0	0	4	13	715	797	52	1215	[683,773,745,829]	106.9	0.9496	19	17	167	0.1252	14	0.0117	65	0.02896	5	0.003663	14	4743	5	1306
True	H	10	0	0	4	14	935	794	119	1215	[910,764,959,826]	84.82	0.9632	20	18	149	0.1495	12	0.01263	13	0.009263	1	0.0007634	12	5197	1	1474
True	H	10	0	0	4	15	896	1018	106	1149	[862,986,926,1047]	85.18	0.9337	21	19	103	0.1148	9	0.009434	18	0.0003875	2	0.001331	9	6070	2	551.7
True	H	10	0	0	5	1	246	26	560	1445	[223,1,292,72]	102.2	0.8031	3	3	161	0.1419	13	0.01135	65	0.0405	5	0.004333	13	4170	5	1648
True	H	10	0	0	5	2	328	19	582	1446	[304,1,353,47]	43.84	0.8408	4	4	40	0.01514	4	0.008147	31	0.045	3	0.002762	4	939.9	3	2304
True	H	10	0	0	5	3	75	46	509	1439	[46,20,126,72]	122.1	0.9325	5	5	153	0.1246	12	0.008778	52	0.05065	4	0.002974	12	4278	4	1886
True	H	10	0	0	5	4	171	59	535	1435	[141,31,195,85]	91.08	0.9103	6	6	138	0.1181	11	0.01078	39	0.0806	3	0.003064	11	5795	3	3582
True	H	10	0	0	5	5	295	49	572	1437	[266,31,319,77]	46.61	0.8601	7	7	34	0.01325	3	0.005747	26	0.09164	2	0.00225	3	1687	2	4838
True	H	10	0	0	5	6	277	78	568	1429	[253,57,312,98]	44.11	0.8958	8	8	51	0.1056	4	0.008097	20	0.001459	2	0.001974	4	5202	2	555.1
True	H	10	0	0	5	7	102	81	515	1428	[74,59,128,102]	81.7	0.9423	9	9	114	0.117	10	0.01093	65	0.1034	6	0.01158	10	6084	6	3009
True	H	10	0	0	5	8	79	135	507	1415	[53,88,106,159]	116.2	0.8291	10	10	146	0.1083	12	0.009224	78	0.1691	6	0.006383	12	4077	6	4830
True	H	10	0	0	5	9	253	109	559	1418	[219,87,278,149]	78.75	0.8534	11	11	103	0.08054	11	0.01247	71	0.07089	6	0.004249	11	2876	6	2327
True	H	10	0	0	5	10	308	146	577	1409	[282,120,339,174]	87.77	0.9296	12	12	90	0.08844	8	0.008138	21	0.002704	2	0.001969	8	3307	2	479.5
True	H	10	0	0	5	11	261	153	563	1407	[233,129,288,178]	81.25	0.9611	13	13	86	0.1154	7	0.007692	21	0.001559	2	0.001712	7	5069	2	509.9
True	H	10	0	0	5	12	350	174	589	1401	[326,150,372,195]	72.24	0.9641	14	14	80	0.09441	7	0.008653	44	0.09679	4	0.004902	7	3519	4	3501
True	H	10	0	0	5	13	90	187	513	1397	[63,158,126,215]	75.45	0.8596	15	15	89	0.07768	8	0.009467	65	0.06802	5	0.002667	8	3623	5	3284
True	H	10	0	0	5	14	220	855	551	1197	[195,831,250,879]	96.16	0.9204	16	16	109	0.1177	9	0.008357	26	0.08054	2	0.001921	9	5530	2	4444
True	H	10	0	0	5	15	184	877	539	1191	[159,847,208,901]	75.09	0.9509	17	17	116	0.1349	9	0.0107	39	0.1177	3	0.003272	9	3786	3	4446
True	H	10	0	0	6	1	717	32	1344	1442	[659,1,757,67]	139.1	0.9617	6	4	281	0.1243	24	0.0154	96	0.02866	8	0.002937	24	4961	8	1321
True	H	10	0	0	6	2	1018	63	1435	1436	[991,11,1052,91]	133.9	0.9749	7	5	122	0.1123	10	0.006667	36	0.03971	3	0.00234	10	3244	3	1960
True	H	10	0	0	6	3	922	48	1406	1439	[900,22,958,69]	44.11	0.9847	9	7	48	0.03465	4	0.008097	34	0.0349	3	0.002904	4	1786	3	2325
True	H	10	0	0	6	4	408	52	1251	1438	[366,27,435,78]	79.47	0.858	10	8	75	0.1135	6	0.006742	37	0.0379	3	0.002152	6	2745	3	2655
True	H	10	0	0	6	5	539	51	1291	1438	[510,19,573,74]	76.88	0.879	11	9	63	0.1006	5	0.005807	44	0.02764	4	0.002665	5	3682	4	1945
True	H	10	0	0	6	6	93	62	1158	1433	[71,39,119,88]	78.84	0.9022	12	10	66	0.06257	6	0.006795	39	0.1007	3	0.003645	6	3192	3	4312
True	H	10	0	0	6	7	367	75	1241	1430	[338,45,408,107]	110.7	0.8419	14	12	133	0.1078	11	0.008871	13	0.007101	1	0.0006468	11	2997	1	2479
True	H	10	0	0	6	8	829	84	1381	1426	[797,56,878,131]	167	0.9148	15	13	131	0.1118	11	0.005882	39	0.1028	3	0.001792	11	3411	3	5248
True	H	10	0	0	6	9	650	104	1324	1421	[624,74,676,138]	103.3	0.9597	16	14	155	0.0721	15	0.01296	65	0.02366	5	0.004058	15	3162	5	866.8
True	H	10	0	0	6	10	944	89	1414	1427	[913,53,990,123]	95.81	0.8821	17	15	116	0.08892	10	0.00932	67	0.02571	6	0.003783	10	2441	6	1358
True	H	10	0	0	6	11	426	105	1257	1420	[373,70,464,145]	140.4	0.86	18	16	70	0.06091	6	0.003817	50	0.002937	5	0.001726	6	4794	5	643
True	H	10	0	0	6	12	153	109	1176	1421	[123,81,186,136]	104.2	0.8911	19	17	135	0.1251	11	0.009426	64	0.06808	5	0.003971	11	3654	5	2538
True	H	10	0	0	6	13	283	116	1215	1418	[260,86,305,140]	55.09	0.9373	20	18	46	0.09727	4	0.006483	39	0.03319	3	0.002415	4	7275	3	1320
True	H	10	0	0	6	14	766	122	1361	1413	[743,93,802,188]	122.7	0.9986	21	19	188	0.1588	15	0.01092	101	0.07607	8	0.005198	15	3855	8	1832
True	H	10	0	0	6	15	913	120	1401	1416	[871,95,945,147]	118.9	0.8781	22	20	133	0.09105	12	0.009009	13	0.02162	1	0.0008163	12	4287	1	4690
True	H	10	0	0	6	16	230	122	1200	1416	[209,100,266,149]	62.32	0.9547	23	21	57	0.07591	5	0.007163	39	0.08921	3	0.003275	5	4889	3	4516
True	H	10	0	0	6	17	982	124	1423	1415	[946,95,1008,154]	112.1	0.9302	24	22	96	0.08039	9	0.007166	26	0.02655	2	0.001453	9	3580	2	1809
True	H	10	0	0	6	18	184	138	1186	1411	[158,115,212,166]	76.07	0.9141	25	23	112	0.08202	10	0.01174	32	0.06009	3	0.002613	10	3662	3	2434
True	H	10	0	0	6	19	734	149	1347	1408	[693,124,758,188]	118.6	0.9428	26	24	236	0.1645	20	0.01506	85	0.116	7	0.008706	20	5361	7	3015
True	H	10	0	0	6	20	337	148	1230	1408	[300,116,370,184]	128.5	0.8231	27	25	218	0.1069	20	0.0139	33	0.008878	3	0.001725	20	5028	3	1979
True	H	10	0	0	6	21	381	184	1243	1396	[352,149,409,225]	149.6	0.8924	29	26	183	0.1365	15	0.008955	26	0.0575	2	0.001497	15	4500	2	4036
True	H	10	0	0	6	22	927	178	1408	1400	[902,149,964,205]	70.81	0.9528	30	27	117	0.1349	10	0.01261	24	0.001863	2	0.00135	10	5566	2	392.7
True	H	10	0	0	6	23	864	182	1390	1398	[838,158,898,206]	75.99	0.9809	31	28	127	0.1374	11	0.01293	38	0.02146	3	0.002536	11	5030	3	986.2
True	H	10	0	0	6	24	1045	198	1442	1393	[1003,163,1078,242]	139.3	0.8562	32	29	234	0.1124	20	0.01282	48	0.02602	5	0.002186	20	3183	5	3740
True	H	10	0	0	6	25	278	197	1214	1394	[253,173,303,226]	74.02	0.8499	33	30	117	0.1522	9	0.01086	41	0.005232	4	0.003697	9	4862	4	863.6
True	H	10	0	0	6	26	881	229	1394	1385	[852,200,916,257]	114	0.9957	34	31	243	0.1432	21	0.01644	5	-1.089e-06	1	0.0007825	21	4896	1	449.4
True	H	10	0	0	6	27	233	224	1201	1385	[197,203,272,248]	77.68	0.9254	35	32	76	0.1266	6	0.006897	41	0.003859	5	0.003931	6	6064	5	1394
True	H	10	0	0	6	28	339	264	1232	1374	[305,232,371,296]	135	0.8977	36	33	192	0.1255	15	0.009921	39	0.04184	3	0.001921	15	4990	3	3240
True	H	10	0	0	6	29	826	251	1377	1378	[788,211,863,291]	148.1	0.9165	37	34	265	0.1544	21	0.01266	176	0.03258	15	0.005834	21	3769	15	914.6
True	H	10	0	0	6	30	108	236	1165	1376	[44,195,202,308]	105.5	0.8804	38	35	59	0.02909	6	0.00508	60	0.01191	5	0.0005936	6	3114	5	2345
True	H	10	0	0	6	31	993	260	1428	1375	[961,228,1029,291]	112.9	0.9517	39	36	174	0.1239	15	0.01187	92	0.03934	8	0.004828	15	7020	8	1186
True	H	10	0	0	6	32	910	268	1402	1373	[879,240,941,295]	87.41	1.003	40	37	132	0.1312	11	0.01124	66	0.04937	6	0.004525	11	5081	6	1943
True	H	10	0	0	6	33	918	335	1405	1353	[889,303,953,366]	127.1	0.8894	42	39	198	0.1329	16	0.01124	39	0.04681	3	0.001946	16	5096	3	1942
True	H	10	0	0	6	34	744	408	1353	1332	[710,359,776,443]	112.6	0.9787	44	40	170	0.1625	14	0.0111	64	0.0277	5	0.002367	14	3246	5	916.6
True	H	10	0	0	6	35	831	410	1378	1331	[793,355,867,452]	124.9	0.9537	45	41	208	0.1597	17	0.01215	0	0	0	0	17	3727	0	NaN
True	H	10	0	0	6	36	909	456	1403	1316	[872,423,957,492]	106.6	0.9773	46	42	89	0.1207	7	0.005863	45	0.01068	4	0.001704	7	5301	4	1129
True	H	10	0	0	6	37	712	471	1343	1313	[676,439,743,504]	109.7	0.9098	47	43	183	0.138	15	0.01221	65	0.01353	5	0.002784	15	5025	5	774.6
True	H	10	0	0	6	38	794	474	1368	1312	[760,430,828,507]	132.4	0.943	48	44	188	0.1204	15	0.01011	52	0.03241	4	0.002261	15	3609	4	1431
True	H	10	0	0	6	39	222	521	1198	1297	[197,489,261,559]	156.2	0.7935	49	45	260	0.1508	22	0.01258	62	0.1007	5	0.004892	22	5803	5	2197
True	H	10	0	0	6	40	776	527	1362	1296	[746,497,804,561]	89.82	0.8843	50	46	91	0.08949	7	0.006958	37	0.07166	3	0.001858	7	3550	3	2698
True	H	10	0	0	6	41	852	538	1385	1290	[821,503,886,587]	156.7	0.9391	51	47	208	0.1359	17	0.009687	39	0.01472	3	0.001585	17	4339	3	1377
True	H	10	0	0	6	42	242	553	1205	1289	[220,511,279,585]	70	0.9124	52	48	118	0.1595	10	0.01276	91	0.09786	7	0.004972	10	3795	7	1939
True	H	10	0	0	6	43	647	577	1323	1280	[620,541,672,615]	124.2	0.9334	53	49	189	0.1375	16	0.0115	92	0.02981	8	0.005274	16	3893	8	1387
True	H	10	0	0	6	44	797	609	1368	1269	[765,579,826,651]	104.4	0.9274	54	50	148	0.1315	13	0.01112	0	0	0	0	13	3655	0	NaN
True	H	10	0	0	6	45	161	746	1181	1229	[114,707,220,780]	148.1	0.924	55	51	144	0.1079	12	0.007233	64	0.02509	5	0.001646	12	4298	5	1322
True	H	10	0	0	6	46	615	857	1314	1197	[581,826,642,884]	101.3	0.9202	56	52	149	0.07967	14	0.01235	78	0.1165	6	0.004702	14	4102	6	3961
True	H	10	0	0	6	47	331	28	1228	1444	[283,1,363,57]	166.8	0.9504	57	53	322	0.1614	27	0.01445	78	0.1059	6	0.004926	27	4235	6	2965
True	H	10	0	0	6	48	220	42	1196	1440	[186,7,256,76]	162.6	0.922	58	54	233	0.1354	19	0.01043	77	0.05703	6	0.003692	19	5687	6	2220
True	H	10	0	0	6	49	755	291	1357	1367	[724,233,794,338]	230.6	0.974	59	55	437	0.1597	37	0.01432	129	0.09498	10	0.004895	37	4722	10	2947
True	H	10	0	0	6	50	1022	302	1436	1361	[994,275,1052,349]	112.8	1.02	60	56	118	0.09021	10	0.007918	69	0.06403	6	0.004451	10	4176	6	1683
True	H	10	0	0	6	51	924	738	1406	1232	[871,700,969,792]	150.3	0.9632	61	57	139	0.1258	11	0.006536	51	0.02443	4	0.001149	11	3124	4	1412
True	H	10	0	0	6	52	742	776	1352	1223	[702,728,779,809]	120.6	0.989	62	58	148	0.1328	12	0.008882	101	0.04532	8	0.002981	12	4322	8	1303
True	H	10	0	0	7	1	183	32	860	1119	[138,1,215,71]	162.8	0.8616	1	1	156	0.1091	12	0.006583	162	0.08863	14	0.006683	12	4243	14	2801
True	H	10	0	0	7	2	1039	306	1118	1038	[1009,273,1069,345]	119.7	0.9754	2	2	179	0.1073	14	0.01044	151	0.08234	13	0.008414	14	3933	13	2174
True	H	10	0	0	8	1	51	54	176	1114	[24,26,78,82]	96.97	0.8883	1	1	145	0.1249	12	0.01105	88	0.05047	8	0.007086	12	4218	8	1386
True	H	10	0	0	8	2	455	182	299	1076	[422,153,495,211]	154.3	0.7659	2	2	163	0.1093	13	0.007523	39	0.04982	3	0.002187	13	3954	3	2901
True	H	10	0	0	8	3	215	292	226	1041	[193,268,242,321]	98.66	0.944	3	3	152	0.09772	13	0.01176	33	0.04943	3	0.003229	13	5020	3	2460
True	H	10	0	0	8	4	304	309	253	1037	[277,282,332,340]	88.22	0.9029	4	4	115	0.09753	10	0.01012	67	0.06723	6	0.004011	10	5043	6	1936
True	H	10	0	0	8	5	235	424	231	1003	[207,397,261,452]	99.38	0.9992	5	5	145	0.1057	12	0.01078	50	0.08137	4	0.0037	12	4438	4	3559
True	H	10	0	0	8	6	387	488	274	983	[323,465,411,511]	46.07	0.7962	6	6	39	0.1365	3	0.005814	15	1.833e-05	2	0.001441	3	2258	2	415.4
True	H	10	0	0	8	7	649	494	357	982	[626,469,692,519]	106.2	0.946	7	7	161	0.1041	14	0.01177	18	0.04365	2	0.002077	14	3506	2	1758
True	H	10	0	0	8	8	866	621	420	945	[838,585,892,653]	109.7	0.8156	8	8	175	0.1241	14	0.01139	73	0.04382	7	0.004422	14	2649	7	1269
True	H	10	0	0	8	9	809	648	406	936	[789,630,850,667]	68.31	0.8009	9	9	51	0.09286	4	0.005229	26	0.03606	2	0.002551	4	3559	2	1512
True	H	10	0	0	8	10	906	671	433	930	[870,642,942,699]	119	0.8557	10	10	167	0.1323	14	0.0105	64	0.0356	5	0.002741	14	4073	5	1559
True	H	10	0	0	8	11	831	679	408	928	[790,661,852,694]	49.56	0.8439	11	11	83	0.09117	7	0.01261	25	0.01212	2	0.002506	7	1588	2	793.4
True	H	10	0	0	8	12	366	705	272	918	[341,674,396,747]	156	0.9598	12	12	281	0.1555	23	0.01317	26	0.05002	2	0.001761	23	4068	2	4843
True	H	10	0	0	8	13	801	720	402	916	[767,690,840,749]	152.6	0.8616	13	13	219	0.09965	19	0.01112	76	0.02684	7	0.00493	19	4186	7	1855
True	H	10	0	0	8	14	1042	791	473	894	[1010,755,1077,825]	109.4	0.8667	14	14	174	0.1167	15	0.01224	51	0.03243	4	0.002158	15	3111	4	1401
True	H	10	0	0	8	15	1013	848	465	877	[978,820,1048,877]	126	0.9764	16	15	222	0.1455	19	0.01347	76	0.06868	7	0.004868	19	4629	7	2040
True	H	10	0	0	8	16	796	856	400	875	[770,820,820,882]	128	0.9244	17	16	238	0.1394	20	0.01396	27	0.007598	3	0.005976	20	3044	3	996.4
True	H	10	0	0	8	17	860	865	418	873	[811,808,890,893]	163.8	0.9331	18	17	240	0.1064	22	0.012	26	0.02294	2	0.001265	22	3089	2	1967
True	H	10	0	0	8	18	936	890	441	863	[901,855,971,929]	121.3	0.8651	19	18	205	0.133	18	0.01325	52	0.06229	4	0.002475	18	4664	4	3271
True	H	10	0	0	8	19	1051	951	477	846	[1024,919,1078,987]	156.7	0.9316	20	19	149	0.08238	13	0.007407	39	0.1048	3	0.002893	13	2093	3	4328
True	H	10	0	0	8	20	228	997	230	833	[194,947,258,1035]	207.7	0.9365	21	20	342	0.1473	29	0.01247	11	0.0004594	1	0.0006969	29	4897	1	391.1
True	H	10	0	0	8	21	709	1011	372	823	[669,981,740,1078]	169.5	0.902	23	22	290	0.147	24	0.01264	68	0.01024	6	0.002248	24	5069	6	671.4
True	H	10	0	0	8	22	180	1025	216	825	[150,955,208,1072]	146.2	0.9809	24	23	209	0.1268	17	0.01038	152	0.08903	12	0.005674	17	4069	12	2326
True	H	10	0	0	8	23	775	816	395	887	[744,786,817,846]	171.8	0.9443	27	26	246	0.1109	20	0.0104	65	0.03877	5	0.004575	20	4368	5	1483
True	H	10	0	0	8	24	909	842	433	878	[879,808,936,883]	166.2	0.9871	28	27	326	0.1472	28	0.01505	33	0.02003	3	0.002566	28	4920	3	1727
True	H	10	0	0	8	25	646	856	355	874	[616,825,682,893]	152.6	0.9799	29	28	331	0.1251	30	0.01755	70	0.07964	6	0.00468	30	4369	6	1972
True	H	10	0	0	9	1	265	42	-406	1115	[241,15,288,91]	86.16	0.9	2	2	147	0.1185	12	0.01244	13	0.001199	1	0.0007107	12	4642	1	312.4
True	H	10	0	0	9	2	352	57	-379	1112	[325,31,382,85]	101.7	0.9707	3	3	161	0.1308	13	0.01141	83	0.08889	7	0.007277	13	4637	7	2090
True	H	10	0	0	9	3	301	162	-394	1080	[276,132,327,203]	104.7	0.9673	4	4	136	0.1439	11	0.009378	133	0.01185	15	0.009375	11	5096	15	926.1
True	H	10	0	0	9	4	304	226	-393	1063	[271,201,338,254]	95.27	0.9154	5	5	135	0.1027	12	0.01125	39	0.08172	3	0.002169	12	3974	3	4623
True	H	10	0	0	9	5	341	259	-382	1052	[313,234,371,284]	93.13	0.932	6	6	138	0.1005	12	0.01151	0	0	0	0	12	5335	0	NaN
True	H	10	0	0	9	6	1000	313	-187	1037	[955,282,1039,345]	147.5	0.9143	7	7	347	0.1208	31	0.01877	26	0.01229	2	0.001	31	4174	2	1300
True	H	10	0	0	9	7	913	313	-211	1036	[880,284,948,344]	122.1	0.9498	8	8	214	0.1221	19	0.0139	61	0.04865	5	0.003243	19	3167	5	2058
True	H	10	0	0	9	8	170	409	-433	1008	[144,390,194,427]	85.45	0.9565	9	9	124	0.1057	11	0.01149	13	0.03505	1	0.002165	11	4906	1	4422
True	H	10	0	0	9	9	189	460	-426	994	[160,418,227,495]	137.7	0.9477	10	10	156	0.1409	12	0.007782	121	0.02385	12	0.00654	12	4667	12	1087
True	H	10	0	0	9	10	289	651	-401	936	[233,616,329,685]	148.7	0.8964	11	11	155	0.1187	12	0.007207	65	0.04156	5	0.002244	12	2978	5	1502
True	H	10	0	0	9	11	522	891	-328	864	[496,863,555,922]	146.8	0.8233	13	13	274	0.1322	23	0.01399	22	0.0687	2	0.002766	23	4183	2	3192
True	H	10	0	0	9	12	567	925	-315	854	[530,878,601,969]	162	0.8655	14	14	225	0.1374	18	0.009923	94	0.0444	8	0.004535	18	3584	8	1522
True	H	10	0	0	9	13	231	935	-413	850	[197,909,276,969]	137.1	0.9452	16	16	206	0.1135	17	0.01107	116	0.05495	10	0.007215	17	6534	10	1745
True	H	10	0	0	9	14	243	980	-413	837	[202,952,273,1013]	133.6	0.9232	17	17	180	0.1045	15	0.01003	39	0.03582	3	0.002648	15	4262	3	2084
True	H	10	0	0	9	15	298	997	-395	831	[253,948,335,1046]	166.7	0.8672	18	18	221	0.1009	18	0.009641	49	0.01181	4	0.00117	18	3019	4	1401
True	H	10	0	0	9	16	222	1022	-418	825	[184,989,253,1061]	124.6	0.8716	19	19	100	0.09491	9	0.006447	38	0.02464	3	0.002158	9	4390	3	1476
True	H	10	0	0	9	17	587	1044	-307	819	[555,1015,632,1074]	145.6	0.9225	20	20	130	0.1132	11	0.006744	37	0.02062	3	0.001657	11	3622	3	2090
True	H	10	0	0	9	18	318	99	-390	1099	[270,60,361,139]	169.6	0.952	24	22	281	0.1273	24	0.01264	51	0.04679	4	0.001441	24	5996	4	3563
True	H	10	0	0	9	19	230	400	-415	1007	[192,362,266,478]	220.7	0.9902	25	23	370	0.1304	31	0.01254	38	0.03542	3	0.001171	31	4635	3	2572
True	H	10	0	0	9	20	60	574	-465	959	[27,525,102,640]	200.3	0.964	26	24	381	0.1324	33	0.01471	152	0.02976	13	0.004842	33	5156	13	1339
True	H	10	0	0	9	21	92	930	-455	850	[55,896,129,978]	169.4	0.8818	28	26	175	0.08007	16	0.008434	98	0.03496	10	0.005053	16	4153	10	1635
True	H	10	0	0	9	22	128	996	-445	831	[102,973,160,1028]	143	0.9772	29	27	165	0.0998	14	0.008739	37	0.1475	3	0.005128	14	2605	3	5039
True	H	10	0	0	11	1	288	373	-1366	702	[253,262,325,430]	93.4	0.9744	2	1	102	0.09847	8	0.007648	111	0.006801	11	0.001455	8	5378	11	1220
True	H	10	0	0	11	2	347	568	-1349	635	[320,543,373,604]	76.79	0.9191	3	2	217	0.1325	19	0.02209	86	0.01964	8	0.004825	19	7009	8	1177
True	H	10	0	0	11	3	367	768	-1343	577	[338,743,393,793]	75.27	0.7409	5	3	103	0.09468	8	0.00949	103	0.06269	11	0.01018	8	3827	11	4092
True	H	10	0	0	11	4	312	792	-1363	576	[260,722,349,818]	71.52	0.8144	6	4	56	0.09198	5	0.006242	66	0.01088	7	0.00196	5	3060	7	2383
True	H	10	0	0	11	5	655	1000	-1259	507	[620,976,677,1026]	70.81	0.9076	7	5	94	0.1104	8	0.01009	102	0.07241	8	0.005979	8	6274	8	1784
True	H	10	0	0	11	6	641	1045	-1261	495	[619,1023,664,1069]	66.52	0.9072	8	6	152	0.1147	13	0.01745	63	0.06168	5	0.005102	13	5994	5	1878
True	H	10	0	0	12	1	239	227	-737	737	[212,200,263,265]	122.8	0.9188	2	2	218	0.1143	18	0.01309	88	0.09656	8	0.007782	18	3795	8	2921
True	H	10	0	0	12	2	287	247	-721	732	[254,214,320,289]	135.7	0.9399	3	3	183	0.09786	15	0.009868	46	0.05542	4	0.001897	15	3389	4	2865
True	H	10	0	0	12	3	150	650	-761	613	[130,626,178,671]	79.29	0.9366	5	5	75	0.05778	6	0.006757	95	0.1706	8	0.0108	6	2180	8	2904
True	H	10	0	0	12	4	392	711	-691	592	[359,686,417,756]	132.6	0.7197	6	6	177	0.08726	15	0.0101	78	0.06614	6	0.004342	15	2854	6	2532
True	H	10	0	0	12	5	853	722	-551	590	[821,686,889,776]	142.8	0.9274	7	7	226	0.09787	19	0.01188	121	0.0692	10	0.004127	19	2036	10	1843
True	H	10	0	0	12	6	655	984	-611	513	[615,944,692,1021]	155.1	0.8253	8	8	129	0.04108	12	0.006908	52	0.02173	4	0.001633	12	1325	4	1210
True	H	10	0	0	12	7	176	1012	-754	505	[144,973,210,1046]	187	0.9474	12	12	317	0.1277	27	0.01289	62	0.1335	5	0.005727	27	4745	5	5000
True	H	10	0	0	13	1	603	109	20	773	[580,87,640,140]	99.74	0.757	1	1	100	0.0348	9	0.008057	52	0.0353	4	0.003157	9	1117	4	1169
True	H	10	0	0	13	2	857	119	95	772	[808,74,906,152]	143	0.7754	2	2	201	0.1113	16	0.009988	50	0.01104	4	0.002397	16	3950	4	670
True	H	10	0	0	13	3	565	181	8	754	[546,154,586,201]	62.68	0.8866	3	3	70	0.1101	6	0.008547	0	0	0	0	6	4320	0	NaN
True	H	10	0	0	13	4	589	192	13	748	[553,168,605,219]	47.06	0.8776	4	4	56	0.1176	5	0.009488	76	0.1304	6	0.007605	5	3488	6	2435
True	H	10	0	0	13	5	88	441	-136	675	[62,412,110,463]	117.2	0.9366	5	5	175	0.08987	15	0.01142	39	0.1331	3	0.009009	15	2048	3	3370
True	H	10	0	0	13	6	46	455	-149	671	[8,433,64,476]	78.49	0.8609	6	6	121	0.1114	11	0.01251	35	0.03936	3	0.006803	11	3547	3	2152
True	H	10	0	0	13	7	537	475	-2	666	[505,451,564,497]	97.68	0.8497	7	7	86	0.08654	7	0.006399	38	0.1097	3	0.003681	7	3878	3	3056
True	H	10	0	0	13	8	69	506	-140	658	[38,459,100,535]	166.7	0.8485	8	8	308	0.1325	26	0.01393	21	0.003117	2	0.001908	26	4607	2	979.2
True	H	10	0	0	13	9	786	867	73	548	[742,819,831,913]	145.7	0.879	11	10	199	0.1303	17	0.01042	0	0	0	0	17	3805	0	NaN
True	H	10	0	0	13	10	41	1012	-149	505	[7,981,75,1038]	134.1	0.9936	12	11	145	0.1402	12	0.007989	39	0.06352	3	0.002203	12	5126	3	3049
True	H	10	0	0	13	11	613	1031	22	499	[576,1000,657,1066]	167	0.8554	13	12	146	0.09078	12	0.006417	26	0.01484	2	0.001241	12	2589	2	1419
True	H	10	0	0	13	12	759	1055	65	493	[722,1028,785,1078]	79.38	0.7886	14	13	78	0.144	6	0.006749	190	0.1754	15	0.01217	6	5124	15	3974
True	H	10	0	0	13	13	611	157	21	760	[579,129,647,185]	143.6	0.9879	16	15	217	0.09992	19	0.01182	0	0	0	0	19	3114	0	NaN
True	H	10	0	0	13	14	720	304	54	716	[687,273,764,333]	173.1	0.971	17	16	228	0.07614	23	0.01186	78	0.1009	6	0.004598	23	3476	6	2678
True	H	10	0	0	13	15	689	359	44	700	[645,320,730,401]	158.6	0.977	18	17	195	0.1244	17	0.009572	39	0.04285	3	0.001186	17	2999	3	3202
True	H	10	0	0	13	16	385	801	-48	567	[322,770,428,832]	197.4	0.9424	20	19	271	0.08781	24	0.01085	63	0.0322	5	0.002118	24	2745	5	1514
True	H	10	0	0	13	17	970	977	129	515	[940,947,1010,1011]	180.6	0.9948	21	20	189	0.08384	15	0.007415	51	0.1035	4	0.003165	15	2813	4	4224
True	H	10	0	0	13	18	267	1047	-81	494	[234,1008,307,1078]	176.7	0.9747	22	21	186	0.09135	15	0.00758	18	0.003322	2	0.001329	15	2475	2	1517
True	H	10	0	0	13	19	966	1044	128	495	[928,1002,1005,1078]	180.5	0.9945	23	22	171	0.07188	14	0.006924	68	0.02374	6	0.002885	14	1779	6	929.8
True	H	10	0	0	14	1	1023	432	788	679	[965,389,1063,468]	119.5	0.9835	1	1	132	0.1102	11	0.008221	51	0.001701	4	0.001005	11	3586	4	413.3
True	H	10	0	0	14	2	170	458	533	670	[116,429,200,490]	161.1	0.8438	2	2	152	0.07093	12	0.006652	47	0.03208	4	0.002279	12	2196	4	1381
True	H	10	0	0	14	3	714	577	697	634	[692,553,733,608]	64.11	0.8066	3	3	52	0.0562	4	0.005571	26	0.08351	2	0.002081	4	1370	2	3573
True	H	10	0	0	14	4	615	600	669	627	[571,564,657,643]	125.8	0.9404	4	4	99	0.07403	8	0.005678	62	0.04303	5	0.001787	8	2414	5	1809
True	H	10	0	0	14	5	674	575	687	634	[650,549,697,610]	61.25	0.8745	5	5	24	0.005492	2	0.002915	13	0.002497	1	0.0007924	2	827.3	1	435.1
True	H	10	0	0	14	6	460	637	624	617	[430,594,511,671]	122.6	0.9793	6	6	157	0.1073	13	0.009468	38	0.04902	3	0.00128	13	2629	3	2806
True	H	10	0	0	14	7	116	675	519	605	[82,647,152,703]	138.2	0.9666	7	7	271	0.1534	24	0.0155	99	0.08918	8	0.005865	24	4466	8	1762
True	H	10	0	0	14	8	362	837	594	557	[338,799,394,863]	116.3	0.9681	8	8	160	0.1071	13	0.009985	26	0.06494	2	0.002198	13	2706	2	2755
True	H	10	0	0	14	9	893	860	754	551	[859,823,946,896]	150.8	0.8179	9	9	141	0.126	11	0.006513	86	0.03017	7	0.002316	11	5378	7	1599
True	H	10	0	0	14	10	781	892	719	541	[749,853,820,932]	144.3	0.9253	10	10	270	0.1552	22	0.01361	43	0.008688	4	0.00187	22	5362	4	1012
True	H	10	0	0	14	11	297	888	574	541	[256,861,339,916]	134.2	0.8946	12	12	155	0.1054	12	0.007984	52	0.04727	4	0.002462	12	3453	4	1780
True	H	10	0	0	14	12	449	964	621	519	[411,932,503,996]	108.2	0.9379	13	13	165	0.1015	14	0.01155	100	0.09675	9	0.003866	14	5159	9	1944
True	H	10	0	0	14	13	696	441	692	675	[625,394,749,494]	229.1	0.9704	14	14	208	0.05768	17	0.006625	34	0.001244	4	0.0008891	17	1783	4	584.7
True	H	10	0	0	14	14	801	829	725	561	[762,772,834,864]	170.5	0.9626	15	15	194	0.08779	16	0.008377	81	0.02879	7	0.003431	16	2575	7	903.5
True	H	10	0	0	14	15	93	948	512	524	[58,917,125,979]	186.8	0.9757	16	16	207	0.08487	18	0.008604	26	0.04236	2	0.001455	18	3317	2	2667
True	H	10	0	0	15	1	36	134	1140	767	[1,107,65,162]	111.4	0.9356	2	2	205	0.1236	17	0.01362	58	0.03358	5	0.004374	17	5308	5	2089
True	H	10	0	0	15	2	1045	262	1443	728	[1010,235,1078,300]	108	0.8152	3	3	82	0.06913	7	0.005785	49	0.03804	4	0.002288	7	2437	4	1334
True	H	10	0	0	15	3	586	449	1305	672	[554,421,615,480]	123	0.9454	4	4	191	0.09338	16	0.01161	104	0.08936	8	0.005874	16	3584	8	2631
True	H	10	0	0	15	4	63	508	1149	655	[5,480,98,537]	121.2	0.9636	5	5	251	0.1144	23	0.01695	50	0.01049	4	0.002334	23	4184	4	595.2
True	H	10	0	0	15	5	862	704	1388	596	[835,677,890,736]	127.6	0.9835	6	6	174	0.1344	14	0.009797	65	0.1436	5	0.003959	14	6452	5	4832
True	H	10	0	0	16	1	493	54	955	467	[454,9,542,93]	150.9	0.8495	1	1	115	0.03747	10	0.005917	52	0.01672	4	0.001669	10	1209	4	967.5
True	H	10	0	0	16	2	329	135	906	444	[294,97,358,167]	126.2	0.8931	2	2	233	0.1267	19	0.01345	26	0.04535	2	0.001412	19	4651	2	3058
True	H	10	0	0	16	3	38	153	822	438	[15,129,88,179]	57.68	0.7389	3	3	89	0.09625	8	0.01238	146	0.08398	14	0.008485	8	4112	14	1971
True	H	10	0	0	16	4	107	170	841	432	[82,149,142,199]	85.72	0.7091	4	4	134	0.1135	11	0.01146	24	0.05677	2	0.001783	11	4265	2	5304
True	H	10	0	0	16	5	334	247	907	410	[302,226,365,270]	57.77	0.9251	5	5	60	0.1218	5	0.007728	0	0	0	0	5	4375	0	NaN
True	H	10	0	0	16	6	305	265	899	404	[284,237,330,290]	58.48	0.8955	6	6	78	0.165	6	0.00916	26	0.1027	2	0.002328	6	3883	2	3598
True	H	10	0	0	16	7	348	297	911	395	[315,266,375,326]	136.8	0.9046	7	7	192	0.137	16	0.01044	39	0.0748	3	0.003645	16	4566	3	2077
True	H	10	0	0	16	8	430	704	936	273	[408,681,454,743]	101.3	0.9485	9	9	146	0.1043	12	0.01058	69	0.1086	6	0.008152	12	3451	6	2883
True	H	10	0	0	16	9	1033	838	1116	238	[1009,785,1060,858]	119.3	0.835	10	10	64	0.05425	7	0.00524	48	0.1069	4	0.004343	7	2083	4	2370
True	H	10	0	0	16	10	124	821	843	237	[57,797,172,857]	154	0.915	11	11	172	0.1111	14	0.008116	100	0.02507	8	0.003532	14	4936	8	944.4
True	H	10	0	0	16	11	361	1013	915	179	[332,992,386,1050]	126.6	0.9791	12	12	169	0.1011	15	0.01058	62	0.1217	5	0.006739	15	3246	5	4123
True	H	10	0	0	16	12	138	52	849	467	[102,16,181,95]	167.9	0.9849	13	13	227	0.1263	19	0.01011	76	0.04712	6	0.002291	19	3553	6	1827
True	H	10	0	0	16	13	329	489	904	337	[254,458,369,525]	162.4	0.9587	14	14	115	0.06678	10	0.005498	25	0.02541	2	0.0008275	10	3894	2	3714
True	H	10	0	0	16	14	162	544	857	322	[130,500,198,584]	150.2	0.9629	15	15	219	0.1209	18	0.0107	90	0.08527	8	0.004454	18	3071	8	2460
True	H	10	0	0	16	15	356	634	909	293	[281,607,394,673]	221	0.8508	16	16	333	0.1218	27	0.01091	70	0.06244	6	0.0032	27	2733	6	1950
True	H	10	0	0	17	1	527	109	-327	451	[493,75,558,146]	139.5	0.9716	2	2	61	0.04459	5	0.003201	74	0.01967	6	0.003586	5	1529	6	854.3
True	H	10	0	0	17	2	938	126	-204	447	[911,80,966,173]	159.8	0.9499	3	3	176	0.09974	14	0.007821	92	0.007309	8	0.004139	14	2758	8	498.7
True	H	10	0	0	17	3	108	159	-455	437	[63,134,139,187]	129.5	0.7821	4	4	159	0.1219	13	0.008966	74	0.03902	6	0.005106	13	2916	6	1274
True	H	10	0	0	17	4	139	173	-443	429	[116,158,159,215]	93.75	0.7909	5	5	119	0.1107	10	0.009524	39	0.1207	3	0.009146	10	2741	3	2698
True	H	10	0	0	17	5	168	190	-437	422	[111,163,189,241]	84.47	0.8801	6	6	127	0.1115	11	0.01163	123	0.1037	10	0.004885	11	3811	10	3478
True	H	10	0	0	17	6	719	244	-269	411	[687,215,751,277]	129.5	0.8988	7	7	128	0.102	10	0.006897	90	0.05372	7	0.004614	10	2439	7	1149
True	H	10	0	0	17	7	659	247	-287	410	[631,216,695,283]	130.5	0.969	8	8	106	0.08678	9	0.00616	130	0.0831	10	0.005855	9	3833	10	1693
True	H	10	0	0	17	8	325	313	-388	390	[281,300,356,338]	76.16	0.8457	9	9	121	0.1217	11	0.0129	61	0.104	5	0.006394	11	6765	5	3456
True	H	10	0	0	17	9	308	338	-390	382	[290,318,346,365]	102.6	0.8916	10	10	85	0.04517	7	0.006092	32	0.05602	3	0.006135	7	1139	3	1692
True	H	10	0	0	17	10	368	332	-372	384	[348,316,401,355]	73.75	0.8673	11	11	124	0.1364	10	0.01211	26	0.1348	2	0.004662	10	5290	2	5416
True	H	10	0	0	17	11	360	366	-373	374	[332,337,408,393]	126	0.8478	12	12	154	0.07882	13	0.009213	78	0.04355	8	0.005882	13	3397	8	2685
True	H	10	0	0	17	12	363	439	-376	352	[327,411,393,471]	106.8	0.8625	13	13	69	0.06395	6	0.005017	39	0.08065	3	0.002185	6	2684	3	3106
True	H	10	0	0	17	13	453	459	-349	346	[424,433,483,487]	85.27	0.9041	14	14	116	0.1202	10	0.01047	26	0.01479	2	0.001549	10	2993	2	820
True	H	10	0	0	17	14	38	765	-473	255	[9,738,69,792]	122.5	0.8856	15	15	117	0.07552	11	0.008017	39	0.03018	3	0.003128	11	2203	3	1246
True	H	10	0	0	17	15	775	877	-252	221	[742,852,803,923]	136.2	0.9417	16	16	91	0.08689	7	0.00459	13	0.01932	1	0.0008598	7	2888	1	2403
True	H	10	0	0	17	16	957	892	-198	217	[926,860,993,934]	134.2	0.9257	17	17	212	0.1201	19	0.01264	57	0.03304	5	0.002892	19	2600	5	2330
True	H	10	0	0	17	17	746	921	-262	211	[712,857,790,954]	155.5	0.9504	18	18	137	0.03302	11	0.006315	52	0.03734	4	0.001869	11	1085	4	1692
True	H	10	0	0	17	18	932	933	-206	205	[908,906,957,965]	101.1	0.9476	19	19	44	0.04557	4	0.003534	25	0.02412	2	0.002037	4	1654	2	1607
True	H	10	0	0	17	19	112	965	-450	195	[84,936,145,996]	103.8	0.9334	20	20	126	0.1297	10	0.008606	52	0.01588	4	0.002961	10	2605	4	761.8
True	H	10	0	0	17	20	203	1016	-424	181	[150,984,240,1060]	138.6	0.943	21	21	158	0.05346	13	0.008376	52	0.008218	4	0.002027	13	2444	4	640.3
True	H	10	0	0	17	21	490	216	-338	422	[455,144,522,255]	161.7	0.964	22	22	189	0.03638	16	0.008835	80	0.03433	7	0.00245	16	1066	7	1364
True	H	10	0	0	17	22	90	741	-457	261	[49,708,126,784]	235	0.9845	23	23	249	0.09733	20	0.007599	78	0.104	6	0.00463	20	3230	6	2615
True	H	10	0	0	17	23	828	999	-235	187	[792,951,873,1038]	200.1	0.9777	24	24	282	0.1276	23	0.01026	88	0.04576	7	0.003177	23	3943	7	1590
True	H	10	0	0	18	1	650	48	-936	470	[621,16,677,75]	109.6	0.8675	1	1	131	0.1188	11	0.008965	52	0.1032	4	0.003613	11	4402	4	3512
True	H	10	0	0	18	2	810	606	-888	302	[784,580,836,643]	97.68	0.9102	2	2	226	0.1433	19	0.01737	23	0.03627	2	0.00154	19	4887	2	2795
True	H	10	0	0	18	3	580	779	-956	251	[552,750,611,809]	132.2	0.9592	4	4	187	0.1455	15	0.01013	40	0.002775	5	0.004333	15	4865	5	671.1
True	H	10	0	0	18	4	209	822	-1069	232	[170,793,231,890]	128	0.8418	5	5	185	0.09747	16	0.01116	129	0.06882	10	0.004943	16	4007	10	2425
True	H	10	0	0	18	5	98	972	-1100	194	[65,938,137,1007]	161.5	0.833	6	6	282	0.1139	26	0.01437	100	0.01115	10	0.005102	26	4930	10	1126
True	H	10	0	0	18	6	755	605	-904	303	[726,572,789,639]	132	0.958	7	7	175	0.08394	16	0.01083	37	0.01654	3	0.002174	16	3037	3	1105
True	H	10	0	0	18	7	838	704	-880	273	[799,664,876,748]	169.6	0.9373	8	8	358	0.1094	34	0.0179	98	0.04599	8	0.003051	34	5315	8	2491
True	H	10	0	0	18	8	846	790	-877	249	[815,748,881,821]	164.5	0.9734	9	9	286	0.1241	23	0.01249	52	0.02665	4	0.002334	23	5307	4	1891
True	H	10	0	0	19	1	285	30	-1368	152	[269,10,301,54]	42.77	0.9069	2	1	40	0.04756	4	0.008351	63	0.1203	5	0.008834	4	2483	5	3354
True	H	10	0	0	19	2	476	85	-1312	136	[446,62,506,109]	86.43	0.8383	3	2	104	0.1374	8	0.008264	0	0	0	0	8	3448	0	NaN
True	H	10	0	0	19	3	623	119	-1269	125	[587,92,651,152]	108.9	0.9323	4	3	146	0.1145	12	0.009836	10	0.0003912	1	0.0006333	12	5060	1	406.8
True	H	10	0	0	19	4	419	128	-1329	123	[382,98,446,162]	123.8	0.9067	5	4	222	0.1202	19	0.01371	88	0.06361	7	0.004752	19	4867	7	2140
True	H	10	0	0	19	5	559	123	-1285	125	[523,86,591,156]	105.2	0.9225	6	5	169	0.09834	15	0.01273	91	0.02102	7	0.003259	15	3683	7	1180
True	H	10	0	0	19	6	281	150	-1370	124	[246,55,316,193]	113.8	0.9379	7	6	138	0.1137	11	0.008634	44	0.006242	4	0.0007133	11	3779	4	1012
True	H	10	0	0	19	7	379	199	-1340	102	[345,168,405,226]	94.83	0.8681	8	7	167	0.1052	15	0.01412	51	0.06343	4	0.003257	15	3838	4	3115
True	H	10	0	0	19	8	272	234	-1373	89	[225,179,314,314]	89.02	0.9077	9	8	154	0.08632	14	0.01404	30	0.004009	3	0.000527	14	2659	3	848
True	H	10	0	0	19	9	372	261	-1342	82	[347,235,398,295]	103.1	0.8072	10	9	147	0.1124	13	0.01126	50	0.01493	4	0.002786	13	4276	4	1057
True	H	10	0	0	19	10	270	528	-1372	1	[242,499,300,570]	44.47	0.9283	11	10	25	0.02678	2	0.004016	28	0.001224	3	0.001199	2	1228	3	766.1
True	H	10	0	0	19	11	267	645	-1375	-32	[233,603,293,695]	83.49	0.8929	12	11	75	0.06231	7	0.007487	13	0.001612	1	0.000498	7	2345	1	634.4
True	H	10	0	0	19	12	434	649	-1323	-33	[410,626,459,677]	73.66	0.82	13	12	38	0.04903	3	0.003636	13	0.04576	1	0.0009488	3	3948	1	5997
True	H	10	0	0	19	13	297	689	-1363	-44	[267,654,347,719]	106.3	0.9101	14	13	79	0.06559	7	0.005882	60	0.009896	6	0.002776	7	3173	6	1157
True	H	10	0	0	19	14	442	706	-1320	-51	[414,675,478,740]	145.7	0.9153	15	14	304	0.1231	26	0.01593	57	0.02317	5	0.003731	26	5418	5	1429
True	H	10	0	0	19	15	303	756	-1362	-65	[277,732,329,782]	87.32	0.8697	16	15	139	0.134	12	0.01227	26	0.1026	2	0.002096	12	5095	2	6359
True	H	10	0	0	19	16	277	892	-1370	-106	[243,858,310,928]	96.79	0.984	17	16	38	0.008696	3	0.002768	50	0.02316	4	0.001796	3	1234	4	1501
True	H	10	0	0	19	17	269	983	-1372	-131	[234,928,306,1029]	51.52	0.8759	18	17	33	0.0229	3	0.005199	13	0.0008842	1	0.0002329	3	2109	1	581.4
True	H	10	0	0	19	18	898	1021	-1183	-143	[872,996,934,1045]	96.08	0.8748	19	18	166	0.1521	13	0.01208	97	0.1173	8	0.007576	13	5591	8	3054
True	H	10	0	0	19	19	818	1029	-1208	-146	[789,1001,848,1055]	82.15	0.8565	20	19	151	0.1158	12	0.01304	9	0.0009907	1	0.0007485	12	5520	1	855.7
True	H	10	0	0	19	20	502	408	-1303	39	[465,379,531,436]	129	0.9456	21	20	208	0.09105	20	0.01384	51	0.05092	4	0.003228	20	3190	4	3011
True	H	10	0	0	19	21	525	592	-1296	-16	[488,560,562,627]	168.2	0.9627	22	21	250	0.1085	20	0.01062	65	0.04219	5	0.002874	20	4393	5	2932
True	H	10	0	0	20	1	763	111	-580	128	[724,78,792,150]	117.2	0.8631	1	1	146	0.09315	12	0.009139	39	0.03377	3	0.001894	12	2011	3	1417
True	H	10	0	0	20	2	608	225	-623	90	[577,195,652,275]	148.1	0.8946	2	2	104	0.03043	9	0.005425	13	0.009402	1	0.0005784	9	943.2	1	1308
True	H	10	0	0	20	3	844	258	-554	83	[821,240,867,294]	47.77	0.8368	3	3	65	0.08767	5	0.009346	12	0.003618	1	0.00123	5	2943	1	530.5
True	H	10	0	0	20	4	826	282	-560	76	[804,258,852,303]	65.45	0.8985	4	4	101	0.1273	8	0.01091	64	0.1103	5	0.007962	8	4367	5	2810
True	H	10	0	0	20	5	390	1037	-693	-150	[330,1012,414,1067]	131.8	0.9004	5	5	158	0.1087	13	0.008808	88	0.1523	7	0.006718	13	4739	7	5486
True	H	10	0	0	20	6	812	181	-566	107	[766,147,846,216]	155.5	0.9907	6	6	208	0.08344	17	0.009759	63	0.05577	5	0.002651	17	1979	5	1863
True	H	10	0	0	21	1	83	93	510	134	[55,67,124,121]	117.9	0.9758	2	2	102	0.08634	9	0.006818	65	0.1297	5	0.004374	9	5222	5	3007
True	H	10	0	0	21	2	259	158	561	113	[198,107,321,220]	181.3	0.8846	3	3	71	0.01153	6	0.002954	0	0	0	0	6	687.6	0	NaN
True	H	10	0	0	21	3	345	677	586	-41	[303,640,368,716]	150.2	0.8344	4	4	175	0.07419	14	0.008323	94	0.06461	8	0.009195	14	2101	8	2531
True	H	10	0	0	21	4	436	799	618	-77	[410,773,488,825]	127	0.8811	5	5	190	0.114	16	0.01125	39	0.09109	3	0.001894	16	3646	3	3912
True	H	10	0	0	21	5	536	707	645	-51	[497,671,570,757]	221.6	0.9653	6	6	240	0.04567	21	0.008461	82	0.03768	7	0.004101	21	1461	7	1057
True	H	10	0	0	22	1	714	33	-270	-172	[682,1,750,74]	159.8	0.9348	1	1	178	0.1036	14	0.007821	74	0.07066	6	0.003268	14	3334	6	2295
True	H	10	0	0	22	2	275	91	-401	-189	[254,62,302,117]	116.6	0.9699	2	2	108	0.0719	9	0.006891	55	0.1203	5	0.006418	9	3613	5	4934
True	H	10	0	0	22	3	280	139	-400	-204	[259,122,304,162]	88.22	0.8934	3	3	190	0.1475	16	0.01619	26	0.1602	2	0.01258	16	4268	2	3725
True	H	10	0	0	22	4	267	164	-402	-212	[248,144,308,191]	56.07	0.8399	4	4	106	0.08464	9	0.01433	46	0.04959	4	0.005102	9	2459	4	1169
True	H	10	0	0	22	5	620	194	-298	-220	[588,163,654,228]	145.6	0.954	5	5	210	0.1187	17	0.01042	97	0.1144	8	0.005776	17	3786	8	3887
True	H	10	0	0	22	6	802	87	-248	-188	[743,56,845,123]	185	0.9558	6	6	177	0.06764	15	0.007239	109	0.1053	9	0.003742	15	2912	9	3797
True	H	10	0	0	22	7	658	162	-287	-207	[636,119,694,184]	184.9	0.9484	7	7	296	0.1422	24	0.01159	89	0.1155	8	0.01122	24	3902	8	4900
True	H	10	0	0	23	1	401	195	-1010	-220	[371,167,430,221]	104.8	0.958	1	1	95	0.08232	8	0.006814	26	0.06443	2	0.001881	8	3035	2	3603
True	H	10	0	0	23	2	340	203	-1028	-223	[306,172,376,234]	99.91	0.8864	2	2	169	0.1187	13	0.01162	47	0.04224	4	0.00197	13	5982	4	2180
True	H	10	0	0	23	3	364	340	-1021	-263	[338,302,391,382]	110.1	0.9381	3	3	210	0.1405	17	0.01379	151	0.1148	12	0.008075	17	5735	12	3408
True	H	10	0	0	23	4	558	634	-964	-352	[531,610,585,666]	96.7	0.8869	4	4	199	0.1301	16	0.01477	52	0.1085	4	0.004044	16	4954	4	4209
True	H	10	0	0	23	5	356	719	-1025	-377	[319,694,381,745]	96.16	0.9204	5	5	127	0.1363	10	0.009285	62	0.05618	6	0.004605	10	6792	6	2688
True	H	10	0	0	23	6	905	940	-861	-443	[868,917,926,967]	80.36	0.8826	6	6	121	0.1023	10	0.01111	70	0.09585	6	0.005666	10	3617	6	4526
True	H	10	0	0	23	7	943	965	-847	-450	[919,933,974,993]	76.34	0.8468	7	7	74	0.08071	6	0.007018	91	0.129	8	0.005887	6	3381	8	3618
True	H	10	0	0	23	8	55	811	-1114	-405	[18,772,87,851]	223.8	0.998	8	8	397	0.1196	33	0.01317	134	0.1431	11	0.01053	33	5091	11	5972
True	H	10	0	0	23	9	103	843	-1097	-414	[74,815,147,871]	160.5	0.9679	9	9	318	0.1188	28	0.01557	92	0.1152	8	0.007279	28	6834	8	4573
True	H	10	0	0	23	10	219	1037	-1064	-471	[187,1005,251,1067]	153.6	0.9919	10	10	334	0.1162	28	0.01628	150	0.09634	13	0.01075	28	4982	13	4246
True	H	10	0	0	24	1	307	39	-1362	-496	[278,14,329,55]	44.2	0.9546	1	1	86	0.1294	7	0.01414	64	0.1878	5	0.01012	7	4770	5	4735
True	H	10	0	0	24	2	293	62	-1365	-504	[268,49,318,77]	49.47	0.7884	2	2	26	0.05943	2	0.00361	13	0.0674	1	0.002985	2	3240	1	2048
True	H	10	0	0	24	3	280	144	-1369	-523	[240,67,316,187]	106.8	0.9684	3	3	97	0.08563	8	0.006689	110	0.008541	10	0.002037	8	4635	10	1007
True	H	10	0	0	24	4	312	227	-1360	-553	[281,202,337,255]	58.04	0.8799	4	4	45	0.08131	4	0.006154	41	0.02021	4	0.002963	4	3661	4	1150
True	H	10	0	0	24	5	335	296	-1353	-574	[303,268,375,326]	110.9	0.9799	5	5	90	0.05549	7	0.005636	63	0.07547	5	0.003358	7	2870	5	2822
True	H	10	0	0	24	6	432	343	-1326	-585	[398,310,448,366]	66.79	0.7324	6	6	13	0.04618	1	0.001337	13	0.03763	1	0.001256	1	3840	1	3843
True	H	10	0	0	24	7	376	322	-1341	-581	[352,300,398,346]	52.14	0.8822	7	7	82	0.09931	8	0.0137	36	0.04106	3	0.003363	8	4856	3	2601
True	H	10	0	0	24	8	575	327	-1281	-583	[550,299,601,357]	95.18	0.9149	8	8	143	0.1223	12	0.01126	67	0.06194	7	0.005696	12	4926	7	2559
True	H	10	0	0	24	9	298	339	-1363	-586	[272,310,330,366]	85	0.9754	9	9	104	0.1275	8	0.008403	9	0.0004663	1	0.0007508	8	4509	1	401.6
True	H	10	0	0	24	10	398	350	-1334	-590	[370,326,426,373]	85.54	0.9058	10	10	121	0.1308	10	0.01044	13	0.06693	1	0.001536	10	5555	1	4986
True	H	10	0	0	24	11	407	398	-1327	-602	[360,349,487,428]	131.3	0.8831	11	11	242	0.1271	20	0.01361	80	0.005167	7	0.001529	20	4726	7	594.4
True	H	10	0	0	24	12	580	420	-1280	-610	[543,389,615,454]	103.4	0.8871	12	12	134	0.1404	11	0.009499	50	0.00318	5	0.003111	11	4824	5	497.9
True	H	10	0	0	24	13	473	427	-1314	-613	[403,389,523,459]	117.8	0.8968	13	13	155	0.09219	14	0.01061	26	0.003224	2	0.0006144	14	4055	2	839
True	H	10	0	0	24	14	336	455	-1354	-624	[304,428,363,511]	102.9	0.8595	14	14	206	0.117	19	0.01649	74	0.04503	6	0.00332	19	4223	6	2587
True	H	10	0	0	24	15	308	520	-1360	-640	[285,482,339,546]	52.06	0.7927	15	15	39	0.0308	3	0.005146	71	0.03283	7	0.004187	3	1545	7	1428
True	H	10	0	0	24	16	530	529	-1294	-642	[499,479,563,572]	115.8	0.9044	16	16	160	0.1066	14	0.01079	61	0.05288	5	0.00234	14	4381	5	2484
True	H	10	0	0	24	17	364	542	-1345	-647	[334,519,390,565]	69.11	0.8156	17	17	125	0.1313	11	0.01421	60	0.06172	5	0.004112	11	4994	5	2060
True	H	10	0	0	24	18	846	575	-1200	-657	[823,552,869,609]	73.93	0.8308	18	18	103	0.1101	8	0.009662	26	0.03888	2	0.001762	8	2739	2	3076
True	H	10	0	0	24	19	304	613	-1362	-670	[275,585,332,657]	109.6	0.9833	19	19	119	0.1026	10	0.008143	57	0.009546	6	0.003546	10	5576	6	743
True	H	10	0	0	24	20	830	677	-1205	-687	[803,647,856,706]	97.77	0.842	20	20	194	0.1257	17	0.01553	107	0.06074	10	0.007893	17	6123	10	1900
True	H	10	0	0	24	21	584	756	-1279	-716	[558,737,619,821]	88.04	0.8065	21	21	129	0.1537	10	0.01014	166	0.1075	13	0.00778	10	4753	13	3712
True	H	10	0	0	24	22	610	775	-1271	-719	[588,756,629,813]	80.9	0.8578	22	22	114	0.1221	9	0.009934	60	0.08554	5	0.007092	9	4272	5	1919
True	H	10	0	0	24	23	286	807	-1367	-727	[255,776,318,841]	87.59	0.8897	23	23	157	0.1159	13	0.01325	82	0.037	7	0.003893	13	4942	7	2297
True	H	10	0	0	24	24	493	825	-1304	-731	[471,798,530,851]	68.57	0.9351	24	24	118	0.1262	10	0.01302	13	0.01173	1	0.000821	10	5195	1	1313
True	H	10	0	0	24	25	534	853	-1291	-738	[505,813,583,883]	140.5	0.9109	25	25	236	0.1056	21	0.01335	141	0.07958	13	0.006546	21	5369	13	2093
True	H	10	0	0	24	26	663	852	-1254	-739	[630,821,702,887]	111.7	0.9192	26	26	196	0.1189	17	0.01359	38	0.02603	3	0.001583	17	4350	3	1656
True	H	10	0	0	24	27	291	857	-1368	-741	[248,835,315,882]	72.41	0.9197	27	27	83	0.08277	7	0.008631	126	0.1185	10	0.008177	7	4765	10	2975
True	H	10	0	0	24	28	334	872	-1352	-744	[311,831,358,906]	86.97	0.9451	28	28	198	0.1743	17	0.01745	77	0.06475	7	0.005181	17	5318	7	2589
True	H	10	0	0	24	29	280	907	-1369	-756	[259,883,302,930]	42.68	0.9348	29	29	64	0.1308	6	0.01255	13	0.04779	1	0.000999	6	3543	1	4324
True	H	10	0	0	24	30	304	938	-1362	-767	[276,913,330,972]	65.45	0.7893	30	30	124	0.1326	11	0.01501	36	0.0216	3	0.002568	11	3349	3	1102
True	H	10	0	0	24	31	311	395	-1360	-602	[272,361,347,428]	157.5	0.9652	31	31	283	0.1286	23	0.01304	67	0.04658	7	0.004167	23	4849	7	1370
True	H	10	0	0	24	32	274	564	-1372	-652	[231,496,333,625]	254.5	0.7511	32	32	13	0.001067	1	0.0003509	0	0	0	0	1	472.8	0	NaN
True	H	10	0	0	25	1	621	725	-623	-700	[589,685,648,760]	111.5	0.8381	1	1	192	0.1494	17	0.01361	70	0.03831	6	0.005268	17	4204	6	1231
True	H	10	0	0	26	1	544	677	2	-688	[517,650,577,716]	113.8	0.9561	1	1	187	0.1099	15	0.01177	105	0.05308	10	0.006006	15	5341	10	2226
True	H	10	0	0	26	2	888	156	105	-533	[861,90,920,207]	187.3	0.921	2	2	244	0.1341	19	0.009056	102	0.03367	9	0.003942	19	3508	9	1441
True	H	10	0	0	27	1	493	509	-346	-962	[360,476,545,549]	79.82	0.8791	1	1	128	0.04877	12	0.01342	39	0.002804	3	0.0005558	12	898.4	3	697.4
True	H	10	0	0	27	2	567	506	-314	-958	[522,462,615,538]	48.04	0.7643	2	2	52	0.0512	4	0.007435	25	0.001076	2	0.0005838	4	1179	2	366.8
True	H	10	0	0	27	3	903	798	-214	-1046	[887,780,921,823]	52.32	0.8266	20	3	0	0	0	0	0	0	0	0	0	NaN	0	NaN
True	H	10	0	0	28	1	757	561	-905	-976	[710,543,795,580]	56.25	0.7906	1	1	26	0.006479	2	0.003175	0	0	0	0	2	553.2	0	NaN
True	H	10	0	0	28	2	808	605	-887	-988	[767,564,866,648]	290.6	0.791	2	2	0	0	0	0	0	0	0	0	0	NaN	0	NaN
True	H	10	0	0	28	3	742	601	-909	-986	[706,577,773,630]	72.68	0.7712	3	3	0	0	0	0	0	0	0	0	0	NaN	0	NaN
True	H	10	0	0	28	4	666	693	-931	-1011	[629,608,726,736]	184.4	0.7062	5	4	104	0.01742	8	0.003874	0	0	0	0	8	683.7	0	NaN
True	H	10	0	0	28	5	840	657	-877	-1002	[809,606,886,698]	176.4	0.8232	6	5	0	0	0	0	0	0	0	0	0	NaN	0	NaN
True	H	10	0	0	28	6	688	661	-921	-1007	[664,635,735,701]	55.09	0.8001	7	6	0	0	0	0	9	0.000291	1	0.0005061	0	NaN	1	290.1
True	H	10	0	0	29	1	619	1049	-1267	-1444	[593,1023,654,1074]	69.91	0.9342	1	1	91	0.1387	7	0.00894	63	0.07786	5	0.003802	7	5519	5	3606
True	H	11	0	0	1	1	380	115	275	449	[332,85,427,148]	115.4	0.9828	2	2	169	0.128	14	0.01084	34	0.0006914	3	0.001111	14	4498	3	371.8
True	H	11	0	0	1	2	292	237	249	413	[262,207,323,266]	80.99	0.9937	3	3	142	0.1351	12	0.01323	83	0.1192	7	0.00462	12	5577	7	3264
True	H	11	0	0	1	3	335	291	261	397	[311,266,359,317]	82.95	0.8349	4	4	163	0.1494	13	0.01399	52	0.1175	4	0.00418	13	3419	4	3960
True	H	11	0	0	1	4	527	458	320	346	[492,426,567,497]	122.8	0.953	5	5	172	0.0967	14	0.01018	44	0.01403	4	0.001787	14	3925	4	978.7
True	H	11	0	0	1	5	637	778	353	251	[610,752,670,808]	101.6	0.9907	6	6	198	0.1098	18	0.01582	25	0.005232	2	0.001622	18	5313	2	640.1
True	H	11	0	0	1	6	745	383	384	371	[714,333,777,421]	152.7	0.9639	7	7	238	0.1339	19	0.01111	37	0.0206	3	0.001504	19	3734	3	1175
True	H	11	0	0	1	7	54	524	175	330	[1,446,94,559]	179.9	0.9198	8	8	204	0.1323	16	0.00794	107	0.05378	9	0.002956	16	3466	9	2765
True	H	11	0	0	1	8	240	790	233	248	[199,754,276,832]	160.1	0.9508	9	9	205	0.1417	17	0.009481	91	0.04305	7	0.002999	17	4706	7	1520
True	H	11	0	0	1	9	556	848	327	230	[512,816,590,883]	128.1	0.909	10	10	147	0.1148	12	0.008362	13	0.001355	1	0.0004591	12	2728	1	525.1
True	H	11	0	0	1	10	28	1038	170	172	[1,1001,72,1078]	177.7	0.9554	11	11	295	0.1115	26	0.01307	49	0.00177	4	0.002292	26	3032	4	377.6
True	H	11	0	0	2	1	959	52	-1165	1440	[912,1,1018,90]	58.22	0.9293	2	1	87	0.1462	7	0.01074	26	0.002151	2	0.0004183	7	4200	2	606.3
True	H	11	0	0	2	2	889	90	-1186	1426	[842,28,949,130]	102.9	0.7779	3	2	56	0.01533	5	0.00434	21	0.0004579	2	0.0004062	5	1157	2	475.7
True	H	11	0	0	2	3	1055	113	-1136	1422	[1030,50,1078,136]	54.65	0.8713	4	3	77	0.118	6	0.009804	26	0.004756	2	0.001084	6	4416	2	756
True	H	11	0	0	2	4	843	155	-1196	1406	[798,111,927,199]	86.61	0.9861	5	4	104	0.07962	10	0.01031	13	0.004456	1	0.0001476	10	3924	1	4149
True	H	11	0	0	2	5	871	225	-1191	1386	[837,193,921,251]	78.57	0.8709	6	5	107	0.09637	9	0.01023	26	0.03516	2	0.001029	9	3196	2	2498
True	H	11	0	0	2	6	953	235	-1168	1383	[922,208,984,262]	96.25	0.9402	7	6	173	0.1584	14	0.01299	0	0	0	0	14	4556	0	NaN
True	H	11	0	0	2	7	781	235	-1218	1383	[739,172,840,285]	103	0.9485	8	7	237	0.1277	21	0.0182	81	0.01343	7	0.001335	21	6002	7	1465
True	H	11	0	0	2	8	922	292	-1180	1366	[875,259,947,320]	87.32	0.937	9	8	110	0.1399	9	0.009202	81	0.004835	8	0.004269	9	3931	8	452.9
True	H	11	0	0	2	9	756	294	-1235	1362	[669,265,792,344]	70.54	0.9626	10	9	68	0.02053	6	0.007595	57	0.03437	5	0.001082	6	836.7	5	2471
True	H	11	0	0	2	10	903	336	-1183	1352	[885,313,927,366]	63.93	0.9084	11	10	110	0.1423	9	0.01257	39	0.117	3	0.004747	9	6037	3	3336
True	H	11	0	0	2	11	779	336	-1218	1352	[754,313,816,361]	79.74	0.8882	12	11	109	0.1406	9	0.01008	13	0.0642	1	0.0008726	9	4397	1	6557
True	H	11	0	0	2	12	732	347	-1233	1349	[706,320,764,374]	75.63	0.9216	13	12	73	0.08979	6	0.007084	68	0.05877	7	0.005397	6	4377	7	2092
True	H	11	0	0	2	13	875	394	-1191	1335	[836,361,916,433]	122.1	0.8841	14	13	210	0.143	19	0.01389	13	0.03722	1	0.0005263	19	3480	1	5451
True	H	11	0	0	2	14	932	395	-1173	1335	[907,369,971,422]	83.13	0.974	15	14	79	0.08925	8	0.008593	26	0.04453	2	0.001348	8	3209	2	2250
True	H	11	0	0	2	15	657	426	-1257	1325	[624,396,686,456]	75.9	0.8723	17	15	79	0.06288	7	0.008235	5	0	1	0.0005886	7	4959	1	736.2
True	H	11	0	0	2	16	912	438	-1181	1321	[885,411,937,473]	87.06	0.9669	18	16	155	0.1604	14	0.01436	18	0.0006829	2	0.001597	14	3603	2	544.7
True	H	11	0	0	2	17	601	444	-1273	1320	[573,405,637,477]	77.86	0.8123	20	18	13	0.001062	1	0.001147	13	0.01167	1	0.0004985	1	541	1	2907
True	H	11	0	0	2	18	1008	455	-1151	1317	[978,428,1035,484]	80.99	0.8866	21	19	133	0.1503	11	0.01213	36	0.03643	3	0.002568	11	4623	3	2065
True	H	11	0	0	2	19	954	472	-1167	1311	[918,442,998,509]	112.1	0.9664	22	20	187	0.1222	16	0.01275	51	0.01767	4	0.00193	16	4312	4	851.5
True	H	11	0	0	2	20	896	484	-1186	1309	[865,452,932,513]	89.65	0.8833	23	21	149	0.1605	12	0.01195	13	0.00504	1	0.0008084	12	5171	1	709
True	H	11	0	0	2	21	841	496	-1201	1305	[808,463,873,533]	82.15	0.9562	24	22	92	0.1253	8	0.008696	13	0.0009506	1	0.0004643	8	5443	1	406.2
True	H	11	0	0	2	22	874	545	-1191	1289	[851,519,903,576]	92.15	0.8977	25	23	185	0.1543	16	0.0155	65	0.1159	5	0.004892	16	6271	5	3710
True	H	11	0	0	2	23	829	541	-1206	1291	[804,518,852,572]	101.5	0.9125	26	24	91	0.1099	7	0.006157	11	0.003407	1	0.001504	7	4981	1	1001
True	H	11	0	0	2	24	976	546	-1160	1290	[950,517,1010,574]	108.7	0.9401	27	25	145	0.08709	13	0.01068	76	0.04556	7	0.005236	13	2875	7	2247
True	H	11	0	0	2	25	489	556	-1304	1288	[434,474,567,624]	221.1	0.7422	28	26	21	0.0008322	2	0.0008078	0	0	0	0	2	604.9	0	NaN
True	H	11	0	0	2	26	1043	547	-1140	1288	[1012,519,1078,591]	96.34	0.931	29	27	116	0.1459	9	0.008341	71	0.08994	6	0.00355	9	3840	6	3971
True	H	11	0	0	2	27	843	583	-1200	1278	[809,555,881,610]	88.4	0.9541	30	28	164	0.1491	14	0.01414	37	0.003947	3	0.002041	14	5060	3	425.5
True	H	11	0	0	2	28	616	579	-1270	1279	[583,555,639,611]	59.91	0.9204	31	29	51	0.1381	4	0.005961	77	0.0259	8	0.005092	4	5790	8	1320
True	H	11	0	0	2	29	531	593	-1295	1275	[486,564,558,622]	106	0.9	32	30	138	0.1064	11	0.009267	0	0	0	0	11	3281	0	NaN
True	H	11	0	0	2	30	581	623	-1277	1266	[556,598,624,650]	99.56	0.9297	34	31	145	0.1196	12	0.01076	74	0.04833	7	0.005319	12	4071	7	1438
True	H	11	0	0	2	31	545	655	-1290	1254	[527,631,568,702]	88.4	0.9234	35	32	134	0.1503	11	0.01111	13	0.05204	1	0.0008772	11	6680	1	6728
True	H	11	0	0	2	32	587	676	-1277	1251	[561,648,615,705]	75.27	0.9637	36	33	114	0.09435	10	0.01186	37	0.0192	3	0.001861	10	3483	3	1408
True	H	11	0	0	2	33	795	670	-1215	1253	[770,636,826,699]	89.38	0.9395	37	34	121	0.1636	10	0.00999	48	0.05194	4	0.003436	10	5239	4	1663
True	H	11	0	0	2	34	409	698	-1330	1246	[364,627,450,746]	93.66	0.8881	38	35	216	0.1364	19	0.01811	72	0.01876	7	0.00126	19	4410	7	1791
True	H	11	0	0	2	35	681	733	-1247	1233	[656,681,735,790]	160.6	0.8744	39	36	352	0.159	30	0.01668	39	0.05105	3	0.001151	30	5283	3	3652
True	H	11	0	0	2	36	991	714	-1156	1239	[969,691,1019,743]	65.72	0.8789	40	37	145	0.1736	12	0.0163	25	0.07767	2	0.002004	12	5331	2	3894
True	H	11	0	0	2	37	935	723	-1173	1237	[906,694,968,752]	55.18	0.9002	41	38	13	0.05619	1	0.001618	242	0.1046	21	0.01038	1	5736	21	2717
True	H	11	0	0	2	38	727	730	-1235	1234	[696,683,753,775]	144.9	0.9199	42	39	280	0.1812	23	0.01417	26	0.028	2	0.001412	23	4717	2	1483
True	H	11	0	0	2	39	874	736	-1192	1233	[841,702,905,770]	117.3	0.8868	43	40	167	0.1224	14	0.01065	26	0.01723	2	0.001025	14	4893	2	1238
True	H	11	0	0	2	40	593	729	-1277	1236	[562,707,612,745]	55.09	0.7352	44	41	76	0.1847	6	0.009724	26	0.05331	2	0.002999	6	6550	2	1961
True	H	11	0	0	2	41	782	749	-1219	1230	[758,716,807,779]	88.13	0.9218	45	42	103	0.09982	10	0.01013	39	0.1337	3	0.002786	10	5565	3	4002
True	H	11	0	0	2	42	637	751	-1263	1228	[608,728,664,775]	80.45	0.9446	46	43	104	0.1148	9	0.009989	0	0	0	0	9	3531	0	NaN
True	H	11	0	0	2	43	596	758	-1275	1228	[570,738,616,772]	41.52	0.8378	47	44	57	0.1007	5	0.01075	5	0	1	0.001825	5	4680	1	544.6
True	H	11	0	0	2	44	971	758	-1162	1226	[950,739,996,785]	67.86	0.9293	48	45	70	0.124	6	0.007895	26	0.06296	2	0.002581	6	6126	2	4351
True	H	11	0	0	2	45	933	777	-1173	1221	[911,755,959,800]	62.68	0.9331	49	46	76	0.08636	7	0.009972	9	0.001215	1	0.001342	7	2634	1	712
True	H	11	0	0	2	46	627	796	-1264	1215	[606,772,656,819]	73.31	0.9605	50	47	142	0.1037	13	0.01583	26	0.0191	2	0.001892	13	6445	2	1218
True	H	11	0	0	2	47	365	790	-1343	1215	[323,734,402,864]	111.3	0.9438	51	48	127	0.1142	10	0.008026	13	0.0007919	1	0.0002193	10	4539	1	558.5
True	H	11	0	0	2	48	438	803	-1323	1212	[397,768,474,844]	117.9	0.8291	52	49	43	0.002091	4	0.00303	18	0.004179	2	0.0006603	4	836.8	2	2146
True	H	11	0	0	2	49	908	807	-1182	1211	[878,781,935,836]	128.8	0.989	53	50	114	0.07834	11	0.007623	36	0.1043	3	0.003456	11	3987	3	3708
True	H	11	0	0	2	50	711	803	-1241	1212	[684,777,734,834]	71.79	0.915	54	51	81	0.1363	7	0.008706	0	0	0	0	7	6626	0	NaN
True	H	11	0	0	2	51	667	819	-1253	1210	[646,775,690,842]	77.77	0.9705	55	52	115	0.1362	10	0.01148	13	0.01119	1	0.0008726	10	6856	1	1452
True	H	11	0	0	2	52	1035	829	-1143	1205	[1006,801,1064,862]	131.9	0.8856	56	53	128	0.1357	10	0.00677	64	0.1022	6	0.005525	10	4760	6	3333
True	H	11	0	0	2	53	345	844	-1352	1203	[294,775,388,875]	76.07	0.9248	57	54	90	0.1387	7	0.008216	26	0.04006	2	0.0006957	7	4307	2	4572
True	H	11	0	0	2	54	878	851	-1190	1196	[852,827,909,893]	106.9	0.9689	58	55	188	0.1336	17	0.0142	24	0.02718	2	0.00121	17	5200	2	2119
True	H	11	0	0	2	55	936	868	-1174	1193	[900,838,964,907]	104.5	0.9371	59	56	136	0.1667	11	0.009402	26	0.006891	2	0.001051	11	5191	2	953.6
True	H	11	0	0	2	56	452	865	-1318	1194	[417,836,485,896]	97.06	0.8977	60	57	123	0.1017	11	0.01012	13	0.0385	1	0.0005074	11	6031	1	6011
True	H	11	0	0	2	57	515	878	-1297	1190	[483,847,554,911]	106.4	0.9764	61	58	173	0.1024	15	0.01258	23	0.02479	2	0.0009634	15	4262	2	2784
True	H	11	0	0	2	58	313	888	-1358	1189	[269,825,396,927]	96.43	0.8943	62	59	85	0.02257	8	0.007407	0	0	0	0	8	1621	0	NaN
True	H	11	0	0	2	59	736	903	-1232	1182	[707,876,766,939]	113.9	0.9757	63	60	165	0.1188	14	0.01097	26	0.04392	2	0.001479	14	4930	2	2739
True	H	11	0	0	2	60	808	920	-1211	1177	[780,892,836,960]	123.1	0.9287	64	61	98	0.07478	8	0.005801	39	0.0911	3	0.002997	8	3127	3	2999
True	H	11	0	0	2	61	494	930	-1305	1175	[462,894,527,963]	106.8	0.9587	65	62	164	0.1352	13	0.01087	13	0.02748	1	0.0005319	13	4484	1	4143
True	H	11	0	0	2	62	360	935	-1344	1171	[321,897,397,989]	94.47	0.9016	66	63	96	0.1137	9	0.008507	83	0.03129	7	0.001973	9	4365	7	2010
True	H	11	0	0	2	63	551	934	-1288	1173	[524,908,579,969]	95.27	0.8619	67	64	171	0.1559	15	0.01406	0	0	0	0	15	4148	0	NaN
True	H	11	0	0	2	64	873	928	-1193	1175	[838,902,902,961]	110.4	0.9394	68	65	237	0.1661	20	0.01618	26	0.0901	2	0.001596	20	5450	2	5792
True	H	11	0	0	2	65	283	938	-1369	1171	[252,903,315,987]	91.16	0.7045	69	66	12	0.0009925	1	0.0009794	13	0.001815	1	0.0005198	1	776.7	1	968.3
True	H	11	0	0	2	66	704	955	-1244	1168	[650,929,734,982]	111.4	0.8451	70	67	170	0.1511	14	0.01122	24	0.002199	2	0.001228	14	5214	2	912.4
True	H	11	0	0	2	67	773	963	-1222	1165	[737,939,802,999]	118	0.9669	71	68	232	0.1142	20	0.01514	96	0.1611	8	0.006926	20	3240	8	4185
True	H	11	0	0	2	68	841	973	-1201	1163	[810,938,872,994]	64.11	0.9215	72	69	101	0.1986	8	0.01114	13	0.01466	1	0.0008795	8	5918	1	1422
True	H	11	0	0	2	69	682	998	-1250	1154	[651,972,708,1036]	103.8	0.9067	73	70	177	0.1315	15	0.0129	52	0.03347	4	0.002815	15	6282	4	2014
True	H	11	0	0	2	70	835	1025	-1203	1146	[812,993,858,1061]	66.34	0.9524	74	71	82	0.1005	7	0.009421	98	0.09926	8	0.005326	7	4387	8	2946
True	H	11	0	0	2	71	791	1046	-1215	1139	[766,1017,822,1078]	115.6	0.9119	75	72	190	0.1503	16	0.01236	44	0.1178	4	0.003234	16	6268	4	3776
True	H	11	0	0	2	72	653	354	-1261	1343	[581,314,703,426]	221.5	0.7266	79	76	13	0.002588	1	0.0004031	8	9.782e-05	1	0.0002102	1	1367	1	631.4
True	H	11	0	0	2	73	315	986	-1353	1155	[264,926,408,1047]	209.3	0.909	80	77	359	0.1343	32	0.01365	71	0.005703	6	0.001108	32	3980	6	1084
True	H	11	0	0	3	1	963	31	-518	1445	[933,1,1016,64]	95	0.8955	3	2	137	0.1165	12	0.01128	5	0	1	0.0004446	12	3570	1	654.4
True	H	11	0	0	3	2	25	52	-800	1435	[1,29,48,88]	92.41	0.9086	5	3	177	0.1349	17	0.01643	26	0.02623	2	0.001919	17	3813	2	1977
True	H	11	0	0	3	3	732	46	-588	1439	[703,24,759,69]	67.95	0.9784	6	4	116	0.1681	9	0.01183	27	0.002175	3	0.002534	9	5836	3	818.9
True	H	11	0	0	3	4	656	62	-611	1435	[632,35,684,84]	68.13	0.9674	7	5	67	0.06477	6	0.007864	26	0.05259	2	0.001988	6	2061	2	2195
True	H	11	0	0	3	5	1006	70	-507	1433	[973,36,1034,98]	126	0.9673	8	6	134	0.08318	11	0.007796	46	0.07644	4	0.003086	11	2782	4	3670
True	H	11	0	0	3	6	416	78	-683	1429	[387,48,447,113]	55.81	0.9063	9	7	117	0.1481	10	0.016	88	0.068	7	0.003523	10	3885	7	2602
True	H	11	0	0	3	7	62	84	-788	1427	[36,61,88,112]	87.95	0.7471	10	8	169	0.08972	16	0.01624	0	0	0	0	16	2343	0	NaN
True	H	11	0	0	3	8	471	98	-666	1424	[442,72,501,124]	94.38	0.9697	11	9	148	0.1502	12	0.01135	13	0.06215	1	0.0008889	12	5063	1	5680
True	H	11	0	0	3	9	1043	105	-495	1422	[1015,77,1071,132]	104.3	0.9649	12	10	135	0.1074	11	0.009418	12	0.0004656	1	0.001052	11	2683	1	1021
True	H	11	0	0	3	10	335	97	-708	1423	[302,71,363,125]	44.91	0.8787	13	11	57	0.06738	6	0.01193	13	0.0008666	1	0.0005438	6	4710	1	498.2
True	H	11	0	0	3	11	589	110	-631	1420	[564,84,611,133]	73.49	0.9389	14	12	113	0.1679	9	0.01094	26	0.1321	2	0.002903	9	5076	2	4661
True	H	11	0	0	3	12	800	117	-567	1420	[775,60,833,147]	113	0.934	15	13	176	0.1494	14	0.01107	26	0.03213	2	0.001361	14	5491	2	2138
True	H	11	0	0	3	13	515	110	-654	1420	[482,79,538,136]	61.61	0.9482	16	14	78	0.04687	7	0.01014	13	0.01201	1	0.0009225	7	2362	1	1176
True	H	11	0	0	3	14	732	114	-588	1419	[700,88,763,140]	58.4	0.8831	17	15	90	0.1302	7	0.0107	31	0.01301	3	0.001889	7	3815	3	1476
True	H	11	0	0	3	15	932	100	-529	1422	[885,47,982,157]	69.02	0.8529	18	16	46	0.01201	5	0.006468	0	0	0	0	5	1553	0	NaN
True	H	11	0	0	3	16	47	131	-792	1414	[20,100,82,157]	81.43	0.9093	19	17	77	0.1236	6	0.006579	38	0.04864	3	0.002242	6	4339	3	2198
True	H	11	0	0	3	17	854	122	-552	1416	[817,98,893,145]	67.59	0.883	20	18	62	0.1143	5	0.006605	19	0.001054	2	0.001328	5	5031	2	696.1
True	H	11	0	0	3	18	1008	129	-506	1414	[980,98,1043,161]	52.86	0.8895	21	19	39	0.0211	4	0.006757	67	0.04961	6	0.003398	4	2340	6	1367
True	H	11	0	0	3	19	394	131	-690	1412	[368,107,418,164]	103.1	0.9786	23	21	90	0.1287	7	0.006061	13	0.003664	1	0.0009881	7	5456	1	942.9
True	H	11	0	0	3	20	546	146	-644	1409	[511,114,577,181]	152.1	0.8735	24	22	261	0.1258	22	0.01291	26	0.004417	2	0.001473	22	4647	2	786.7
True	H	11	0	0	3	21	484	157	-664	1404	[440,123,517,202]	125.1	0.8514	25	23	218	0.1411	18	0.01285	52	0.05888	4	0.001705	18	5592	4	3593
True	H	11	0	0	3	22	343	150	-705	1408	[309,118,374,180]	89.29	0.9812	26	24	128	0.1066	11	0.011	88	0.07361	7	0.003091	11	4025	7	2850
True	H	11	0	0	3	23	972	157	-516	1404	[946,127,997,211]	101	0.8665	27	25	144	0.1281	13	0.01149	26	0.07096	2	0.001589	13	5449	2	3674
True	H	11	0	0	3	24	901	154	-540	1408	[863,114,925,177]	89.38	0.9098	30	27	164	0.1615	13	0.01299	30	0.002346	3	0.002287	13	4507	3	521.4
True	H	11	0	0	3	25	201	164	-747	1403	[169,135,228,195]	85.9	0.8352	31	28	211	0.1431	18	0.01871	18	0.002317	2	0.001508	18	4157	2	2024
True	H	11	0	0	3	26	582	177	-633	1400	[556,151,610,202]	81.34	0.8988	32	29	64	0.1404	5	0.005488	10	0.000763	1	0.0009425	5	5926	1	815.5
True	H	11	0	0	3	27	51	193	-791	1395	[23,164,81,220]	85.99	0.9086	33	30	143	0.1272	12	0.01246	26	0.04941	2	0.001387	12	6196	2	3395
True	H	11	0	0	3	28	944	192	-525	1396	[919,156,974,221]	91.34	0.9215	34	31	163	0.1534	14	0.01369	13	0.007098	1	0.0007886	14	3859	1	774.6
True	H	11	0	0	3	29	515	192	-651	1395	[484,167,559,220]	90.72	0.958	35	32	154	0.09714	15	0.01476	33	0.007657	3	0.001966	15	3243	3	1641
True	H	11	0	0	3	30	680	187	-606	1396	[632,161,711,215]	87.86	0.8913	36	33	153	0.1217	12	0.0122	51	0.01458	4	0.002073	12	2493	4	912
True	H	11	0	0	3	31	734	190	-588	1396	[711,165,757,219]	68.22	0.9934	37	34	89	0.1722	7	0.009162	51	0.02542	4	0.003717	7	4480	4	1403
True	H	11	0	0	3	32	891	202	-541	1394	[851,171,926,231]	117.2	0.9544	38	35	212	0.1516	17	0.01295	0	0	0	0	17	5016	0	NaN
True	H	11	0	0	3	33	822	200	-562	1393	[795,176,848,231]	106.3	0.9189	39	36	189	0.1226	16	0.01345	26	0.08245	2	0.002146	16	4303	2	4120
True	H	11	0	0	3	34	102	204	-776	1392	[77,179,134,235]	76.97	0.8996	40	37	89	0.1313	7	0.008121	55	0.03389	5	0.004167	7	5663	5	1623
True	H	11	0	0	3	35	164	209	-757	1390	[137,179,199,241]	97.33	0.9463	41	38	133	0.1085	11	0.01009	52	0.07237	5	0.003465	11	4496	5	3076
True	H	11	0	0	3	36	616	209	-623	1390	[591,182,643,236]	115.7	0.9845	42	39	107	0.07324	10	0.007716	18	0.03667	2	0.002356	10	3207	2	7390
True	H	11	0	0	3	37	777	202	-575	1392	[755,180,799,228]	57.86	0.9016	43	40	112	0.1552	9	0.01389	13	0.05243	1	0.0009569	9	3060	1	5113
True	H	11	0	0	3	38	852	230	-552	1384	[825,204,881,254]	41.79	0.7931	45	42	39	0.03963	3	0.00641	26	0.04749	2	0.00136	3	2579	2	5615
True	H	11	0	0	3	39	961	250	-519	1378	[931,211,990,284]	116.4	0.9328	46	43	180	0.1555	14	0.01074	13	0.002626	1	0.0005574	14	4743	1	504.4
True	H	11	0	0	3	40	173	313	-755	1359	[144,283,203,343]	78.49	0.8336	47	44	108	0.1464	9	0.01024	13	0.004813	1	0.0006006	9	6110	1	985.1
True	H	11	0	0	3	41	69	323	-787	1356	[34,292,100,355]	124.7	0.9618	48	45	216	0.1554	19	0.0136	52	0.08443	4	0.002606	19	4919	4	3860
True	H	11	0	0	3	42	328	376	-708	1337	[304,340,362,439]	129.3	0.9219	49	46	190	0.1267	18	0.01243	39	0.05027	3	0.0014	18	3818	3	2760
True	H	11	0	0	3	43	226	378	-739	1341	[187,324,261,417]	144.9	0.9594	50	47	146	0.08853	12	0.007394	39	0.003957	3	0.001081	12	2238	3	612.2
True	H	11	0	0	3	44	533	726	-647	1234	[494,691,572,767]	142.9	0.9355	51	48	138	0.1004	12	0.0075	0	0	0	0	12	2692	0	NaN
True	H	11	0	0	3	45	724	907	-590	1181	[696,881,755,940]	93.66	0.9158	52	49	167	0.134	15	0.0143	34	0.005728	3	0.002252	15	4910	3	535.2
True	H	11	0	0	3	46	784	65	-573	1433	[757,11,810,104]	143.6	0.9709	53	50	220	0.1137	20	0.01244	26	0.03732	2	0.001712	20	5804	2	2215
True	H	11	0	0	3	47	663	130	-608	1414	[631,96,702,172]	160.5	0.9921	54	51	331	0.1458	28	0.01557	64	0.04151	6	0.00278	28	5357	6	1564
True	H	11	0	0	3	48	625	871	-621	1193	[584,838,663,905]	179.3	0.9388	55	52	286	0.1516	25	0.01245	39	0.04042	3	0.001405	25	5490	3	2627
True	H	11	0	0	4	1	893	52	105	1438	[856,21,924,81]	99.65	0.9397	4	4	146	0.08665	14	0.01254	25	0.03841	2	0.001235	14	3529	2	2719
True	H	11	0	0	4	2	540	46	0	1439	[512,21,573,72]	113.8	0.9658	5	5	170	0.1093	15	0.01176	51	0.1516	4	0.005	15	3931	4	5497
True	H	11	0	0	4	3	210	48	-97	1440	[182,18,250,73]	61.16	0.9442	6	6	105	0.1745	9	0.01314	24	0.01976	2	0.001672	9	4669	2	1498
True	H	11	0	0	4	4	832	48	87	1440	[796,1,864,85]	113.3	0.9823	7	7	163	0.1631	13	0.01024	25	0.02165	2	0.001076	13	6795	2	1685
True	H	11	0	0	4	5	641	62	31	1435	[617,37,671,86]	88.93	0.9368	8	8	121	0.109	10	0.01004	23	0.06557	2	0.00216	10	3799	2	4297
True	H	11	0	0	4	6	171	63	-110	1434	[150,39,201,86]	64.73	0.9388	9	9	80	0.1274	7	0.009655	65	0.1488	5	0.006494	7	6513	5	3402
True	H	11	0	0	4	7	700	63	47	1434	[667,35,731,92]	81.7	0.8816	10	10	127	0.07158	12	0.01311	11	0.0003927	1	0.0005653	12	2705	1	404.9
True	H	11	0	0	4	8	493	78	-14	1429	[459,47,528,128]	123.2	0.9822	11	11	223	0.1543	18	0.01304	71	0.1077	6	0.003785	18	5674	6	3838
True	H	11	0	0	4	9	791	88	75	1427	[767,61,825,112]	49.91	1.042	13	12	38	0.08817	3	0.005367	59	0.06198	5	0.003453	3	4598	5	1864
True	H	11	0	0	4	10	739	87	60	1427	[712,65,769,109]	76.25	0.9829	14	13	98	0.1551	8	0.009368	40	0.003798	4	0.004119	8	3251	4	583.6
True	H	11	0	0	4	11	610	98	19	1423	[576,75,638,122]	102.8	0.9376	15	14	179	0.1528	15	0.01303	52	0.05879	4	0.004188	15	5694	4	1779
True	H	11	0	0	4	12	212	94	-97	1422	[185,71,241,142]	55.81	0.8707	16	15	25	0.006531	2	0.0032	45	0.00627	5	0.002992	2	885.4	5	717.3
True	H	11	0	0	4	13	517	116	-7	1418	[498,93,536,138]	73.75	0.9297	17	16	145	0.1604	13	0.01574	13	0.08712	1	0.00216	13	4974	1	5729
True	H	11	0	0	4	14	700	117	48	1417	[676,90,724,153]	93.13	0.9419	18	17	96	0.1328	8	0.00767	24	0.001566	2	0.001407	8	4731	2	379.6
True	H	11	0	0	4	15	754	131	63	1414	[723,100,784,162]	95.99	0.9387	19	18	98	0.1022	8	0.007442	0	0	0	0	8	5267	0	NaN
True	H	11	0	0	4	16	201	144	-102	1410	[175,109,231,171]	100	0.9136	20	19	120	0.08279	10	0.008929	38	0.03866	4	0.003221	10	3313	4	2049
True	H	11	0	0	4	17	562	141	7	1410	[536,115,589,171]	77.5	0.9242	21	20	81	0.08805	7	0.008065	108	0.03127	10	0.00771	7	4633	10	808
True	H	11	0	0	4	18	645	129	31	1413	[620,106,669,160]	79.2	0.936	22	21	98	0.1201	8	0.009019	26	0.07204	2	0.001862	8	3542	2	3514
True	H	11	0	0	4	19	1040	142	148	1410	[1003,118,1063,164]	82.77	0.9829	24	22	130	0.1355	11	0.01187	48	0.0741	4	0.004036	11	3900	4	2304
True	H	11	0	0	4	20	72	156	-139	1406	[41,124,99,185]	99.11	0.9273	25	23	163	0.1127	14	0.01261	78	0.004731	9	0.006077	14	4384	9	753.8
True	H	11	0	0	4	21	987	148	134	1409	[964,130,1013,170]	58.22	0.9683	26	24	54	0.07123	5	0.007669	13	0.01662	1	0.001441	5	3677	1	1578
True	H	11	0	0	4	22	519	166	-6	1404	[484,122,559,196]	124	0.9859	27	25	221	0.1358	18	0.01296	50	0.04216	4	0.002385	18	4797	4	1942
True	H	11	0	0	4	23	611	188	21	1396	[579,164,637,217]	92.33	0.8545	29	27	143	0.1831	12	0.01161	13	0.06588	1	0.0008547	12	4241	1	5035
True	H	11	0	0	4	24	659	197	36	1394	[632,170,685,225]	90.54	0.8794	30	28	143	0.1344	12	0.01183	39	0.05712	3	0.00256	12	4889	3	2345
True	H	11	0	0	4	25	949	202	121	1392	[906,175,986,233]	84.11	0.8969	31	29	151	0.1393	13	0.0138	26	0.005471	2	0.001048	13	5396	2	797.2
True	H	11	0	0	4	26	77	210	-138	1389	[45,182,112,243]	114.7	0.9797	32	30	138	0.136	11	0.00856	78	0.05618	6	0.00395	11	5103	6	1932
True	H	11	0	0	4	27	753	211	64	1390	[723,187,782,239]	79.38	0.9265	33	31	213	0.1632	19	0.02137	13	0.011	1	0.0008368	19	3999	1	1265
True	H	11	0	0	4	28	896	235	106	1383	[858,201,930,263]	89.65	0.9411	34	32	95	0.1044	8	0.007968	13	0.02643	1	0.0006242	8	3855	1	2387
True	H	11	0	0	4	29	698	248	48	1379	[672,224,725,273]	105.6	0.9158	36	33	131	0.1073	11	0.009298	26	0.05924	2	0.002484	11	4653	2	3339
True	H	11	0	0	4	30	792	240	75	1380	[757,213,822,274]	80.09	0.9757	37	34	126	0.1302	10	0.01115	6	0	1	0.0008757	10	3760	1	428.8
True	H	11	0	0	4	31	753	279	63	1370	[714,254,789,302]	110.5	0.9399	38	35	199	0.1675	17	0.01374	52	0.08699	4	0.003396	17	4839	4	2857
True	H	11	0	0	4	32	957	269	124	1374	[931,230,981,294]	58.66	0.8855	39	36	90	0.136	8	0.01218	86	0.04133	7	0.00467	8	3597	7	1011
True	H	11	0	0	4	33	890	307	105	1361	[866,284,918,333]	82.86	0.9501	40	37	154	0.1327	12	0.01293	39	0.068	3	0.0027	12	4327	3	2648
True	H	11	0	0	4	34	939	309	119	1359	[912,286,963,339]	67.86	0.8851	41	38	92	0.05019	8	0.01053	61	0.07976	5	0.00384	8	1548	5	2217
True	H	11	0	0	4	35	858	693	96	1246	[825,669,893,714]	77.32	0.9446	42	39	137	0.1436	11	0.0127	13	0.003548	1	0.0008137	11	3038	1	783.2
True	H	11	0	0	4	36	771	704	72	1241	[744,676,820,738]	125	0.963	43	40	157	0.1317	13	0.009286	39	0.04146	3	0.001693	13	4991	3	2160
True	H	11	0	0	4	37	1002	740	139	1232	[978,712,1032,764]	76.61	0.9507	44	41	102	0.1687	8	0.009324	13	0.06143	1	0.0008446	8	4796	1	6127
True	H	11	0	0	4	38	700	687	48	1247	[665,641,734,725]	153.6	0.9513	45	42	252	0.1471	21	0.01221	13	0.01968	1	0.0005211	21	3533	1	4819
True	H	11	0	0	5	1	831	27	732	1444	[801,1,864,63]	97.5	0.9473	4	3	139	0.08895	13	0.0119	81	0.06998	8	0.00464	13	2769	8	2261
True	H	11	0	0	5	2	954	29	767	1444	[887,1,978,76]	116.2	0.8584	5	4	207	0.1569	18	0.01384	39	0.08285	3	0.001362	18	5038	3	4999
True	H	11	0	0	5	3	460	42	621	1440	[428,16,490,69]	97.68	0.9483	6	5	112	0.09068	9	0.008227	26	0.07213	2	0.001474	9	4897	2	4965
True	H	11	0	0	5	4	771	45	715	1439	[735,9,818,80]	113.8	0.895	7	6	161	0.1241	14	0.01099	24	0.0005144	2	0.000801	14	3553	2	327.3
True	H	11	0	0	5	5	112	48	518	1438	[83,18,147,79]	79.74	0.9185	8	7	98	0.08181	9	0.01008	43	0.006489	5	0.002796	9	4207	5	1395
True	H	11	0	0	5	6	408	32	607	1436	[386,9,442,115]	99.83	0.9911	9	8	120	0.1176	10	0.008945	13	0.002391	1	0.0004085	10	3825	1	738.3
True	H	11	0	0	5	7	527	53	643	1437	[500,34,570,73]	102.2	0.9163	10	9	186	0.1338	16	0.01397	49	0.09017	5	0.006658	16	4386	5	2906
True	H	11	0	0	5	8	372	62	596	1434	[353,30,392,90]	70.98	0.7764	11	10	25	0.006341	2	0.002516	30	0.006713	3	0.003559	2	600.5	3	1546
True	H	11	0	0	5	9	725	71	701	1432	[697,46,751,96]	91.52	0.9526	12	11	159	0.1044	13	0.01268	80	0.05375	7	0.006422	13	3695	7	1110
True	H	11	0	0	5	10	187	75	539	1430	[148,45,213,106]	85.27	0.9041	13	12	103	0.1084	9	0.009424	57	0.06986	5	0.002897	9	7410	5	2877
True	H	11	0	0	5	11	843	81	737	1428	[816,53,868,114]	87.5	0.9484	14	13	145	0.1404	12	0.01224	13	0.003447	1	0.000823	12	5126	1	615.5
True	H	11	0	0	5	12	125	100	522	1422	[93,69,157,137]	103.8	0.9625	17	15	242	0.1378	20	0.0172	70	0.03575	8	0.004107	20	5926	8	1629
True	H	11	0	0	5	13	339	114	586	1420	[312,71,362,141]	76.52	0.973	18	16	57	0.01404	6	0.007001	13	0.05166	1	0.0007057	6	1475	1	5824
True	H	11	0	0	5	14	449	122	620	1417	[413,86,500,150]	150.6	0.889	19	17	161	0.08245	15	0.008892	13	0.01333	1	0.0005294	15	2979	1	3916
True	H	11	0	0	5	15	790	123	722	1417	[757,75,820,156]	102.8	0.9376	20	18	131	0.1048	11	0.009557	10	0.000237	1	0.0006266	11	3795	1	326
True	H	11	0	0	5	16	268	155	563	1406	[216,126,305,185]	124.6	0.8422	21	19	176	0.1226	14	0.01004	13	0.009307	1	0.000406	14	3618	1	1444
True	H	11	0	0	5	17	983	157	778	1406	[958,114,1009,202]	121.3	0.896	22	20	138	0.1129	12	0.008837	68	0.02535	6	0.003519	12	3958	6	1586
True	H	11	0	0	5	18	355	163	591	1404	[322,134,387,195]	102.7	0.9371	23	21	188	0.1046	19	0.01652	26	0.008176	2	0.001267	19	4003	2	1195
True	H	11	0	0	5	19	478	163	627	1404	[448,139,504,190]	91.43	0.8581	24	22	138	0.149	12	0.01172	26	0.03191	2	0.001838	12	4149	2	1609
True	H	11	0	0	5	20	847	159	738	1405	[816,123,879,202]	123.3	0.9466	25	23	154	0.1479	13	0.009413	10	0.0005551	1	0.0005149	13	4816	1	552.1
True	H	11	0	0	5	21	31	168	494	1402	[3,135,58,200]	110.5	0.9399	26	24	182	0.1424	14	0.01132	12	0.000688	1	0.0009671	14	3117	1	477.3
True	H	11	0	0	5	22	939	175	765	1400	[915,152,963,208]	85.36	0.9452	27	25	178	0.1343	16	0.01674	26	0.05937	2	0.002217	16	5426	2	3446
True	H	11	0	0	5	23	178	188	538	1396	[151,160,209,216]	86.52	0.9422	28	26	108	0.1254	9	0.009288	0	0	0	0	9	4007	0	NaN
True	H	11	0	0	5	24	608	191	667	1395	[581,163,635,224]	65.27	0.9082	29	27	72	0.07969	7	0.009576	26	0.05265	2	0.001271	7	3632	2	4192
True	H	11	0	0	5	25	79	193	508	1397	[50,141,109,220]	85.09	0.9541	30	28	198	0.1284	17	0.01784	50	0.007099	5	0.003222	17	3871	5	1609
True	H	11	0	0	5	26	1032	176	793	1400	[1007,151,1062,208]	93.75	0.9557	31	29	153	0.1228	13	0.01238	104	0.04852	8	0.005935	13	4942	8	1006
True	H	11	0	0	5	27	794	184	721	1400	[773,159,810,199]	49.56	0.7498	32	30	37	0.1447	3	0.005405	64	0.1251	6	0.01546	3	4240	6	3345
True	H	11	0	0	5	28	476	207	628	1392	[453,183,519,235]	72.95	0.9462	33	31	60	0.08741	5	0.00612	21	0.002072	2	0.001466	5	4643	2	898.3
True	H	11	0	0	5	29	882	223	748	1386	[848,195,922,254]	106.5	0.9768	34	32	126	0.1173	11	0.00922	37	0.04177	3	0.001709	11	2728	3	2211
True	H	11	0	0	5	30	109	228	518	1385	[82,194,141,257]	80.54	0.8742	35	33	145	0.1828	12	0.0133	13	0.004336	1	0.0007008	12	4903	1	750.9
True	H	11	0	0	5	31	1004	224	784	1387	[976,190,1032,252]	110	0.9376	36	34	168	0.1516	14	0.01136	13	0.04412	1	0.0008117	14	4934	1	5301
True	H	11	0	0	5	32	567	241	654	1381	[533,206,608,276]	133.1	0.9376	38	36	302	0.1573	25	0.01677	26	0.01359	2	0.0009465	25	5152	2	1155
True	H	11	0	0	5	33	517	227	639	1386	[486,192,551,256]	108.7	0.922	39	37	170	0.1523	14	0.0115	39	0.06758	3	0.002375	14	4636	3	2057
True	H	11	0	0	5	34	460	256	622	1376	[430,224,492,287]	105.5	0.8973	40	38	175	0.1275	15	0.0127	26	0.05823	2	0.001206	15	4113	2	3536
True	H	11	0	0	5	35	671	260	686	1374	[644,234,706,290]	110.7	0.9504	41	39	165	0.09088	14	0.01129	52	0.09221	4	0.002939	14	3994	4	3042
True	H	11	0	0	5	36	616	260	669	1374	[585,231,648,297]	110.4	0.987	42	40	208	0.1074	19	0.01537	39	0.06867	3	0.001834	19	3856	3	3500
True	H	11	0	0	5	37	910	298	756	1363	[884,269,933,334]	91.34	0.9413	43	41	152	0.1533	13	0.01271	38	0.1029	3	0.003006	13	4144	3	4794
True	H	11	0	0	5	38	425	313	612	1359	[394,283,454,342]	102	0.9622	44	42	152	0.1258	12	0.01051	0	0	0	0	12	4769	0	NaN
True	H	11	0	0	5	39	955	331	770	1355	[918,287,984,358]	113.1	0.8921	45	43	249	0.1486	22	0.01736	61	0.02335	5	0.002917	22	4572	5	1009
True	H	11	0	0	5	40	164	678	531	1250	[120,648,191,714]	133.5	0.8487	46	44	132	0.1248	11	0.007358	10	0.0008561	1	0.0007231	11	5036	1	983.5
True	H	11	0	0	5	41	533	760	645	1225	[494,732,572,791]	117.4	0.8952	47	45	227	0.1416	18	0.01369	65	0.04524	5	0.003021	18	4446	5	1464
True	H	11	0	0	5	42	765	982	712	1159	[738,956,791,1013]	96.16	0.9019	48	46	224	0.1611	18	0.01671	38	0.01586	4	0.003707	18	5229	4	1849
True	H	11	0	0	5	43	585	72	661	1431	[548,38,633,105]	134.7	0.9696	49	47	185	0.1098	16	0.0106	46	0.03562	5	0.002108	16	3243	5	2698
True	H	11	0	0	5	44	773	278	714	1369	[698,239,837,318]	322.7	0.8715	50	48	430	0.1194	36	0.009961	52	0.04767	4	0.001169	36	4447	4	3784
True	H	11	0	0	5	45	302	900	575	1182	[267,867,336,965]	155.7	0.9998	51	49	164	0.091	13	0.007454	11	0.0002911	1	0.000501	13	2796	1	371.1
True	H	11	0	0	6	1	990	25	1427	1446	[954,1,1032,57]	87.59	0.9285	8	7	167	0.1468	14	0.01427	19	0.001624	2	0.001009	14	4086	2	537.5
True	H	11	0	0	6	2	210	48	1193	1438	[183,20,242,77]	73.4	0.8272	9	8	13	0.04514	1	0.001217	174	0.1036	16	0.009496	1	5684	16	2800
True	H	11	0	0	6	3	459	46	1266	1440	[420,6,480,68]	120.6	0.8854	10	9	112	0.08346	9	0.006662	62	0.1214	5	0.005896	9	3332	5	4515
True	H	11	0	0	6	4	587	59	1305	1436	[551,27,620,95]	124.9	0.9451	11	10	267	0.1594	23	0.01644	30	0.002454	3	0.001578	23	5823	3	807.4
True	H	11	0	0	6	5	502	63	1280	1434	[477,29,528,90]	82.5	0.9811	12	11	107	0.129	9	0.00974	20	0.001786	2	0.00154	9	3890	2	925.6
True	H	11	0	0	6	6	852	63	1383	1435	[795,25,887,105]	94.11	0.9089	13	12	197	0.1258	18	0.01708	0	0	0	0	18	5882	0	NaN
True	H	11	0	0	6	7	784	79	1364	1429	[752,50,815,108]	72.68	0.8501	14	13	45	0.03706	4	0.004914	0	0	0	0	4	2978	0	NaN
True	H	11	0	0	6	8	1046	86	1445	1430	[1009,1,1078,128]	118.5	0.9336	15	14	129	0.1279	10	0.007536	13	0.01989	1	0.0002875	10	4000	1	4456
True	H	11	0	0	6	9	270	104	1211	1421	[244,80,299,131]	73.49	0.9503	16	15	137	0.1402	11	0.01337	13	0.002458	1	0.000771	11	5844	1	616
True	H	11	0	0	6	10	820	105	1378	1421	[795,83,861,128]	87.5	0.918	17	16	78	0.1279	6	0.006122	13	0.05669	1	0.0009506	6	2987	1	5426
True	H	11	0	0	6	11	372	98	1241	1423	[340,66,404,132]	93.84	0.9168	18	17	169	0.1416	14	0.01332	12	0.0008354	1	0.0004733	14	3763	1	405
True	H	11	0	0	6	12	684	116	1335	1419	[655,85,723,144]	69.2	0.9173	19	18	79	0.1131	7	0.009032	56	0.0455	5	0.002422	7	4294	5	2199
True	H	11	0	0	6	13	454	118	1266	1418	[425,92,481,148]	74.47	0.935	20	19	63	0.06458	6	0.007194	13	0.03826	1	0.0007294	6	4378	1	4994
True	H	11	0	0	6	14	586	118	1305	1417	[560,94,612,143]	51.43	0.9125	21	20	75	0.1229	7	0.01215	51	0.08582	4	0.00297	7	3381	4	3456
True	H	11	0	0	6	15	128	132	1168	1413	[98,105,155,165]	48.48	0.7397	22	21	81	0.1288	7	0.01289	107	0.102	9	0.004386	7	2641	9	3092
True	H	11	0	0	6	16	888	146	1395	1410	[854,115,918,174]	84.82	0.9524	23	22	176	0.196	14	0.01474	13	0.04528	1	0.000609	14	5012	1	5823
True	H	11	0	0	6	17	734	146	1350	1409	[708,122,763,170]	78.49	0.8703	24	23	139	0.1454	11	0.01251	18	0.004683	2	0.001674	11	4793	2	1565
True	H	11	0	0	6	18	953	156	1415	1406	[922,132,979,183]	74.65	0.9707	25	24	107	0.09067	9	0.01077	22	0.003885	2	0.00156	9	3419	2	1313
True	H	11	0	0	6	19	291	160	1217	1404	[263,137,315,187]	73.93	0.9201	26	25	115	0.1347	10	0.01208	26	0.1191	2	0.001986	10	4691	2	5912
True	H	11	0	0	6	20	1033	183	1439	1399	[1000,141,1067,226]	144.8	0.9196	27	26	223	0.1666	18	0.0111	89	0.01605	8	0.003435	18	4601	8	785.4
True	H	11	0	0	6	21	139	190	1172	1395	[108,162,169,219]	63.75	0.7681	28	27	62	0.009373	5	0.007003	159	0.06799	15	0.007576	5	741.7	15	2438
True	H	11	0	0	6	22	856	193	1386	1395	[821,163,888,225]	122	0.9583	29	28	223	0.1633	18	0.01318	26	0.0815	2	0.001156	18	5409	2	6072
True	H	11	0	0	6	23	745	195	1353	1395	[713,169,775,221]	113.5	0.9832	30	29	226	0.1147	19	0.01495	26	0.06989	2	0.001616	19	6297	2	4171
True	H	11	0	0	6	24	485	190	1276	1395	[457,165,515,225]	92.5	0.8727	31	30	137	0.1621	11	0.01062	26	0.003054	2	0.00154	11	4303	2	533.3
True	H	11	0	0	6	25	916	202	1404	1395	[892,155,938,227]	89.56	0.8738	32	31	105	0.1135	9	0.008973	11	0.003741	1	0.0008613	9	4346	1	2052
True	H	11	0	0	6	26	969	202	1417	1393	[921,179,995,231]	89.11	0.9379	33	32	126	0.1331	10	0.01002	23	0.001655	2	0.001459	10	4917	2	501.7
True	H	11	0	0	6	27	449	211	1263	1389	[415,183,473,242]	116.3	0.9238	34	33	199	0.1408	17	0.01305	26	0.02962	2	0.002119	17	5216	2	1124
True	H	11	0	0	6	28	383	216	1245	1389	[324,187,429,247]	62.41	0.7936	35	34	25	0.01761	2	0.002861	131	0.07362	11	0.003931	2	1235	11	2785
True	H	11	0	0	6	29	79	228	1154	1382	[50,195,113,281]	124	0.9767	36	35	194	0.1147	18	0.01296	37	0.03744	3	0.001277	18	4234	3	1958
True	H	11	0	0	6	30	26	240	1137	1382	[1,174,54,276]	54.11	0.9145	37	36	83	0.08375	8	0.0132	13	0.007729	1	0.0004303	8	3061	1	1372
True	H	11	0	0	6	31	322	241	1228	1382	[304,208,363,258]	63.93	0.9564	38	37	39	0.1236	3	0.00419	130	0.1487	12	0.01569	3	6368	12	4226
True	H	11	0	0	6	32	802	251	1370	1378	[775,223,830,279]	109.6	0.918	39	38	171	0.1251	14	0.0114	36	0.02394	4	0.003137	14	4705	4	2405
True	H	11	0	0	6	33	560	248	1297	1379	[535,228,582,268]	55.27	0.966	40	39	52	0.05318	4	0.006462	24	0.05004	2	0.002685	4	2321	2	2423
True	H	11	0	0	6	34	136	255	1172	1375	[104,224,181,292]	117.6	0.9561	41	40	170	0.1289	16	0.01215	23	0.0007834	2	0.0009302	16	4830	2	357.4
True	H	11	0	0	6	35	276	259	1214	1375	[245,223,314,289]	128.1	0.9252	42	41	178	0.1149	17	0.01185	80	0.05244	8	0.005878	17	3626	8	1458
True	H	11	0	0	6	36	397	262	1249	1374	[370,239,424,287]	78.22	0.94	44	43	116	0.1229	10	0.01142	64	0.01023	8	0.007346	10	5520	8	1577
True	H	11	0	0	6	37	349	274	1235	1371	[320,247,375,297]	69.38	0.9654	45	44	121	0.146	10	0.01287	13	0.004574	1	0.0008787	10	5015	1	579.4
True	H	11	0	0	6	38	877	269	1393	1372	[848,239,914,303]	124	0.9411	46	45	199	0.1505	17	0.01224	38	0.06307	3	0.001682	17	4791	3	3514
True	H	11	0	0	6	39	943	286	1410	1368	[904,257,972,318]	98.4	0.9234	47	46	174	0.1394	14	0.0127	13	0.04419	1	0.0005821	14	3789	1	6397
True	H	11	0	0	6	40	456	286	1265	1368	[420,254,481,312]	61.79	0.7209	48	47	63	0.1098	5	0.007225	158	0.08557	16	0.00919	5	1933	16	2336
True	H	11	0	0	6	41	1024	288	1435	1366	[983,267,1052,313]	96.79	0.9632	49	48	177	0.138	16	0.01476	52	0.1382	4	0.004032	16	4493	4	3572
True	H	11	0	0	6	42	829	298	1378	1362	[797,273,859,332]	124.1	0.9246	50	49	186	0.1523	16	0.01151	88	0.101	7	0.006809	16	4344	7	2062
True	H	11	0	0	6	43	500	305	1280	1361	[471,271,534,338]	130.9	0.8892	51	50	235	0.1166	20	0.01364	26	0.007163	2	0.00134	20	4057	2	766.5
True	H	11	0	0	6	44	63	299	1150	1364	[27,272,112,327]	121.6	0.9657	52	51	220	0.1622	19	0.01395	62	0.08332	5	0.003234	19	5113	5	2673
True	H	11	0	0	6	45	237	300	1201	1363	[207,268,272,332]	107.9	0.9361	53	52	190	0.1437	16	0.01325	65	0.05765	5	0.002646	16	6065	5	1978
True	H	11	0	0	6	46	148	315	1174	1359	[117,284,178,348]	99.56	0.9297	54	53	181	0.1391	16	0.01435	69	0.01453	7	0.003582	16	4354	7	1156
True	H	11	0	0	6	47	975	321	1422	1357	[950,298,1003,346]	67.59	0.9881	55	54	120	0.1754	10	0.01321	57	0.02792	5	0.004975	10	5139	5	1385
True	H	11	0	0	6	48	925	337	1406	1354	[897,303,951,366]	98.49	0.9628	56	55	174	0.09116	16	0.01451	13	0.04126	1	0.0008865	16	5482	1	3725
True	H	11	0	0	6	49	75	349	1155	1349	[38,321,136,376]	120.1	0.9497	58	57	223	0.1568	19	0.01413	77	0.06973	7	0.003694	19	5493	7	3354
True	H	11	0	0	6	50	574	350	1303	1348	[548,324,611,377]	99.02	0.9083	59	58	228	0.1294	20	0.01803	51	0.03367	4	0.003118	20	4109	4	1514
True	H	11	0	0	6	51	867	339	1388	1351	[837,309,888,365]	90.54	0.9365	60	59	168	0.1349	15	0.01479	52	0.1318	4	0.004603	15	5070	4	4215
True	H	11	0	0	6	52	991	368	1426	1344	[964,341,1017,394]	89.56	0.972	61	60	104	0.1891	8	0.007976	28	0.001929	3	0.003158	8	4928	3	473
True	H	11	0	0	6	53	948	382	1413	1339	[923,353,973,410]	89.74	0.9316	62	61	154	0.1375	14	0.01393	26	0.07089	2	0.001894	14	4860	2	2602
True	H	11	0	0	6	54	153	383	1175	1337	[122,354,182,415]	118.8	0.9998	63	62	167	0.1634	14	0.01052	83	0.08371	7	0.006278	14	4836	7	1397
True	H	11	0	0	6	55	736	378	1350	1339	[708,352,763,413]	100.5	0.9441	64	63	198	0.1466	17	0.01511	26	0.0267	2	0.00145	17	5373	2	2225
True	H	11	0	0	6	56	101	385	1160	1337	[70,364,125,412]	77.86	0.8758	65	64	78	0.1517	6	0.006881	18	0.001928	2	0.002174	6	6235	2	507.2
True	H	11	0	0	6	57	845	447	1383	1320	[813,414,874,481]	105.4	0.9144	67	66	198	0.1646	16	0.01356	94	0.08323	8	0.004657	16	4827	8	2545
True	H	11	0	0	6	58	1033	480	1442	1314	[989,405,1078,511]	125.8	0.9756	68	67	185	0.1404	16	0.01136	50	0.04062	4	0.001318	16	3802	4	3756
True	H	11	0	0	6	59	648	43	1323	1441	[612,1,678,75]	140.5	0.9674	69	68	249	0.09684	22	0.01398	70	0.07007	6	0.003415	22	4158	6	4827
True	H	11	0	0	6	60	56	130	1148	1414	[25,99,94,161]	148.6	0.9987	70	69	265	0.1455	22	0.01322	92	0.08395	8	0.006024	22	4913	8	1760
True	H	11	0	0	6	61	590	199	1306	1394	[551,154,627,234]	147.2	0.9682	71	70	351	0.1528	30	0.01819	74	0.03532	6	0.002697	30	4733	6	1455
True	H	11	0	0	6	62	865	394	1389	1335	[833,362,899,431]	157	0.9876	72	71	305	0.1348	26	0.01479	39	0.02961	3	0.002163	26	5811	3	1342
True	H	11	0	0	7	1	282	43	891	1117	[250,17,318,65]	91.16	0.9402	1	1	132	0.135	11	0.01077	39	0.08327	3	0.002613	11	3352	3	2578
True	H	11	0	0	7	2	77	169	830	1078	[50,145,102,201]	104.2	0.9451	2	2	191	0.1446	16	0.01371	39	0.04256	3	0.002893	16	4237	3	1203
True	H	11	0	0	7	3	651	182	1002	1075	[628,157,675,209]	72.95	0.9237	3	3	135	0.1427	11	0.01346	13	0.06149	1	0.001025	11	3933	1	5323
True	H	11	0	0	7	4	646	223	1001	1063	[617,201,676,245]	90.36	0.9061	4	4	112	0.08185	10	0.009881	39	0.06402	3	0.003096	10	2624	3	1669
True	H	11	0	0	7	5	320	279	902	1045	[291,258,344,303]	78.13	0.8586	5	5	146	0.149	12	0.01371	13	0.06335	1	0.001276	12	3307	1	6517
True	H	11	0	0	7	6	585	528	982	974	[556,493,613,556]	84.2	0.9072	6	6	179	0.1362	16	0.01697	51	0.04866	4	0.002566	16	4618	4	1835
True	H	11	0	0	7	7	862	584	1066	955	[831,560,895,611]	97.77	0.9689	7	7	79	0.1027	7	0.006393	71	0.0406	6	0.004874	7	4846	6	1228
True	H	11	0	0	7	8	816	1004	1050	829	[777,974,844,1035]	98.66	0.9249	8	8	173	0.1219	16	0.01448	39	0.02538	3	0.001647	16	5282	3	2470
True	H	11	0	0	8	1	397	649	283	935	[366,635,441,674]	66.43	0.8055	1	1	102	0.1072	8	0.01075	26	0.1088	2	0.002392	8	2722	2	3549
True	H	11	0	0	8	2	384	679	278	927	[361,652,430,702]	97.06	0.8714	2	2	116	0.1575	9	0.00828	13	0.07372	1	0.001098	9	3509	1	4638
True	H	11	0	0	9	1	598	609	-302	947	[580,592,644,628]	64.2	0.8461	1	1	109	0.1195	9	0.01252	20	0.002381	2	0.002484	9	4862	2	641.8
True	H	11	0	0	9	2	652	462	-288	992	[616,426,699,509]	179.8	0.9404	2	2	390	0.1342	35	0.01738	91	0.06911	7	0.002378	35	4610	7	3130
True	H	11	0	0	9	3	644	648	-296	936	[580,620,671,677]	158.1	0.8797	3	3	363	0.152	30	0.01694	106	0.03736	10	0.005157	30	4966	10	2106
True	H	11	0	0	10	1	951	677	-846	928	[919,652,977,705]	98.58	0.9633	2	1	164	0.1292	13	0.01178	26	0.02497	2	0.001723	13	2824	2	1471
True	H	11	0	0	10	2	753	744	-904	907	[696,703,804,792]	121.4	0.8297	3	2	224	0.1293	19	0.01397	32	0.02686	3	0.001155	19	4142	3	2262
True	H	11	0	0	10	3	973	996	-839	832	[927,955,1005,1043]	87.06	0.7032	4	3	0	0	0	0	0	0	0	0	0	NaN	0	NaN
True	H	11	0	0	11	1	296	31	-1364	797	[268,4,330,62]	109.9	0.9021	2	2	194	0.09673	18	0.01462	43	0.04326	4	0.003145	18	2785	4	2010
True	H	11	0	0	11	2	350	46	-1349	792	[320,10,384,88]	143.3	0.9065	3	3	152	0.1226	14	0.008723	13	0.001035	1	0.0007013	14	5736	1	523.4
True	H	11	0	0	11	3	389	76	-1338	783	[345,49,421,110]	81.61	0.9636	4	4	125	0.1646	10	0.01094	26	0.03757	2	0.001074	10	5431	2	3371
True	H	11	0	0	11	4	309	94	-1359	778	[289,74,346,125]	94.91	0.9134	5	5	117	0.1213	10	0.009407	52	0.08738	4	0.00444	10	4567	4	3091
True	H	11	0	0	11	5	262	120	-1376	771	[231,83,291,156]	62.77	0.8764	6	6	13	0.04927	1	0.001422	0	0	0	0	1	3475	0	NaN
True	H	11	0	0	11	6	366	137	-1343	767	[339,111,400,163]	56.07	0.9471	7	7	50	0.1331	4	0.006369	63	0.04365	6	0.003534	4	4621	6	2237
True	H	11	0	0	11	7	316	140	-1358	763	[282,113,355,180]	40.81	0.91	8	8	33	0.01299	3	0.006565	74	0.03367	6	0.002377	3	1720	6	1905
True	H	11	0	0	11	8	442	163	-1321	758	[408,138,472,192]	93.93	0.9776	9	9	203	0.09989	19	0.01806	26	0.0243	2	0.001434	19	5641	2	1336
True	H	11	0	0	11	9	270	173	-1372	755	[239,146,305,204]	44.73	0.9034	10	10	21	0.006207	2	0.003992	104	0.03342	9	0.004487	2	2094	9	1449
True	H	11	0	0	11	10	380	209	-1339	744	[350,180,415,246]	97.5	0.9092	11	11	138	0.1085	12	0.01099	41	0.009785	4	0.002235	12	3971	4	877.7
True	H	11	0	0	11	11	434	219	-1324	740	[402,188,465,260]	124.6	0.8638	12	12	232	0.1255	22	0.01577	13	0.006262	1	0.0006523	22	4365	1	1124
True	H	11	0	0	11	12	462	254	-1314	729	[437,229,489,294]	78.66	0.891	13	13	90	0.1391	7	0.007946	0	0	0	0	7	6827	0	NaN
True	H	11	0	0	11	13	248	293	-1379	717	[216,243,278,355]	68.48	0.8112	14	14	11	0.0005457	1	0.001304	0	0	0	0	1	511.4	0	NaN
True	H	11	0	0	11	14	287	373	-1368	697	[246,331,321,411]	51.61	0.9691	15	15	27	0.004036	3	0.00519	13	0.02306	1	0.0002924	3	1404	1	5760
True	H	11	0	0	11	15	247	517	-1380	650	[217,483,278,563]	51.52	0.9006	16	16	72	0.06646	7	0.01213	0	0	0	0	7	2729	0	NaN
True	H	11	0	0	11	16	332	536	-1354	647	[298,497,368,570]	125.2	0.8663	17	17	207	0.1236	18	0.01284	50	0.02144	5	0.002467	18	4103	5	1231
True	H	11	0	0	11	17	282	552	-1368	641	[259,519,307,593]	69.2	0.8642	18	18	103	0.1245	8	0.01032	44	0.0144	4	0.002315	8	5065	4	894.1
True	H	11	0	0	11	18	334	606	-1353	626	[303,580,368,634]	86.88	0.924	20	19	105	0.09708	9	0.00925	55	0.09355	5	0.003814	9	5184	5	2351
True	H	11	0	0	11	19	381	651	-1340	611	[350,622,406,687]	71.43	0.9124	21	20	62	0.1137	5	0.00625	24	0.01293	2	0.001295	5	6646	2	1306
True	H	11	0	0	11	20	324	709	-1355	594	[293,673,359,753]	106.1	0.918	23	21	109	0.1112	10	0.008418	38	0.01369	3	0.001161	10	4658	3	2150
True	H	11	0	0	11	21	363	752	-1344	581	[336,724,390,796]	79.65	0.8975	25	22	77	0.1008	6	0.006726	21	0.006573	2	0.001195	6	4214	2	2696
True	H	11	0	0	11	22	315	812	-1358	563	[268,752,365,875]	80.9	0.8765	26	23	123	0.1409	11	0.01214	39	0.02542	3	0.0004302	11	5340	3	4466
True	H	11	0	0	11	23	255	901	-1377	539	[207,828,311,959]	258.8	0.7709	27	24	0	0	0	0	0	0	0	0	0	NaN	0	NaN
True	H	11	0	0	11	24	369	942	-1342	526	[341,912,398,971]	72.15	0.9288	28	25	133	0.1377	11	0.01361	45	0.06301	4	0.002231	11	5320	4	3246
True	H	11	0	0	11	25	241	991	-1380	508	[207,953,281,1053]	122.1	0.7611	29	26	0	0	0	0	0	0	0	0	0	NaN	0	NaN
True	H	11	0	0	11	26	397	1031	-1332	499	[374,998,434,1061]	90.54	0.9167	31	27	152	0.1416	13	0.01282	50	0.05634	5	0.003541	13	5573	5	1630
True	H	11	0	0	11	27	349	1047	-1348	494	[320,1019,377,1075]	76.79	0.9408	32	28	96	0.1399	8	0.009302	0	0	0	0	8	6368	0	NaN
True	H	11	0	0	11	28	440	1048	-1320	494	[418,1026,470,1076]	58.75	0.9736	33	29	59	0.07072	5	0.007599	38	0.0452	3	0.002392	5	2036	3	1688
True	H	11	0	0	12	1	523	204	-642	746	[492,138,632,270]	45.45	0.8005	1	1	0	0	0	0	0	0	0	0	0	NaN	0	NaN
True	H	11	0	0	12	2	152	304	-761	716	[124,257,181,343]	119.7	0.8662	2	2	129	0.1565	10	0.007457	26	0.02433	2	0.001009	10	4756	2	1827
True	H	11	0	0	12	3	522	410	-650	682	[488,368,556,472]	201.8	0.7919	3	3	161	0.0765	13	0.005752	80	0.01069	7	0.002698	13	1699	7	531
True	H	11	0	0	12	4	187	542	-750	644	[155,511,223,575]	118.2	0.9238	4	4	179	0.1221	15	0.01133	25	0.003095	2	0.0009756	15	3992	2	490.2
True	H	11	0	0	12	5	497	694	-657	599	[467,655,541,730]	108	0.9652	5	5	165	0.08948	13	0.01074	78	0.01924	6	0.00247	13	1965	6	924.2
True	H	11	0	0	12	6	687	811	-601	565	[648,782,734,847]	96.88	0.862	6	6	89	0.06623	8	0.007373	112	0.1142	9	0.004095	8	3748	9	3679
True	H	11	0	0	12	7	1022	926	-501	531	[992,898,1057,956]	120	0.9233	7	7	145	0.0717	12	0.008929	65	0.05444	5	0.003726	12	1781	5	1382
True	H	11	0	0	12	8	679	988	-604	512	[652,962,704,1007]	72.86	0.9231	8	8	70	0.09012	6	0.007353	0	0	0	0	6	2066	0	NaN
True	H	11	0	0	12	9	645	1010	-613	505	[609,982,686,1045]	117.9	0.8734	9	9	166	0.0765	14	0.01061	39	0.05548	3	0.002281	14	2621	3	2581
True	H	11	0	0	12	10	722	925	-591	533	[676,859,768,969]	350.6	0.8556	12	10	441	0.1366	36	0.009167	65	0.03968	5	0.001685	36	3952	5	2252
True	H	11	0	0	12	11	783	1010	-574	505	[726,966,823,1051]	219.5	0.9666	13	11	240	0.1332	19	0.00773	91	0.05229	7	0.002935	19	3272	7	1640
True	H	11	0	0	13	1	409	413	-40	682	[360,387,443,451]	125.2	0.8738	1	1	97	0.0921	8	0.005706	26	0.02968	2	0.001409	8	4622	2	1970
True	H	11	0	0	13	2	300	538	-71	646	[268,504,340,593]	137.8	0.8645	2	2	223	0.1152	19	0.01231	36	0.01194	3	0.001556	19	4068	3	1187
True	H	11	0	0	13	3	386	546	-46	643	[360,515,412,584]	93.75	0.9356	3	3	93	0.07858	8	0.007619	39	0.08646	3	0.002191	8	2902	3	3610
True	H	11	0	0	13	4	331	565	-63	637	[298,534,357,599]	98.66	0.8799	4	4	189	0.1642	16	0.01448	50	0.05186	4	0.003439	16	5704	4	1987
True	H	11	0	0	13	5	395	608	-44	625	[353,574,426,643]	138	0.894	5	5	312	0.1198	26	0.01683	39	0.06817	3	0.001647	26	5917	3	4873
True	H	11	0	0	13	6	282	614	-78	623	[245,586,308,641]	71.07	0.955	6	6	96	0.1027	8	0.01005	49	0.002918	4	0.002584	8	2659	4	410.5
True	H	11	0	0	13	7	249	61	-85	784	[202,1,324,167]	235.7	0.9231	8	7	264	0.07186	22	0.008333	26	0.001872	2	0.0002326	22	1579	2	822.9
True	H	11	0	0	13	8	74	969	-140	517	[37,938,107,1001]	135.1	0.9624	9	8	289	0.1411	25	0.01652	38	0.05267	3	0.001535	25	5220	3	2907
True	H	11	0	0	14	1	249	124	560	772	[212,62,297,163]	150.4	0.8542	2	2	105	0.05335	9	0.005344	13	0.005385	1	0.0003652	9	1986	1	950.7
True	H	11	0	0	14	2	857	318	741	710	[832,295,878,366]	99.38	0.8923	3	3	206	0.1471	17	0.01527	47	0.02536	4	0.005188	17	4080	4	996.9
True	H	11	0	0	14	3	796	318	721	710	[761,293,827,370]	73.93	0.7403	4	4	78	0.1036	6	0.007246	71	0.05158	6	0.003601	6	3923	6	1664
True	H	11	0	0	14	4	160	333	532	707	[127,302,190,369]	149.2	0.8704	5	5	152	0.04021	12	0.007181	39	0.034	3	0.001825	12	1365	3	1560
True	H	11	0	0	14	5	828	340	732	704	[795,305,860,373]	123.7	0.8047	6	6	273	0.1078	24	0.01733	39	0.09566	3	0.003911	24	3803	3	3241
True	H	11	0	0	14	6	149	691	528	600	[126,659,173,722]	84.74	0.9736	7	7	39	0.08086	3	0.003161	59	0.02394	6	0.006091	3	3997	6	850.3
True	H	11	0	0	14	7	187	956	541	521	[157,930,218,986]	101.4	0.8856	8	8	125	0.09489	10	0.008803	26	0.03505	2	0.001946	10	3562	2	1610
True	H	11	0	0	14	8	225	978	553	516	[195,940,255,1009]	151.9	0.953	9	9	254	0.1188	21	0.01235	39	0.1017	3	0.003308	21	3581	3	3719
True	H	11	0	0	14	9	138	1012	526	505	[97,979,179,1052]	174.2	0.9303	10	10	225	0.1452	18	0.009226	56	0.06438	5	0.002408	18	4039	5	2484
True	H	11	0	0	14	10	781	83	718	782	[743,47,817,125]	143.8	0.9719	11	11	163	0.05089	14	0.00869	0	0	0	0	14	1592	0	NaN
True	H	11	0	0	14	11	1008	238	787	736	[956,162,1078,293]	307.2	0.894	12	12	591	0.09107	51	0.01482	61	0.02495	5	0.0009739	51	2513	5	1917
True	H	11	0	0	14	12	816	396	728	688	[777,361,856,447]	205.3	0.8809	13	13	259	0.1035	22	0.009569	39	0.02524	3	0.00111	22	3230	3	2145
True	H	11	0	0	14	13	415	396	608	688	[384,353,447,449]	159.1	0.9106	14	14	104	0.08879	8	0.004489	58	0.0418	5	0.001848	8	4173	5	1977
True	H	11	0	0	14	14	438	558	616	640	[404,524,474,596]	152.3	0.9789	15	15	243	0.08607	19	0.01114	31	0.02261	3	0.001606	19	1908	3	1993
True	H	11	0	0	14	15	83	1047	511	494	[50,1012,121,1078]	139.7	0.9558	16	16	208	0.07617	19	0.01214	0	0	0	0	19	3416	0	NaN
True	H	11	0	0	15	1	500	914	1280	534	[468,883,531,943]	81.43	0.9195	3	3	97	0.09317	8	0.008772	26	0.03196	2	0.001183	8	2680	2	2144
True	H	11	0	0	16	1	336	57	908	465	[312,26,361,108]	110.5	0.9308	2	2	163	0.1145	15	0.01213	26	0.007536	2	0.001393	15	5869	2	772.9
True	H	11	0	0	16	2	166	111	857	451	[138,82,197,139]	80.72	0.9918	3	3	118	0.1245	10	0.01106	48	0.006235	5	0.003446	10	5346	5	584.6
True	H	11	0	0	16	3	356	323	913	387	[324,302,384,345]	96.52	0.932	4	4	128	0.1484	10	0.009251	39	0.0937	3	0.003405	10	5962	3	3678
True	H	11	0	0	17	1	697	36	-276	473	[658,7,731,67]	137	0.9449	1	1	138	0.123	11	0.007171	23	0.002342	2	0.00134	11	3910	2	613.5
True	H	11	0	0	17	2	377	87	-369	459	[353,38,434,116]	144.1	0.7962	2	2	60	0.08595	5	0.003098	13	0.0143	1	0.0007429	5	2659	1	1549
True	H	11	0	0	17	3	408	72	-362	462	[389,51,430,100]	53.22	0.8575	3	3	13	0.01579	1	0.001678	13	0.05173	1	0.002088	1	1344	1	2150
True	H	11	0	0	17	4	875	175	-223	432	[832,134,915,211]	184.6	0.8117	4	4	89	0.008684	8	0.00387	39	0.003046	3	0.001505	8	581	3	361.2
True	H	11	0	0	17	5	741	175	-263	432	[709,133,774,215]	119.1	0.856	5	5	165	0.08409	14	0.01049	5	0	1	0.0004254	14	2452	1	464.4
True	H	11	0	0	17	6	525	397	-328	365	[498,362,550,428]	163.1	0.7397	7	6	0	0	0	0	0	0	0	0	0	NaN	0	NaN
True	H	11	0	0	17	7	944	472	-203	343	[901,436,979,513]	118.8	0.9615	8	7	206	0.1467	17	0.01278	60	0.05175	5	0.001697	17	5011	5	2343
True	H	11	0	0	17	8	1056	489	-168	338	[1034,464,1078,516]	80.81	0.9257	9	8	86	0.1468	7	0.007735	13	0.02437	1	0.0009862	7	3318	1	1670
True	H	11	0	0	17	9	98	533	-455	325	[52,495,134,569]	146.6	0.9261	10	9	127	0.1389	10	0.00609	26	0.003047	2	0.0007837	10	3540	2	469.4
True	H	11	0	0	17	10	647	568	-290	315	[615,524,683,598]	104.1	0.9739	11	10	70	0.07416	6	0.005146	23	0.0003796	3	0.001725	6	1789	3	371.8
True	H	11	0	0	17	11	732	795	-265	247	[703,758,761,827]	113	0.943	12	11	208	0.1663	17	0.01344	39	0.02076	3	0.001735	17	5548	3	968.5
True	H	11	0	0	17	12	326	192	-387	427	[276,147,366,231]	232.6	0.9281	13	12	350	0.1386	30	0.01152	78	0.04449	6	0.002875	30	3755	6	1412
True	H	11	0	0	19	1	578	422	-1280	35	[546,392,605,450]	77.59	0.8368	1	1	115	0.1185	10	0.01151	52	0.02991	4	0.002388	10	4701	4	1500
True	H	11	0	0	19	2	541	449	-1292	28	[511,416,569,478]	87.95	0.9109	2	2	103	0.1181	8	0.008122	13	0.04442	1	0.0007386	8	4224	1	5779
True	H	11	0	0	19	3	571	487	-1281	17	[542,447,603,522]	127.8	0.776	3	3	220	0.1183	20	0.01398	13	0.00388	1	0.000693	20	5615	1	901.2
True	H	11	0	0	19	4	262	507	-1373	10	[215,476,325,537]	120	0.9493	4	4	191	0.1181	16	0.0119	25	0.00417	2	0.0007573	16	4352	2	951.3
True	H	11	0	0	19	5	331	581	-1354	-12	[305,542,363,610]	86.79	1.01	5	5	84	0.1053	8	0.00823	13	0.001544	1	0.0006803	8	4946	1	495.8
True	H	11	0	0	19	6	285	634	-1374	-29	[218,606,314,674]	93.31	0.8598	6	6	142	0.1269	12	0.01148	10	0.0002552	1	0.0003273	12	5382	1	826.3
True	H	11	0	0	19	7	255	886	-1377	-104	[223,853,284,925]	61.97	0.8383	7	7	88	0.03766	9	0.01297	12	0.0009647	1	0.0004003	9	1384	1	1200
True	H	11	0	0	19	8	265	1039	-1373	-152	[233,1008,298,1078]	121	0.945	8	8	108	0.07223	10	0.00738	12	0.0003872	1	0.0004602	10	3796	1	410.2
True	H	11	0	0	19	9	268	572	-1372	-9	[219,520,327,619]	277.4	0.7428	9	9	292	0.108	24	0.007724	0	0	0	0	24	5122	0	NaN
True	H	11	0	0	19	10	330	1038	-1353	-150	[289,998,383,1078]	181.3	0.9593	10	10	349	0.1337	28	0.01379	98	0.04844	8	0.002148	28	4930	8	2184
True	H	11	0	0	20	1	391	26	-691	154	[371,1,411,44]	40.98	0.7405	2	1	52	0.1415	4	0.008715	5	8.538e-05	1	0.001142	4	5151	1	349.2
True	H	11	0	0	20	2	697	87	-599	134	[666,44,733,133]	155.5	0.9992	3	2	236	0.07053	20	0.01148	13	0.006377	1	0.0005302	20	1549	1	1157
True	H	11	0	0	21	1	728	966	702	-132	[699,942,753,1020]	90.9	0.9805	2	2	90	0.08651	7	0.006876	49	0.02798	4	0.001908	7	1891	4	1412
True	H	11	0	0	21	2	367	232	596	91	[309,195,426,268]	180.4	0.9563	4	4	96	0.01322	8	0.00396	0	0	0	0	8	936.5	0	NaN
True	H	11	0	0	22	1	987	270	-190	-242	[946,237,1019,301]	131.4	0.8691	1	1	150	0.1377	12	0.008152	13	0.00935	1	0.000526	12	3331	1	1203
True	H	11	0	0	22	2	755	773	-258	-394	[726,743,785,814]	92.06	0.916	2	2	138	0.1143	11	0.01067	83	0.008075	7	0.003486	11	3444	7	672.2
True	H	11	0	0	23	1	361	279	-1022	-242	[324,213,400,317]	251.8	0.8896	1	1	322	0.106	26	0.00922	133	0.007548	13	0.004683	26	2265	13	584
True	H	11	0	0	24	1	349	172	-1349	-536	[319,146,377,197]	84.02	0.9579	1	1	130	0.1204	11	0.01169	12	0.002513	1	0.0007831	11	4161	1	1349
True	H	11	0	0	24	2	392	208	-1337	-547	[364,181,418,241]	68.57	0.9351	2	2	94	0.1169	8	0.01042	20	0.00113	2	0.001413	8	4889	2	585.5
True	H	11	0	0	24	3	336	218	-1352	-550	[310,193,368,244]	81.25	0.9611	3	3	113	0.1345	10	0.01099	13	0.006206	1	0.000821	10	5530	1	853.2
True	H	11	0	0	24	4	261	222	-1376	-549	[218,172,297,258]	79.29	0.8952	4	4	111	0.07919	10	0.01126	35	0.02144	3	0.0008618	10	3825	3	2212
True	H	11	0	0	24	5	348	264	-1349	-564	[323,239,373,290]	87.95	0.8918	5	5	91	0.09287	7	0.007107	13	0.09044	1	0.00113	7	3936	1	5691
True	H	11	0	0	24	6	298	284	-1365	-569	[269,249,325,312]	115.8	0.9128	6	6	208	0.1288	17	0.01311	69	0.09157	6	0.00458	17	4116	6	3601
True	H	11	0	0	24	7	343	333	-1351	-586	[314,313,371,369]	57.77	0.9251	7	7	82	0.1412	7	0.01082	0	0	0	0	7	6758	0	NaN
True	H	11	0	0	24	8	355	368	-1346	-593	[326,332,380,389]	59.91	0.8315	8	8	65	0.04804	7	0.01043	13	0.03509	1	0.0009852	7	2668	1	2717
True	H	11	0	0	24	9	260	364	-1377	-594	[216,298,300,445]	99.91	0.9317	9	9	99	0.1302	8	0.007149	38	0.001744	3	0.0004801	8	4481	3	623.4
True	H	11	0	0	24	10	297	488	-1362	-632	[266,456,344,527]	151.9	0.8863	10	10	217	0.1306	18	0.01058	65	0.05497	5	0.002543	18	5260	5	3232
True	H	11	0	0	24	11	270	529	-1372	-643	[245,499,304,559]	98.58	0.9435	11	11	142	0.1221	12	0.01087	36	0.07604	3	0.002187	12	4056	3	3750
True	H	11	0	0	24	12	313	680	-1359	-688	[290,652,333,706]	90	0.9749	12	12	91	0.1194	7	0.006944	26	0.1581	2	0.003774	7	7409	2	5963
True	H	11	0	0	24	13	394	686	-1336	-689	[355,655,427,717]	95.27	1.007	13	13	113	0.08665	9	0.008435	0	0	0	0	9	4420	0	NaN
True	H	11	0	0	24	14	302	720	-1363	-700	[264,691,336,747]	105.4	0.88	14	14	203	0.1479	17	0.01441	13	0.001038	1	0.0007981	17	3947	1	602.5
True	H	11	0	0	24	15	248	753	-1379	-710	[214,709,284,787]	88.22	0.953	15	15	106	0.07236	9	0.009109	13	0.0006882	1	0.0004359	9	3755	1	461.7
True	H	11	0	0	24	16	342	809	-1352	-726	[302,769,372,841]	73.66	0.929	16	16	103	0.1119	9	0.01091	67	0.03429	7	0.002782	9	6196	7	2379
True	H	11	0	0	24	17	286	801	-1367	-724	[257,777,312,827]	61.25	0.8637	17	17	118	0.1047	11	0.01604	51	0.005809	6	0.004205	11	2936	6	1277
True	H	11	0	0	24	18	239	823	-1382	-731	[209,784,274,883]	64.82	0.9276	18	18	24	0.007643	2	0.002755	0	0	0	0	2	935.5	0	NaN
True	H	11	0	0	24	19	505	1020	-1301	-790	[472,989,543,1052]	117.1	0.954	19	19	131	0.1276	11	0.008384	0	0	0	0	11	5232	0	NaN
True	H	11	0	0	24	20	377	1031	-1339	-794	[350,1001,406,1070]	101.4	0.8771	20	20	167	0.1497	14	0.01232	65	0.04412	5	0.002931	14	5001	5	1506
True	H	11	0	0	24	21	356	741	-1346	-706	[307,696,390,785]	154.4	0.9018	22	22	82	0.07905	7	0.004049	63	0.08136	5	0.002152	7	3112	5	4318
True	H	11	0	0	27	1	817	854	-241	-1062	[752,815,866,889]	292.5	0.7439	3	1	13	0.0009472	1	0.0003053	0	0	0	0	1	581.9	0	NaN
True	H	11	0	0	28	1	511	287	-976	-894	[486,264,549,313]	75.18	0.8974	1	1	159	0.08446	14	0.01663	17	0.0007338	2	0.001489	14	3947	2	588.3
True	H	11	0	0	28	2	639	565	-940	-976	[578,487,700,643]	237.4	0.8295	2	2	60	0.02881	6	0.002256	0	0	0	0	6	1515	0	NaN
True	H	11	0	0	29	1	278	33	-1371	-1141	[238,1,299,73]	101.9	0.9617	1	1	134	0.1189	11	0.009641	64	0.03781	6	0.004172	11	4019	6	1403
True	H	11	0	0	29	2	274	93	-1371	-1160	[251,69,295,131]	70.63	0.8548	2	2	159	0.1412	13	0.01643	13	0.03789	1	0.0008375	13	4879	1	4762
True	H	11	0	0	29	3	252	149	-1378	-1176	[223,111,287,196]	82.15	0.7736	3	3	10	0.0006896	1	0.001087	0	0	0	0	1	569.5	0	NaN
True	H	11	0	0	29	4	400	922	-1334	-1406	[361,897,434,946]	94.2	0.9382	4	4	176	0.1267	15	0.01422	13	0.0522	1	0.0009597	15	5825	1	4073
True	H	11	0	0	29	5	354	961	-1347	-1417	[324,930,389,991]	62.23	0.9667	5	5	99	0.1179	8	0.01148	26	0.0282	2	0.001105	8	4067	2	2391
True	H	11	0	0	29	6	395	973	-1335	-1422	[367,950,416,1001]	70.45	0.9384	6	6	54	0.06597	5	0.006337	26	0.0511	2	0.002336	5	4844	2	3795
True	H	12	0	0	1	1	659	48	359	469	[618,12,706,87]	113	0.9713	2	2	52	0.03971	4	0.00316	6	0	1	0.0003278	4	1757	1	321.5
True	H	12	0	0	1	2	886	125	425	445	[806,89,975,172]	168.7	0.9063	3	3	0	0	0	0	0	0	0	0	0	NaN	0	NaN
True	H	12	0	0	1	3	123	154	197	437	[91,128,154,187]	77.68	0.7262	4	4	23	0.001626	2	0.002299	13	0.01631	1	0.0006645	2	459.5	1	1629
True	H	12	0	0	1	4	64	167	180	434	[23,138,112,205]	94.2	0.8821	5	5	37	0.02183	4	0.003791	0	0	0	0	4	828.1	0	NaN
True	H	12	0	0	1	5	504	334	312	384	[462,304,541,366]	109.6	0.9269	6	6	65	0.0321	5	0.004072	39	0.006037	5	0.002282	5	1203	5	597.7
True	H	12	0	0	1	6	964	507	446	336	[891,424,1009,557]	107.1	0.7637	7	7	73	0.02416	6	0.005	0	0	0	0	6	806.1	0	NaN
True	H	12	0	0	1	7	244	631	232	296	[180,597,281,670]	147.8	0.9304	8	8	135	0.06518	11	0.006647	30	0.002489	3	0.001132	11	1728	3	455.5
True	H	12	0	0	1	8	714	378	375	371	[674,336,756,422]	121.6	0.9566	9	9	65	0.02915	5	0.003671	0	0	0	0	5	1212	0	NaN
True	H	12	0	0	1	9	484	654	306	285	[422,608,542,723]	288.9	0.8306	10	10	26	0.003052	2	0.0006182	0	0	0	0	2	792.4	0	NaN
True	H	12	0	0	1	10	965	713	448	270	[920,656,1016,794]	257	0.9455	11	11	115	0.03859	9	0.003127	39	0.006958	3	0.0008299	9	1416	3	943.6
True	H	12	0	0	2	1	867	25	-1195	1444	[821,1,918,72]	101.3	0.8209	1	1	0	0	0	0	0	0	0	0	0	NaN	0	NaN
True	H	12	0	0	2	2	946	36	-1172	1443	[903,1,977,70]	92.5	0.8998	2	2	120	0.02854	12	0.01158	57	0.03114	5	0.002213	12	1610	5	2088
True	H	12	0	0	2	3	906	79	-1186	1426	[848,49,934,128]	66.43	0.8534	4	3	47	0.04311	4	0.005376	0	0	0	0	4	2769	0	NaN
True	H	12	0	0	2	4	733	177	-1233	1399	[700,136,767,220]	122	0.7667	6	4	25	0.0132	2	0.001464	0	0	0	0	2	1310	0	NaN
True	H	12	0	0	2	5	789	188	-1217	1396	[766,161,810,220]	69.56	0.8981	7	5	54	0.004701	5	0.006418	26	0.06279	2	0.00213	5	750.7	2	3553
True	H	12	0	0	2	6	835	210	-1205	1389	[792,187,863,235]	61.34	0.71	8	6	0	0	0	0	0	0	0	0	0	NaN	0	NaN
True	H	12	0	0	2	7	722	236	-1238	1384	[693,193,747,271]	44.47	0.8481	9	7	58	0.04078	6	0.01205	0	0	0	0	6	1751	0	NaN
True	H	12	0	0	2	8	763	240	-1226	1379	[737,213,785,278]	69.91	0.9821	10	8	51	0.07759	4	0.005109	13	0.04432	1	0.0007657	4	3644	1	4902
True	H	12	0	0	2	9	806	254	-1211	1377	[770,225,846,282]	107.3	0.898	11	9	149	0.1307	12	0.009983	52	0.01994	4	0.002144	12	4282	4	989.4
True	H	12	0	0	2	10	682	315	-1247	1363	[649,241,725,356]	55.98	0.9462	12	10	13	0.01081	1	0.001595	69	0.02883	6	0.00128	1	2359	6	2330
True	H	12	0	0	2	11	633	346	-1263	1349	[606,320,665,374]	77.06	0.9539	14	11	129	0.1631	10	0.01159	0	0	0	0	10	5058	0	NaN
True	H	12	0	0	2	12	602	381	-1274	1338	[545,324,649,454]	73.4	0.9382	15	12	133	0.145	11	0.01338	0	0	0	0	11	5409	0	NaN
True	H	12	0	0	2	13	549	420	-1291	1324	[474,361,603,485]	64.29	0.857	16	13	48	0.04878	5	0.006944	44	0.001092	4	0.0005316	5	2115	4	807.2
True	H	12	0	0	2	14	580	487	-1281	1305	[537,457,613,532]	110.8	0.9508	17	14	172	0.1354	15	0.01209	13	0.001034	1	0.0004296	15	4017	1	585.3
True	H	12	0	0	2	15	657	494	-1258	1305	[630,466,679,523]	67.77	0.8844	18	15	148	0.1877	12	0.01581	44	0.05915	4	0.003451	12	4279	4	1751
True	H	12	0	0	2	16	510	521	-1300	1297	[484,497,539,553]	78.13	0.9285	19	16	171	0.1418	14	0.016	45	0.06377	4	0.003697	14	4562	4	2691
True	H	12	0	0	2	17	582	538	-1279	1293	[552,515,605,559]	75.99	0.9575	20	17	86	0.1108	7	0.008226	0	0	0	0	7	4311	0	NaN
True	H	12	0	0	2	18	624	545	-1267	1289	[596,508,650,589]	111.5	0.8929	21	18	205	0.1223	17	0.01361	57	0.02783	5	0.003085	17	4047	5	1543
True	H	12	0	0	2	19	512	581	-1298	1277	[480,549,551,639]	78.49	0.9642	23	19	61	0.08104	5	0.005688	52	0.02164	4	0.001298	5	2699	4	2566
True	H	12	0	0	2	20	567	581	-1284	1279	[539,557,591,607]	50.98	0.895	24	20	85	0.1173	7	0.01226	13	0.04779	1	0.0008104	7	3290	1	5729
True	H	12	0	0	2	21	425	606	-1326	1271	[374,541,484,672]	77.24	0.9552	25	21	99	0.1125	8	0.009249	25	0.004739	2	0.0003343	8	4914	2	3480
True	H	12	0	0	2	22	592	609	-1278	1270	[543,585,613,633]	61.7	0.9618	26	22	65	0.1603	5	0.007236	60	0.08529	5	0.004274	5	6634	5	3034
True	H	12	0	0	2	23	489	624	-1305	1263	[467,594,525,667]	96.25	0.9305	27	23	125	0.1406	10	0.009276	26	0.04168	2	0.001574	10	3820	2	2323
True	H	12	0	0	2	24	453	654	-1317	1257	[424,625,490,683]	106.3	0.9854	28	24	148	0.1153	12	0.01008	0	0	0	0	12	3360	0	NaN
True	H	12	0	0	2	25	549	653	-1287	1254	[520,620,586,716]	92.15	0.9461	29	25	185	0.1039	16	0.0155	24	0.02512	2	0.0006988	16	2913	2	3377
True	H	12	0	0	2	26	417	692	-1329	1245	[366,657,462,727]	114.7	0.9516	30	26	103	0.09909	9	0.007004	0	0	0	0	9	4172	0	NaN
True	H	12	0	0	2	27	604	705	-1272	1243	[576,672,628,733]	85	0.9223	32	27	193	0.1793	16	0.01681	0	0	0	0	16	4973	0	NaN
True	H	12	0	0	2	28	474	764	-1316	1225	[397,712,506,819]	87.5	0.9808	33	28	122	0.09731	11	0.01122	42	0.02476	4	0.0008018	11	3085	4	3222
True	H	12	0	0	2	29	577	741	-1280	1231	[541,712,613,774]	109.5	0.8438	34	29	116	0.1066	9	0.007341	0	0	0	0	9	4638	0	NaN
True	H	12	0	0	2	30	528	768	-1295	1222	[499,737,552,804]	86.88	0.9658	35	30	154	0.1415	13	0.01336	46	0.07405	4	0.002642	13	3948	4	3432
True	H	12	0	0	2	31	349	793	-1352	1221	[305,725,370,826]	70.54	0.9391	36	31	98	0.08722	9	0.01139	13	0.01373	1	0.000449	9	4103	1	2103
True	H	12	0	0	2	32	606	801	-1272	1214	[567,776,641,825]	94.74	1.004	37	32	172	0.1441	16	0.01508	48	0.07311	4	0.003604	16	5727	4	3324
True	H	12	0	0	2	33	312	829	-1360	1207	[276,756,356,882]	61.16	0.9698	38	33	81	0.05548	7	0.01022	32	0.0007177	3	0.0006884	7	2099	3	536.2
True	H	12	0	0	2	34	514	824	-1300	1207	[480,798,540,849]	53.31	0.8939	39	34	57	0.1539	5	0.008375	42	0.06313	4	0.002815	5	4936	4	2721
True	H	12	0	0	2	35	474	848	-1311	1199	[438,817,504,880]	76.79	0.9408	40	35	135	0.1834	11	0.01279	0	0	0	0	11	4188	0	NaN
True	H	12	0	0	2	36	458	886	-1315	1186	[439,867,483,918]	69.56	0.8009	41	36	0	0	0	0	13	0.02724	1	0.001344	0	NaN	1	3421
True	H	12	0	0	2	37	507	887	-1302	1188	[479,857,528,914]	44.02	0.8812	43	37	0	0	0	0	0	0	0	0	0	NaN	0	NaN
True	H	12	0	0	2	38	540	923	-1291	1177	[511,894,572,953]	81.7	0.987	44	38	94	0.07206	8	0.008743	38	0.01063	3	0.001642	8	3132	3	1323
True	H	12	0	0	2	39	491	931	-1306	1173	[467,903,514,972]	44.11	0.8823	45	39	11	0.002553	1	0.002024	13	0.0006424	1	0.0005896	1	835.7	1	550
True	H	12	0	0	2	40	452	950	-1318	1169	[427,909,476,991]	83.31	0.8729	46	40	13	0.0009321	1	0.001072	0	0	0	0	1	518.7	0	NaN
True	H	12	0	0	2	41	396	1005	-1338	1156	[343,933,430,1039]	80.54	0.8648	48	41	148	0.1666	13	0.01441	0	0	0	0	13	6651	0	NaN
True	H	12	0	0	2	42	291	972	-1362	1157	[233,875,387,1078]	49.29	0.9291	49	42	35	0.003405	3	0.005435	0	0	0	0	3	614.3	0	NaN
True	H	12	0	0	2	43	574	829	-1282	1204	[535,789,604,864]	147.3	0.9686	52	44	196	0.1305	16	0.009697	89	0.04414	7	0.004639	16	6007	7	1518
True	H	12	0	0	4	1	816	725	83	1235	[792,700,842,762]	113.8	0.9379	2	2	183	0.1283	16	0.01256	58	0.07719	5	0.003971	16	4675	5	2327
True	H	12	0	0	4	2	124	852	-124	1198	[88,816,165,887]	140.9	0.8483	3	3	186	0.1382	15	0.009506	49	0.03674	4	0.002103	15	3321	4	1636
True	H	12	0	0	4	3	75	887	-141	1188	[19,857,108,924]	150.5	0.8746	4	4	217	0.1598	18	0.01068	26	0.01662	2	0.0008885	18	3822	2	1648
True	H	12	0	0	4	4	164	684	-113	1248	[126,648,202,719]	180.2	0.9857	6	6	150	0.07802	12	0.005946	27	0.0285	3	0.002013	12	2034	3	1269
True	H	12	0	0	4	5	41	817	-148	1209	[1,751,81,864]	296.7	0.9829	7	7	422	0.1477	36	0.01083	52	0.05874	4	0.001329	36	4653	4	3360
True	H	12	0	0	4	6	31	951	-150	1168	[1,921,81,1000]	143	0.9519	8	8	204	0.1679	17	0.01062	24	0.03272	2	0.0007899	17	4765	2	2658
True	H	12	0	0	5	1	916	670	758	1252	[890,641,942,706]	88.49	0.934	4	3	173	0.1351	16	0.01615	0	0	0	0	16	2703	0	NaN
True	H	12	0	0	5	2	973	698	777	1244	[927,663,1038,735]	146.3	0.9486	5	4	206	0.148	16	0.009762	39	0.02293	3	0.001046	16	4617	3	1835
True	H	12	0	0	5	3	95	742	513	1232	[64,694,125,776]	185.8	0.9167	6	5	166	0.1128	13	0.006247	70	0.088	6	0.004298	13	2648	6	2127
True	H	12	0	0	5	4	816	837	728	1200	[785,808,844,884]	115.5	0.8869	7	6	187	0.1488	16	0.01236	0	0	0	0	16	4724	0	NaN
True	H	12	0	0	5	5	284	961	570	1164	[258,934,314,997]	116.3	0.9068	8	7	111	0.1142	9	0.006907	26	0.005556	2	0.001466	9	4295	2	729.6
True	H	12	0	0	5	6	733	695	704	1245	[686,662,768,731]	147.7	0.9867	10	8	165	0.1264	13	0.00786	12	0.0006758	1	0.0005084	13	2573	1	367.8
True	H	12	0	0	6	1	324	30	1222	1446	[237,1,358,61]	80.63	0.904	4	4	112	0.03716	12	0.01329	79	0.04057	7	0.002147	12	1901	7	2434
True	H	12	0	0	6	2	472	28	1270	1443	[437,1,504,66]	68.13	0.9551	5	5	76	0.01506	8	0.01048	53	0.003727	5	0.002468	8	1820	5	529.3
True	H	12	0	0	6	3	617	49	1315	1438	[588,23,649,77]	108.8	0.941	6	6	141	0.1299	12	0.009844	50	0.04792	4	0.003152	12	4112	4	1827
True	H	12	0	0	6	4	44	41	1145	1440	[5,1,89,81]	111.1	0.9162	7	7	184	0.1057	16	0.01286	128	0.03068	12	0.003656	16	3683	12	1401
True	H	12	0	0	6	5	178	50	1184	1438	[148,23,214,81]	47.5	0.9225	8	8	29	0.01313	3	0.005639	0	0	0	0	3	2904	0	NaN
True	H	12	0	0	6	6	834	58	1379	1435	[802,31,866,87]	98.22	0.8775	9	9	132	0.1112	12	0.01091	26	0.03715	2	0.001325	12	3564	2	2550
True	H	12	0	0	6	7	278	59	1214	1432	[256,32,305,102]	116.2	0.9404	10	10	165	0.1548	14	0.01076	34	0.02772	3	0.002717	14	3947	3	1052
True	H	12	0	0	6	8	232	55	1199	1436	[203,30,258,82]	50.98	0.9077	11	11	44	0.1192	4	0.007005	0	0	0	0	4	3986	0	NaN
True	H	12	0	0	6	9	483	78	1275	1430	[457,50,513,105]	82.5	0.9266	12	12	147	0.1331	13	0.01407	51	0.01805	4	0.003065	13	4662	4	1015
True	H	12	0	0	6	10	873	88	1391	1425	[849,63,906,140]	92.33	0.9472	13	13	117	0.1415	9	0.008704	0	0	0	0	9	3648	0	NaN
True	H	12	0	0	6	11	590	110	1305	1419	[514,68,649,166]	113.9	0.8958	14	14	125	0.097	11	0.008621	13	0.0001454	1	0.0001502	11	4176	1	403.5
True	H	12	0	0	6	12	338	101	1231	1422	[303,77,364,133]	79.74	0.9185	15	15	131	0.1209	12	0.01344	41	0.05261	4	0.002985	12	4698	4	2415
True	H	12	0	0	6	13	982	101	1426	1426	[941,34,1045,149]	109.8	0.8089	16	16	41	0.02908	4	0.003252	0	0	0	0	4	1853	0	NaN
True	H	12	0	0	6	14	488	129	1277	1415	[460,99,527,157]	91.25	0.9613	18	18	85	0.09933	7	0.006849	44	0.005572	4	0.002489	7	3526	4	846.5
True	H	12	0	0	6	15	951	180	1410	1404	[878,93,987,228]	53.57	0.8845	19	19	34	0.04199	3	0.005	60	0.02593	5	0.0007699	3	1714	5	2627
True	H	12	0	0	6	16	81	138	1153	1409	[53,113,104,179]	108.4	0.9207	20	20	161	0.1161	14	0.01153	13	0.06183	1	0.000947	14	3250	1	4751
True	H	12	0	0	6	17	834	151	1379	1408	[797,116,869,182]	73.84	0.8879	21	21	78	0.1051	6	0.007255	43	0.001827	4	0.001693	6	5103	4	590.2
True	H	12	0	0	6	18	1032	149	1443	1405	[1008,129,1078,198]	73.13	0.9475	22	22	85	0.1385	7	0.008547	25	0.03704	2	0.0009799	7	4908	2	2744
True	H	12	0	0	6	19	753	169	1355	1402	[721,144,779,194]	65.54	0.8174	23	23	115	0.1043	10	0.01362	54	0.03994	5	0.00324	10	4681	5	1839
True	H	12	0	0	6	20	183	180	1186	1398	[150,153,218,213]	65.63	0.7906	24	24	64	0.1199	5	0.006803	38	0.06419	3	0.001638	5	4502	3	3437
True	H	12	0	0	6	21	649	181	1324	1398	[608,141,689,229]	55	0.8632	25	25	0	0	0	0	0	0	0	0	0	NaN	0	NaN
True	H	12	0	0	6	22	828	206	1378	1391	[798,179,859,234]	83.13	0.9854	26	26	130	0.1009	13	0.01396	0	0	0	0	13	3246	0	NaN
True	H	12	0	0	6	23	764	445	1360	1320	[737,415,799,474]	125.8	0.949	27	27	183	0.1369	15	0.01065	71	0.06111	6	0.004464	15	5298	6	1643
True	H	12	0	0	7	1	937	448	1089	996	[912,427,972,468]	97.33	0.9562	2	1	138	0.1181	12	0.01101	13	0.08455	1	0.001346	12	2925	1	4939
True	H	12	0	0	7	2	292	868	892	871	[243,835,322,891]	67.68	0.843	3	2	51	0.018	4	0.005277	0	0	0	0	4	670.7	0	NaN
True	H	12	0	0	7	3	272	918	888	853	[228,873,319,995]	147.3	0.825	4	3	57	0.0126	5	0.00303	0	0	0	0	5	809.3	0	NaN
True	H	12	0	0	7	4	1006	424	1109	1004	[971,390,1044,456]	144.9	0.9846	5	4	191	0.1244	16	0.009858	45	0.04324	4	0.002342	16	2655	4	1408
True	H	12	0	0	8	1	267	336	242	1029	[235,305,300,366]	127.8	0.9575	1	1	147	0.1302	12	0.008386	26	0.03242	2	0.00152	12	4627	2	1562
True	H	12	0	0	8	2	623	410	347	1007	[574,379,660,440]	107.6	0.8583	2	2	146	0.1144	12	0.009959	64	0.01116	5	0.002024	12	2895	5	761.3
True	H	12	0	0	8	3	1022	520	468	977	[987,458,1065,570]	207.4	0.8862	3	3	122	0.01859	11	0.004735	44	0.00611	4	0.001336	11	867.4	4	583.6
True	H	12	0	0	8	4	860	540	419	969	[833,510,888,567]	99.65	0.9209	4	4	158	0.1293	14	0.01254	72	0.04967	6	0.004819	14	4648	6	1702
True	H	12	0	0	8	5	492	825	309	884	[463,796,522,853]	102	0.8971	7	7	107	0.131	9	0.007881	13	0.05109	1	0.0007262	9	4979	1	5685
True	H	12	0	0	8	6	943	834	445	880	[912,804,981,870]	116	0.8283	8	8	95	0.08802	8	0.006159	35	0.0009537	4	0.002081	8	2234	4	387.1
True	H	12	0	0	8	7	845	320	412	1033	[783,273,894,394]	227.2	0.9725	10	10	147	0.02206	12	0.004715	30	0.0004165	4	0.0008869	12	911.5	4	443.2
True	H	12	0	0	8	8	682	409	366	1007	[654,380,717,440]	133.1	0.9985	11	11	162	0.1062	13	0.008719	91	0.1543	7	0.005166	13	2426	7	3404
True	H	12	0	0	8	9	201	601	224	949	[172,574,242,631]	129.7	1.002	12	12	191	0.1294	17	0.0117	26	0.009303	2	0.00139	17	4346	2	936.8
True	H	12	0	0	9	1	910	75	-213	1109	[871,39,952,104]	147.9	0.8865	2	2	78	0.09679	6	0.003623	26	0.003254	2	0.001174	6	2670	2	489.8
True	H	12	0	0	9	2	886	103	-218	1097	[859,88,913,143]	64.91	0.7432	3	3	13	0.05936	1	0.001376	13	0.004812	1	0.001802	1	3798	1	489.9
True	H	12	0	0	9	3	748	158	-260	1084	[724,125,770,189]	52.95	0.8783	5	4	37	0.01222	3	0.005059	0	0	0	0	3	849.9	0	NaN
True	H	12	0	0	9	4	600	270	-305	1048	[567,242,643,316]	152.3	0.7932	6	5	127	0.07866	10	0.005862	23	0.001286	2	0.001253	10	2998	2	685.6
True	H	12	0	0	9	5	627	303	-299	1039	[573,266,653,329]	115.7	0.7996	7	6	139	0.1002	12	0.009259	26	0.08447	2	0.00166	12	2833	2	4494
True	H	12	0	0	9	6	529	511	-326	976	[501,478,559,551]	81.61	0.9311	8	7	26	0.0653	2	0.002188	117	0.07446	9	0.0041	2	3400	9	1709
True	H	12	0	0	9	7	633	628	-296	942	[589,588,672,669]	161.4	0.9182	10	8	196	0.1119	16	0.00885	13	0.01139	1	0.0003697	16	2165	1	1825
True	H	12	0	0	9	8	663	700	-287	919	[626,661,698,747]	142.5	0.8889	11	9	142	0.1072	11	0.006892	26	0.003535	2	0.0007704	11	2564	2	765.3
True	H	12	0	0	9	9	919	837	-209	880	[884,800,957,871]	147	0.9352	12	10	176	0.1457	14	0.008505	26	0.002171	2	0.001033	14	2750	2	533.3
True	H	12	0	0	9	10	594	882	-307	866	[553,847,628,924]	169.6	0.8508	13	11	121	0.03674	10	0.005266	25	0.006418	2	0.001211	10	1048	2	673.7
True	H	12	0	0	9	11	450	996	-350	831	[404,964,489,1038]	143	0.817	14	12	97	0.0731	8	0.004994	48	0.01585	4	0.001565	8	1597	4	993.2
True	H	12	0	0	9	12	871	142	-224	1088	[841,101,908,171]	172	0.9096	15	13	322	0.1261	28	0.01454	39	0.03003	3	0.00277	28	3292	3	1204
True	H	12	0	0	9	13	855	739	-229	908	[821,699,889,788]	144.7	0.967	16	14	180	0.0711	14	0.008637	0	0	0	0	14	1299	0	NaN
True	H	12	0	0	10	1	936	754	-851	904	[892,724,975,785]	137.1	0.9969	1	1	130	0.1168	11	0.007166	0	0	0	0	11	2909	0	NaN
True	H	12	0	0	10	2	857	819	-874	886	[813,782,901,853]	188.9	0.9531	2	2	189	0.06337	16	0.007561	37	0.007304	3	0.001253	16	1547	3	651.2
True	H	12	0	0	11	1	275	388	-1371	691	[233,349,315,418]	65.18	0.8963	3	1	62	0.06929	6	0.008219	14	0.0004179	2	0.0008258	6	4094	2	823.8
True	H	12	0	0	11	2	335	400	-1354	687	[292,354,375,443]	65.54	0.9219	4	2	100	0.129	9	0.01226	25	0.0005756	2	0.00046	9	4467	2	584.2
True	H	12	0	0	11	3	256	434	-1376	676	[230,410,282,471]	108.2	0.7881	5	3	26	0.05517	2	0.00165	18	0.01157	2	0.002882	2	3523	2	4460
True	H	12	0	0	11	4	348	458	-1349	670	[322,427,371,485]	50.98	0.9621	6	4	26	0.03373	2	0.003503	22	0.003553	2	0.001421	2	2837	2	593.6
True	H	12	0	0	11	5	288	486	-1368	658	[247,452,318,543]	106.9	0.7561	7	5	150	0.09963	14	0.0117	55	0.04507	5	0.002054	14	4069	5	2979
True	H	12	0	0	11	6	267	894	-1373	540	[238,875,291,914]	47.68	0.781	8	6	39	0.1032	3	0.005618	26	0.003415	2	0.002012	3	4625	2	715
True	H	12	0	0	11	7	314	908	-1359	537	[284,873,344,940]	75.72	0.9331	9	7	57	0.06512	5	0.005896	0	0	0	0	5	3031	0	NaN
True	H	12	0	0	11	8	293	944	-1365	525	[267,911,318,972]	86.61	0.8309	10	8	152	0.1256	13	0.0134	28	0.01762	3	0.002695	13	5188	3	3596
True	H	12	0	0	11	9	315	997	-1359	507	[276,966,352,1032]	96.88	0.934	12	9	109	0.1369	9	0.008295	24	0.03649	2	0.001029	9	4324	2	3242
True	H	12	0	0	11	10	400	1000	-1333	509	[373,974,431,1026]	89.38	0.8727	13	10	146	0.1395	13	0.01299	41	0.00377	4	0.00304	13	3815	4	1108
True	H	12	0	0	11	11	249	1024	-1377	500	[218,981,283,1061]	80.81	0.8136	14	11	135	0.09055	11	0.01215	70	0.02526	7	0.003844	11	3484	7	1118
True	H	12	0	0	11	12	373	1037	-1336	495	[342,1008,445,1070]	125.3	0.9296	15	12	179	0.1036	16	0.0114	0	0	0	0	16	4134	0	NaN
True	H	12	0	0	12	1	292	282	-718	722	[252,253,346,316]	107.2	0.9707	1	1	57	0.04831	5	0.004163	65	0.0634	5	0.002116	5	2745	5	1771
True	H	12	0	0	12	2	362	274	-696	725	[337,240,407,310]	104.4	0.9006	2	2	87	0.07119	8	0.006843	26	0.03852	2	0.00117	8	1839	2	2648
True	H	12	0	0	12	3	382	319	-694	709	[355,286,407,372]	148.6	0.8751	3	3	219	0.1481	18	0.01082	26	0.06897	2	0.001445	18	3848	2	4422
True	H	12	0	0	12	4	872	301	-545	717	[842,272,910,327]	106.2	0.8516	4	4	90	0.02868	7	0.005887	65	0.02247	6	0.004605	7	888.7	6	773
True	H	12	0	0	12	5	738	390	-585	690	[703,359,780,423]	106.6	0.8945	5	5	52	0.05313	4	0.00335	0	0	0	0	4	1765	0	NaN
True	H	12	0	0	12	6	415	422	-682	680	[379,390,450,462]	113.2	0.9178	6	6	77	0.06603	6	0.004732	13	0.008489	1	0.0004643	6	1694	1	1248
True	H	12	0	0	12	7	845	425	-554	681	[810,385,884,458]	163.7	0.8043	7	7	133	0.1219	11	0.006001	39	0.0601	3	0.001353	11	3079	3	4177
True	H	12	0	0	12	8	897	540	-540	645	[847,512,927,576]	157.3	0.7694	8	8	102	0.07424	8	0.00454	26	0.008196	2	0.001862	8	2148	2	757.5
True	H	12	0	0	12	9	788	581	-571	633	[762,550,827,615]	107.3	0.9615	9	9	49	0.06994	4	0.003328	43	0.016	4	0.002786	4	1935	4	821.2
True	H	12	0	0	12	10	447	645	-674	613	[411,610,483,690]	124.3	0.9338	11	10	120	0.06444	10	0.007184	46	0.008739	4	0.001447	10	1594	4	791.1
True	H	12	0	0	12	11	810	656	-565	608	[776,611,840,711]	153.4	0.7851	12	11	141	0.09144	12	0.006985	52	0.03662	4	0.001839	12	2732	4	1804
True	H	12	0	0	12	12	897	708	-538	597	[876,658,921,744]	85.72	0.9168	14	12	78	0.1183	6	0.00625	52	0.09206	4	0.00312	6	2523	4	2641
True	H	12	0	0	12	13	976	718	-515	593	[953,678,999,756]	135.8	0.7408	15	13	96	0.06255	8	0.00526	39	0.02876	3	0.003394	8	1604	3	1237
True	H	12	0	0	12	14	944	747	-526	585	[898,709,978,770]	89.47	0.715	16	14	91	0.1036	7	0.006986	37	0.0128	3	0.002051	7	2148	3	779.5
True	H	12	0	0	12	15	347	796	-702	569	[307,747,392,841]	161.3	0.9038	17	15	109	0.07202	9	0.004981	47	0.007702	4	0.001128	9	1856	4	755
True	H	12	0	0	12	16	759	882	-582	544	[716,865,786,902]	84.11	0.8084	18	16	94	0.08938	8	0.008493	26	0.1053	2	0.002717	8	3216	2	3306
True	H	12	0	0	12	17	776	955	-574	526	[753,871,800,1008]	169.4	0.8883	19	17	183	0.08006	15	0.007907	130	0.04072	11	0.004745	15	2526	11	1403
True	H	12	0	0	12	18	733	982	-590	514	[692,958,759,1005]	78.31	0.7902	20	18	39	0.06236	3	0.003421	12	0.0007818	1	0.0008834	3	1792	1	368.5
True	H	12	0	0	12	19	766	1037	-578	498	[736,988,796,1075]	124.6	0.8215	21	19	170	0.1669	14	0.01004	47	0.0216	4	0.001769	14	3995	4	1199
True	H	12	0	0	12	20	408	369	-688	695	[360,332,432,406]	161.5	0.9185	22	20	158	0.04623	14	0.007739	39	0.04216	3	0.002735	14	1395	3	1307
True	H	12	0	0	12	21	854	501	-550	657	[819,466,905,539]	203	0.9442	23	21	267	0.1181	23	0.01011	24	0.03489	2	0.0009447	23	4545	2	2797
True	H	12	0	0	12	22	853	574	-554	636	[802,534,890,610]	232.2	0.7953	24	22	281	0.09907	25	0.009612	37	0.02493	3	0.002417	25	3534	3	1154
True	H	12	0	0	12	23	723	926	-592	531	[683,875,765,971]	380.7	0.8083	25	23	434	0.1115	36	0.008443	23	0.003282	2	0.001647	36	3681	2	680.1
True	H	12	0	0	13	1	639	204	30	746	[611,170,673,250]	171.8	0.9023	1	1	99	0.04127	8	0.004158	13	0.0008659	1	0.0007315	8	1218	1	451.9
True	H	12	0	0	13	2	592	216	16	742	[566,189,621,244]	94.29	0.8086	2	2	118	0.1303	10	0.00947	0	0	0	0	10	4330	0	NaN
True	H	12	0	0	13	3	957	281	125	723	[929,243,989,325]	115.5	0.955	3	3	85	0.05825	7	0.005414	26	0.006703	2	0.001045	7	1612	2	761.2
True	H	12	0	0	13	4	723	402	55	686	[693,370,753,441]	136.4	0.9427	4	4	259	0.1231	21	0.01374	46	0.01532	4	0.002505	21	3062	4	749.3
True	H	12	0	0	13	5	1033	539	146	643	[1006,514,1061,592]	137.5	0.9553	5	5	186	0.07498	15	0.00974	65	0.06358	5	0.005086	15	1475	5	1893
True	H	12	0	0	13	6	167	849	-111	553	[140,821,193,882]	113.1	1.001	6	6	147	0.05908	15	0.01184	74	0.0875	6	0.005769	15	3892	6	2528
True	H	12	0	0	13	7	535	862	-2	550	[493,825,575,896]	94.11	0.7712	7	7	65	0.08715	5	0.004744	0	0	0	0	5	2095	0	NaN
True	H	12	0	0	13	8	144	912	-118	534	[117,882,173,945]	113	0.8836	8	8	178	0.1266	16	0.01264	37	0.02403	3	0.00212	16	3719	3	1620
True	H	12	0	0	13	9	507	927	-10	529	[477,899,542,960]	83.57	0.9442	9	9	39	0.07854	3	0.003205	21	0.01772	2	0.001307	3	2808	2	1261
True	H	12	0	0	13	10	269	1015	-81	504	[236,990,300,1040]	125.6	0.9228	10	10	201	0.145	17	0.01208	26	0.04403	2	0.001787	17	4666	2	2209
True	H	12	0	0	13	11	698	85	42	779	[609,51,734,128]	204.4	0.9089	11	11	117	0.03019	9	0.003932	0	0	0	0	9	1008	0	NaN
True	H	12	0	0	14	1	389	167	601	758	[359,141,416,193]	73.31	0.9264	2	2	39	0.1113	3	0.003654	26	0.008028	2	0.001524	3	3614	2	734.5
True	H	12	0	0	14	2	805	299	725	717	[769,269,837,332]	111.9	0.8782	4	4	104	0.1011	8	0.006385	39	0.06636	3	0.002019	8	2964	3	2770
True	H	12	0	0	14	3	235	350	555	701	[208,321,264,392]	115.5	0.9375	5	5	174	0.165	15	0.01159	13	0.04548	1	0.0006545	15	5037	1	5388
True	H	12	0	0	14	4	168	540	535	644	[145,519,192,573]	92.33	0.8896	7	6	123	0.1133	10	0.009671	26	0.02292	2	0.002528	10	2990	2	1211
True	H	12	0	0	14	5	138	577	526	635	[109,538,165,608]	101.7	0.9707	8	7	127	0.046	12	0.01054	26	0.09653	2	0.001789	12	2049	2	5087
True	H	12	0	0	14	6	891	613	752	623	[862,583,924,645]	101.5	0.8692	9	8	127	0.1165	11	0.009675	0	0	0	0	11	2685	0	NaN
True	H	12	0	0	14	7	730	868	703	549	[699,833,766,898]	135	0.9209	10	9	125	0.08588	10	0.006614	39	0.007465	3	0.001608	10	2933	3	575.7
True	H	12	0	0	15	1	753	28	1356	799	[714,1,796,52]	77.68	0.7945	1	1	52	0.09819	4	0.004598	43	0.005821	4	0.001931	4	3158	4	546
True	H	12	0	0	15	2	798	301	1369	717	[769,273,826,332]	99.91	0.9131	2	2	142	0.155	11	0.00983	44	0.01167	4	0.003155	11	4311	4	663.3
True	H	12	0	0	15	3	510	355	1284	700	[485,329,543,388]	102.5	0.9457	3	3	167	0.1293	14	0.0122	0	0	0	0	14	3055	0	NaN
True	H	12	0	0	15	4	561	371	1297	696	[529,343,586,398]	107.1	0.951	4	4	97	0.1004	8	0.006667	35	0.04967	3	0.002688	8	4085	3	1561
True	H	12	0	0	15	5	805	417	1371	682	[777,389,833,445]	119.1	0.9724	5	5	159	0.1261	13	0.009745	13	0.04718	1	0.0009643	13	3745	1	4361
True	H	12	0	0	15	6	592	751	1309	581	[569,725,624,788]	131.3	0.9554	6	6	192	0.1125	17	0.01156	39	0.05915	3	0.003272	17	3989	3	1739
True	H	12	0	0	15	7	639	747	1322	584	[616,722,662,774]	77.5	0.9459	7	7	167	0.1191	14	0.01613	58	0.0247	5	0.004941	14	2865	5	1322
True	H	12	0	0	15	8	562	781	1299	572	[540,757,587,815]	112.1	0.957	8	8	223	0.135	18	0.01434	13	0.002376	1	0.001215	18	4064	1	501.5
True	H	12	0	0	15	9	609	806	1312	566	[583,778,633,832]	88.4	0.8852	9	9	108	0.1234	9	0.009091	39	0.1201	3	0.003356	9	3724	3	4917
True	H	12	0	0	15	10	518	792	1286	569	[494,767,547,828]	88.84	0.8878	10	10	106	0.08281	9	0.009045	26	0.05826	2	0.001437	9	2713	2	2701
True	H	12	0	0	15	11	792	1012	1368	505	[766,978,818,1041]	119.4	0.9645	11	11	222	0.1288	19	0.01421	26	0.058	2	0.00172	19	3357	2	3159
True	H	12	0	0	15	12	73	969	1152	517	[43,933,104,1002]	163.6	0.9252	13	13	318	0.135	27	0.01474	26	0.08937	2	0.001727	27	3954	2	4191
True	H	12	0	0	16	1	790	211	1043	421	[762,184,819,246]	73.57	0.8963	1	1	45	0.0455	5	0.006068	52	0.01816	4	0.002576	5	2742	4	970.9
True	H	12	0	0	16	2	667	238	1006	413	[631,211,698,263]	102.3	0.9352	2	2	91	0.105	7	0.006108	39	0.044	3	0.002568	7	3733	3	2119
True	H	12	0	0	16	3	828	250	1054	409	[791,223,858,278]	72.95	0.7649	3	3	77	0.1517	6	0.007344	189	0.1299	16	0.01222	6	4511	16	3489
True	H	12	0	0	16	4	756	979	1029	194	[652,890,821,1041]	54.11	0.902	4	4	23	0.007095	2	0.0033	12	8.274e-05	1	9.823e-05	2	417.3	1	378.7
True	H	12	0	0	17	1	146	825	-440	238	[125,800,169,846]	65.54	0.9104	1	1	146	0.1311	13	0.01771	39	0.134	3	0.003659	13	5188	3	6355
True	H	12	0	0	17	2	657	829	-288	235	[626,796,688,870]	128.8	0.9449	2	2	275	0.1556	23	0.01594	50	0.01027	4	0.002111	23	3466	4	824.6
True	H	12	0	0	17	3	241	914	-411	211	[214,890,274,940]	88.31	0.9535	3	3	143	0.06703	12	0.01213	64	0.0806	5	0.004912	12	2124	5	2434
True	H	12	0	0	17	4	384	119	-369	448	[358,89,416,151]	162.4	0.9003	5	5	190	0.1176	15	0.008246	52	0.1546	4	0.004396	15	2715	4	4242
True	H	12	0	0	18	1	998	214	-832	419	[964,171,1033,257]	134.2	0.9022	1	1	191	0.08597	17	0.01131	39	0.02026	3	0.001427	17	2050	3	939.8
True	H	12	0	0	18	2	561	226	-963	416	[529,196,592,263]	108.5	0.9037	2	2	207	0.1297	17	0.01399	13	0.009663	1	0.0006046	17	4269	1	1389
True	H	12	0	0	18	3	957	271	-844	404	[927,238,989,303]	89.56	0.9305	3	3	127	0.137	11	0.01097	50	0.0799	4	0.002371	11	4520	4	2725
True	H	12	0	0	18	4	625	464	-943	346	[590,424,661,498]	119.5	0.8651	4	4	190	0.08242	16	0.01196	26	0.01462	2	0.0009685	16	1707	2	1506
True	H	12	0	0	18	5	237	1010	-1058	185	[204,968,272,1036]	73.22	0.8538	6	6	65	0.1081	5	0.006098	96	0.09565	8	0.00479	5	2798	8	3310
True	H	12	0	0	19	1	241	83	-1383	136	[197,44,278,122]	73.04	0.9469	1	1	120	0.156	10	0.01222	48	0.002437	5	0.001404	10	3444	5	909.3
True	H	12	0	0	19	2	294	114	-1366	127	[254,78,321,149]	112	0.8868	2	2	168	0.1408	14	0.01116	84	0.08582	7	0.004009	14	4920	7	3028
True	H	12	0	0	19	3	228	165	-1384	113	[200,127,255,201]	62.23	0.8612	3	3	101	0.1034	8	0.01148	39	0.01195	3	0.001718	8	2612	3	1176
True	H	12	0	0	19	4	247	271	-1380	81	[211,215,277,304]	44.82	0.9184	4	4	38	0.09415	3	0.005976	46	0.004994	4	0.00127	3	6355	4	755.4
True	H	12	0	0	19	5	231	317	-1384	63	[209,296,254,356]	57.41	0.763	5	5	13	0.01513	1	0.001555	180	0.04493	17	0.01111	1	1634	17	1226
True	H	12	0	0	19	6	436	332	-1323	61	[409,305,463,362]	72.59	0.8591	6	6	95	0.09436	8	0.00984	49	0.01045	4	0.002581	8	2910	4	865.6
True	H	12	0	0	19	7	366	425	-1343	34	[333,400,393,451]	80.81	0.9807	8	7	104	0.1489	8	0.00884	13	0.03188	1	0.0008606	8	5455	1	2797
True	H	12	0	0	19	8	242	460	-1382	22	[205,423,276,510]	42.59	0.9046	9	8	70	0.1038	6	0.01258	38	0.009932	3	0.000786	6	2867	3	1270
True	H	12	0	0	19	9	334	461	-1354	24	[300,429,364,492]	62.68	0.9093	10	9	52	0.1133	4	0.005698	26	0.04311	2	0.001054	4	5318	2	3857
True	H	12	0	0	19	10	363	491	-1345	14	[333,461,391,519]	61.07	0.8954	11	10	40	0.04975	4	0.005848	47	0.01402	4	0.003195	4	2963	4	1324
True	H	12	0	0	19	11	247	681	-1379	-43	[205,637,293,730]	167.9	0.7832	12	11	148	0.05883	14	0.007447	52	0.03475	4	0.001007	14	2191	4	2779
True	H	12	0	0	19	12	413	706	-1330	-50	[378,680,443,733]	53.22	0.9312	13	12	65	0.08148	7	0.01175	13	0.01415	1	0.0005423	7	2533	1	1919
True	H	12	0	0	19	13	312	720	-1359	-54	[264,690,345,754]	95.18	0.8787	14	13	200	0.168	17	0.01595	54	0.01608	5	0.002329	17	5957	5	1390
True	H	12	0	0	19	14	395	748	-1335	-63	[363,724,423,774]	73.13	0.9035	15	14	112	0.07986	12	0.01465	39	0.03822	3	0.002128	12	5018	3	1394
True	H	12	0	0	19	15	496	814	-1306	-83	[444,771,541,856]	45.18	0.9519	16	15	50	0.03172	6	0.01186	62	0.02022	6	0.001278	6	2341	6	1899
True	H	12	0	0	19	16	464	753	-1315	-64	[418,692,514,824]	235.9	0.9295	17	16	287	0.1333	24	0.009084	75	0.04841	6	0.001394	24	4348	6	2512
True	H	12	0	0	20	1	638	300	-617	72	[612,266,668,326]	96.79	0.9632	1	1	93	0.08694	8	0.00738	26	0.005067	2	0.001783	8	5561	2	666.3
True	H	12	0	0	20	2	775	483	-575	17	[750,455,800,510]	107.2	0.8726	2	2	111	0.09202	10	0.008326	20	0.04186	2	0.002037	10	4850	2	4579
True	H	12	0	0	20	3	844	542	-555	-1	[817,513,872,572]	75	0.9502	3	3	141	0.1276	12	0.01429	13	0.01253	1	0.0007435	12	3797	1	1383
True	H	12	0	0	20	4	1050	837	-494	-90	[1027,811,1070,868]	95.9	0.9683	4	4	129	0.104	11	0.01024	26	0.07447	2	0.002307	11	1576	2	2858
True	H	12	0	0	20	5	980	929	-515	-117	[952,904,1006,958]	108.3	0.957	5	5	36	0.02098	3	0.002473	39	0.1037	3	0.003175	3	1459	3	4015
True	H	12	0	0	20	6	672	268	-606	83	[629,227,709,308]	177.2	0.9919	6	6	164	0.1043	13	0.006549	53	0.01332	5	0.002334	13	3633	5	847.7
True	H	12	0	0	20	7	687	329	-600	61	[653,297,736,380]	154	0.9769	7	7	207	0.0922	17	0.009855	39	0.02397	3	0.001732	17	2211	3	1049
True	H	12	0	0	21	1	182	633	539	-28	[147,602,211,665]	114.6	0.8019	1	1	177	0.1346	14	0.0109	47	0.02464	4	0.003431	14	3856	4	983.3
True	H	12	0	0	21	2	162	583	534	-13	[126,550,201,621]	176.6	0.8589	2	2	255	0.1435	21	0.01062	51	0.006461	4	0.002237	21	3333	4	766.6
True	H	12	0	0	23	1	159	57	-1082	-178	[132,19,189,88]	123	0.9718	1	1	210	0.1698	17	0.01235	0	0	0	0	17	3902	0	NaN
True	H	12	0	0	23	2	28	462	-1122	-301	[4,439,55,488]	62.06	0.8704	3	2	53	0.04414	5	0.007194	101	0.09221	8	0.005993	5	1533	8	2616
True	H	12	0	0	23	3	37	501	-1120	-312	[5,481,60,522]	49.29	0.8895	4	3	85	0.1484	7	0.01268	55	0.05701	5	0.004771	7	3587	5	2344
True	H	12	0	0	23	4	328	507	-1031	-314	[298,481,364,537]	114.9	0.9711	5	4	225	0.1247	20	0.01554	58	0.06028	6	0.004655	20	5333	6	1338
True	H	12	0	0	23	5	998	610	-831	-345	[969,580,1029,657]	102.5	0.9958	6	5	197	0.166	16	0.01394	25	0.001454	2	0.001256	16	4260	2	414.2
True	H	12	0	0	23	6	796	783	-891	-397	[761,749,831,829]	139.2	0.9537	7	6	225	0.1433	19	0.01219	80	0.03437	8	0.003822	19	4837	8	1030
True	H	12	0	0	23	7	215	810	-1065	-404	[192,777,245,836]	79.02	0.8644	8	7	189	0.1769	15	0.01695	78	0.1422	6	0.005093	15	5150	6	4044
True	H	12	0	0	23	8	284	870	-1045	-422	[251,835,324,906]	143	0.9055	9	8	279	0.157	23	0.01436	26	0.006848	2	0.001123	23	4968	2	671
True	H	12	0	0	23	9	460	970	-991	-452	[435,944,494,996]	90.27	0.9875	10	9	152	0.1428	13	0.01286	25	0.07289	2	0.00197	13	5247	2	3627
True	H	12	0	0	23	10	662	157	-932	-206	[621,98,711,192]	320.4	0.7241	11	10	0	0	0	0	0	0	0	0	0	NaN	0	NaN
True	H	12	0	0	23	11	375	459	-1017	-298	[341,425,404,489]	127.1	0.9907	12	11	334	0.1734	29	0.02037	65	0.04219	5	0.003953	29	4806	5	1021
True	H	12	0	0	23	12	27	552	-1122	-326	[2,519,53,581]	139.8	0.9398	13	12	274	0.1548	23	0.01469	64	0.1343	5	0.005981	23	4974	5	2807
True	H	12	0	0	23	13	297	1001	-1041	-462	[253,952,339,1053]	324.2	0.8648	14	13	177	0.0405	15	0.004131	0	0	0	0	15	1229	0	NaN
True	H	12	0	0	24	1	298	25	-1364	-492	[274,1,325,51]	80.63	0.9458	1	1	176	0.1381	15	0.01661	13	0.0141	1	0.001063	15	3901	1	1206
True	H	12	0	0	24	2	280	74	-1369	-508	[250,45,310,104]	91.52	0.8672	2	2	112	0.1397	9	0.00878	25	0.02772	2	0.001288	9	5042	2	2903
True	H	12	0	0	24	3	244	111	-1381	-519	[212,86,271,139]	51.34	0.8505	3	3	51	0.07175	5	0.008696	0	0	0	0	5	1929	0	NaN
True	H	12	0	0	24	4	314	265	-1360	-562	[253,206,376,306]	86.16	0.9504	6	4	167	0.173	13	0.01347	52	0.01633	4	0.0007194	13	5004	4	2321
True	H	12	0	0	24	5	251	297	-1380	-573	[210,237,293,353]	64.73	0.9268	7	5	100	0.09249	9	0.01241	13	0.0002006	1	0.0001723	9	2944	1	480.1
True	H	12	0	0	24	6	243	1029	-1380	-793	[210,992,278,1071]	71.25	0.911	9	6	52	0.01071	5	0.006266	0	0	0	0	5	1121	0	NaN
True	H	12	0	0	25	1	180	468	-752	-627	[155,438,213,521]	111.5	0.9929	2	1	170	0.117	14	0.01121	26	0.01841	2	0.001075	14	3178	2	1479
True	H	12	0	0	25	2	272	624	-725	-672	[241,596,309,653]	109	0.9606	3	2	134	0.1245	11	0.009009	35	0.002076	3	0.002727	11	2719	3	365.9
True	H	12	0	0	25	3	85	541	-780	-648	[49,502,123,594]	228.6	0.9824	4	3	211	0.09458	17	0.006641	0	0	0	0	17	2663	0	NaN
True	H	12	0	0	27	1	344	56	-381	-825	[321,18,368,91]	117.5	0.9648	1	1	76	0.1177	6	0.004559	0	0	0	0	6	2267	0	NaN
True	H	12	0	0	27	2	179	187	-430	-864	[144,156,213,213]	108.5	0.9392	2	2	149	0.09627	13	0.0107	19	0.000602	2	0.001327	13	3323	2	414.9
True	H	12	0	0	27	3	101	296	-454	-897	[71,272,131,323]	92.15	0.9668	3	3	90	0.1045	7	0.006783	22	0.0005845	3	0.002841	7	3710	3	406.6
True	H	12	0	0	27	4	461	563	-347	-976	[437,542,476,579]	50.98	0.7262	6	4	0	0	0	0	0	0	0	0	0	NaN	0	NaN
True	H	12	0	0	27	5	19	571	-478	-980	[1,555,49,596]	44.73	0.7508	7	5	142	0.103	14	0.02794	0	0	0	0	14	2373	0	NaN
True	H	12	0	0	27	6	298	814	-395	-1049	[282,778,319,827]	51.34	0.7383	15	6	0	0	0	0	0	0	0	0	0	NaN	0	NaN
True	H	12	0	0	27	7	46	362	-470	-916	[12,330,82,401]	140.7	0.9514	18	7	190	0.1339	15	0.009518	11	0.0006682	1	0.0006702	15	3841	1	694.6
True	H	12	0	0	27	8	729	556	-267	-974	[687,524,761,588]	155.3	0.9815	19	8	293	0.1558	24	0.0138	13	0.007998	1	0.0005872	24	4695	1	1037
True	H	12	0	0	28	1	1024	917	-825	-1084	[995,892,1052,966]	91.25	0.8082	1	1	11	0.0007079	1	0.0009785	11	0.0006394	1	0.0007968	1	410.5	1	574.1
True	H	12	0	0	30	1	472	204	-666	-1193	[439,177,511,235]	124.6	0.8942	1	1	164	0.1243	13	0.009319	39	0.00876	3	0.002102	13	2006	3	566
True	H	12	0	0	30	2	477	246	-665	-1205	[456,229,494,271]	71.79	0.7987	3	2	75	0.08862	6	0.007463	57	0.1265	5	0.01608	6	2204	5	2081
True	H	12	0	0	30	3	700	296	-598	-1219	[674,264,724,322]	75.99	0.9241	5	3	70	0.132	6	0.007051	39	0.02356	3	0.002681	6	3822	3	1192
True	H	12	0	0	30	4	531	316	-650	-1225	[487,281,560,352]	208.2	0.8539	6	4	129	0.04934	10	0.004288	51	0.03376	4	0.003373	10	1495	4	1095
True	H	12	0	0	30	5	818	357	-563	-1238	[801,331,836,390]	69.38	0.93	7	5	74	0.1508	6	0.007722	26	0.1129	2	0.002509	6	3760	2	4501
True	H	12	0	0	30	6	791	369	-570	-1240	[778,339,805,399]	59.65	0.918	8	6	71	0.1453	6	0.008982	25	0.1488	2	0.004717	6	4443	2	5243
True	H	13	0	0	1	1	36	51	171	469	[1,26,61,78]	116	0.9052	1	1	160	0.09283	13	0.01001	13	0.01419	1	0.001138	13	2360	1	1205
True	H	13	0	0	1	2	656	69	357	464	[628,32,683,97]	103.2	0.9214	2	2	108	0.07561	10	0.008651	26	0.007155	2	0.001445	10	2617	2	670.1
True	H	13	0	0	1	3	74	68	183	464	[38,29,101,100]	104.5	0.8674	3	3	134	0.1127	11	0.009402	26	0.002257	2	0.001192	11	2760	2	594.7
True	H	13	0	0	1	4	381	153	276	439	[349,116,414,184]	113	0.9256	4	4	194	0.1178	16	0.01264	26	0.04093	2	0.001086	16	3447	2	2636
True	H	13	0	0	1	5	409	298	284	392	[386,275,432,350]	110.9	0.9513	6	5	120	0.107	11	0.008857	0	0	0	0	11	3124	0	NaN
True	H	13	0	0	1	6	357	303	268	394	[316,276,389,326]	57.68	0.8881	7	6	52	0.07816	5	0.00774	51	0.09951	4	0.004739	5	2333	4	2264
True	H	13	0	0	1	7	375	324	275	387	[349,298,404,349]	106.8	0.8391	8	7	111	0.0934	10	0.008361	0	0	0	0	10	5096	0	NaN
True	H	13	0	0	1	8	338	345	266	380	[313,320,390,375]	138.7	0.8967	9	8	200	0.08892	16	0.0103	21	0.01216	2	0.001585	16	2540	2	918.3
True	H	13	0	0	1	9	26	384	169	370	[1,332,52,420]	130.9	0.9622	10	9	65	0.0829	5	0.003411	39	0.0286	3	0.001931	5	3069	3	1379
True	H	13	0	0	1	10	111	460	193	346	[64,423,147,499]	166	0.8845	11	10	273	0.1156	22	0.01183	47	0.05153	4	0.001307	22	2336	4	3970
True	H	13	0	0	1	11	89	600	189	304	[60,570,119,634]	117.9	0.9222	12	11	75	0.04792	7	0.005303	39	0.04905	3	0.002187	7	2928	3	2201
True	H	13	0	0	1	12	994	614	460	301	[968,587,1032,641]	138.7	0.9118	13	12	212	0.1729	17	0.01095	15	0.001362	2	0.001776	17	4233	2	681.8
True	H	13	0	0	1	13	1034	638	471	295	[1017,607,1051,658]	83.31	0.9216	15	14	83	0.08142	7	0.007503	13	0.1603	1	0.003058	7	5552	1	7278
True	H	13	0	0	1	14	598	973	341	193	[561,945,636,1004]	76.61	0.8486	16	15	79	0.03805	7	0.008159	39	0.001242	3	0.001257	7	6166	3	7806
True	H	13	0	0	1	15	748	39	387	474	[715,1,794,70]	155.7	0.9282	17	16	275	0.1265	23	0.01319	13	0.00612	1	0.0006468	23	3769	1	1118
True	H	13	0	0	1	16	748	373	387	374	[707,304,800,426]	384.2	0.906	18	17	36	0.0004772	4	0.0009296	11	0.0003601	1	0.0005131	4	409.4	1	346.6
True	H	13	0	0	1	17	34	454	171	348	[1,416,68,491]	157.8	0.9505	19	18	143	0.09488	11	0.006225	39	0.08422	3	0.001694	11	2496	3	4164
True	H	13	0	0	1	18	147	594	206	306	[114,561,183,626]	151.9	0.9452	20	19	167	0.08566	13	0.007643	52	0.04793	4	0.002442	13	2488	4	2112
True	H	13	0	0	1	19	1032	923	471	207	[991,876,1076,974]	216.1	0.9321	21	20	73	0.01881	6	0.002479	33	0.00511	3	0.0008734	6	1099	3	736.1
True	H	13	0	0	2	1	1038	57	-1142	1438	[1012,1,1064,87]	97.41	0.9087	1	1	172	0.1302	14	0.01283	71	0.02225	7	0.004023	14	4535	7	2182
True	H	13	0	0	2	2	885	40	-1185	1440	[828,1,954,89]	110.4	0.9215	2	2	110	0.1148	9	0.007282	42	0.001249	4	0.0006546	9	4384	4	670.7
True	H	13	0	0	2	3	974	76	-1163	1429	[942,41,1003,120]	130	0.9671	3	3	64	0.05385	5	0.003434	28	0.0325	3	0.001695	5	3314	3	2107
True	H	13	0	0	2	4	988	128	-1158	1414	[948,98,1021,159]	98.93	0.8727	5	5	114	0.1014	9	0.008123	13	0.001186	1	0.000575	9	3521	1	733.7
True	H	13	0	0	2	5	798	91	-1225	1415	[672,42,869,215]	70.98	0.8982	6	6	46	0.0429	4	0.005031	0	0	0	0	4	2391	0	NaN
True	H	13	0	0	2	6	788	163	-1218	1404	[745,123,821,198]	108	0.9365	7	7	104	0.1098	8	0.006617	0	0	0	0	8	3694	0	NaN
True	H	13	0	0	2	7	962	177	-1165	1401	[936,143,1002,208]	114.5	0.8983	8	8	102	0.1427	8	0.00624	59	0.09103	5	0.003521	8	4408	5	4225
True	H	13	0	0	2	8	845	159	-1201	1406	[815,123,878,189]	96.08	0.9199	9	9	137	0.1343	11	0.01022	61	0.002491	7	0.003743	11	5547	7	768.8
True	H	13	0	0	2	9	909	191	-1182	1396	[877,162,938,221]	110.3	0.9482	10	10	183	0.1275	16	0.01296	25	0.001714	3	0.002016	16	5303	3	786
True	H	13	0	0	2	10	741	217	-1231	1388	[717,197,761,239]	48.66	0.8955	13	12	80	0.1075	7	0.01284	23	0.05002	2	0.002628	7	3823	2	3263
True	H	13	0	0	2	11	894	295	-1186	1366	[868,270,923,322]	93.31	0.8861	14	13	133	0.1531	11	0.01053	23	0.002533	2	0.00173	11	4628	2	917
True	H	13	0	0	2	12	737	297	-1232	1364	[704,267,774,327]	118	0.9767	15	14	109	0.09463	9	0.006808	26	0.03436	2	0.001238	9	3402	2	3338
True	H	13	0	0	2	13	938	314	-1172	1360	[910,277,967,346]	107.8	0.8592	16	15	91	0.1228	7	0.0058	52	0.07058	4	0.002318	7	5611	4	3589
True	H	13	0	0	2	14	611	309	-1271	1356	[521,259,713,407]	114	0.8881	17	16	127	0.1329	10	0.007831	69	0.01356	6	0.0006077	10	5202	6	2446
True	H	13	0	0	2	15	669	335	-1252	1352	[638,306,700,374]	107.1	0.9141	18	17	196	0.1471	16	0.01334	38	0.04702	3	0.001713	16	5140	3	3728
True	H	13	0	0	2	16	1031	334	-1145	1353	[1003,296,1060,370]	95	0.9234	19	18	211	0.1508	17	0.01598	43	0.008596	4	0.002227	17	5928	4	1465
True	H	13	0	0	2	17	796	324	-1216	1355	[759,294,823,365]	65.54	0.8882	20	19	39	0.05374	3	0.004087	32	0.02651	3	0.001562	3	2661	3	2818
True	H	13	0	0	2	18	768	367	-1225	1345	[725,326,793,396]	101.8	0.9918	21	20	107	0.08778	9	0.007895	0	0	0	0	9	5502	0	NaN
True	H	13	0	0	2	19	726	376	-1236	1341	[702,344,752,400]	50.72	0.8442	22	21	62	0.1099	5	0.008803	26	0.03079	2	0.001358	5	5326	2	2353
True	H	13	0	0	2	20	1002	381	-1153	1340	[978,347,1027,415]	66.07	0.9035	24	23	127	0.1633	11	0.01486	13	0.0007277	1	0.000722	11	4316	1	401.2
True	H	13	0	0	2	21	823	372	-1207	1340	[789,348,859,411]	45.09	0.9077	25	24	55	0.1057	5	0.009901	38	0.006957	3	0.001589	5	4252	3	701.1
True	H	13	0	0	2	22	833	421	-1204	1328	[792,388,863,448]	113.7	0.8946	26	25	154	0.1348	12	0.009427	13	0.001484	1	0.0006219	12	4669	1	517
True	H	13	0	0	2	23	541	416	-1291	1328	[508,371,584,465]	103.5	0.8791	27	26	91	0.09721	8	0.006903	0	0	0	0	8	3929	0	NaN
True	H	13	0	0	2	24	887	417	-1188	1328	[861,393,915,447]	94.02	0.9178	28	27	132	0.1202	11	0.01045	0	0	0	0	11	5191	0	NaN
True	H	13	0	0	2	25	1047	437	-1140	1321	[1022,410,1071,471]	92.77	0.8569	29	28	195	0.1705	17	0.01636	70	0.06026	7	0.005673	17	5377	7	2036
True	H	13	0	0	2	26	583	455	-1279	1317	[551,426,612,488]	97.24	0.9458	31	29	173	0.1394	14	0.01286	24	0.003248	2	0.001141	14	5400	2	664.9
True	H	13	0	0	2	27	911	450	-1182	1318	[869,428,933,478]	63.04	0.9124	32	30	53	0.07115	5	0.007082	0	0	0	0	5	3216	0	NaN
True	H	13	0	0	2	28	1000	470	-1154	1313	[972,443,1033,500]	98.13	0.8945	33	31	170	0.145	15	0.01365	13	0.00616	1	0.0007326	15	6029	1	787.2
True	H	13	0	0	2	29	650	478	-1258	1310	[619,447,685,517]	91.25	0.8486	34	32	22	0.002396	2	0.001957	13	0.02597	1	0.0005609	2	814.4	1	4907
True	H	13	0	0	2	30	815	473	-1209	1310	[769,442,865,507]	136.9	0.8341	35	33	107	0.08063	9	0.005871	26	0.02041	2	0.0006796	9	4437	2	3710
True	H	13	0	0	2	31	892	489	-1186	1307	[860,458,927,515]	98.84	0.8808	36	34	148	0.1437	12	0.01084	39	0.04146	3	0.002138	12	5170	3	2855
True	H	13	0	0	2	32	602	502	-1273	1302	[579,474,626,530]	78.22	0.888	37	35	88	0.09118	7	0.007991	38	0.07565	3	0.002747	7	4335	3	3712
True	H	13	0	0	2	33	1017	514	-1149	1300	[986,476,1046,542]	112.1	0.9297	38	36	117	0.1407	9	0.007171	0	0	0	0	9	5465	0	NaN
True	H	13	0	0	2	34	705	507	-1247	1301	[642,479,732,541]	101.1	0.9102	39	37	164	0.09346	14	0.01237	0	0	0	0	14	4695	0	NaN
True	H	13	0	0	2	35	791	528	-1216	1295	[766,503,821,558]	90.63	0.927	40	38	127	0.1217	12	0.01182	51	0.03304	4	0.002915	12	4040	4	1547
True	H	13	0	0	2	36	833	518	-1204	1297	[812,504,853,544]	68.75	0.851	41	39	34	0.06629	3	0.003896	13	0.003746	1	0.003704	3	5193	1	804.8
True	H	13	0	0	2	37	869	530	-1193	1295	[843,501,898,557]	95.81	0.8733	42	40	138	0.1062	13	0.01212	13	0.05211	1	0.0008576	13	4625	1	5866
True	H	13	0	0	2	38	925	536	-1177	1293	[894,510,950,568]	81.97	0.9441	43	41	145	0.1474	12	0.01307	24	0.008167	2	0.001486	12	4659	2	1095
True	H	13	0	0	2	39	725	550	-1239	1289	[661,523,753,579]	89.47	0.9935	45	42	146	0.1716	12	0.01198	55	0.04587	5	0.002537	12	5220	5	2985
True	H	13	0	0	2	40	558	550	-1288	1288	[514,522,584,578]	75.9	0.9235	46	43	104	0.1457	8	0.009412	0	0	0	0	8	5845	0	NaN
True	H	13	0	0	2	41	841	561	-1201	1284	[811,537,873,598]	69.02	0.9504	47	44	63	0.103	5	0.006468	34	0.002224	3	0.001904	5	4261	3	488.5
True	H	13	0	0	2	42	674	574	-1251	1282	[649,546,703,600]	44.29	0.898	48	45	64	0.102	5	0.01008	39	0.07772	3	0.002023	5	5334	3	4664
True	H	13	0	0	2	43	496	570	-1304	1282	[465,545,526,599]	41.16	0.821	49	46	0	0	0	0	26	0.003508	2	0.001137	0	NaN	2	567.4
True	H	13	0	0	2	44	474	614	-1310	1269	[435,586,514,644]	83.13	0.9519	51	47	135	0.094	12	0.01289	0	0	0	0	12	3853	0	NaN
True	H	13	0	0	2	45	812	626	-1210	1265	[784,601,841,658]	93.31	0.953	52	48	107	0.1173	9	0.008612	25	0.007247	2	0.001463	9	4545	2	1015
True	H	13	0	0	2	46	576	637	-1280	1262	[546,608,614,666]	77.24	0.933	53	49	64	0.1483	5	0.00578	13	0.001622	1	0.0005141	5	7640	1	752.1
True	H	13	0	0	2	47	477	674	-1310	1251	[446,640,505,705]	104.4	0.9183	54	50	159	0.07629	14	0.01198	13	0.002002	1	0.0005851	14	4293	1	614.8
True	H	13	0	0	2	48	809	682	-1210	1249	[773,650,849,716]	131.1	0.9053	55	51	253	0.1355	21	0.01431	83	0.0456	7	0.00321	21	3773	7	1427
True	H	13	0	0	2	49	976	686	-1161	1246	[949,659,1003,730]	114.5	0.8901	56	52	186	0.1304	15	0.0117	13	0.007419	1	0.0006345	15	5096	1	1119
True	H	13	0	0	2	50	1024	697	-1145	1244	[999,673,1063,728]	105.5	0.933	57	53	196	0.1521	17	0.01439	45	0.06178	4	0.003284	17	5602	4	2781
True	H	13	0	0	2	51	890	704	-1189	1243	[853,677,907,722]	89.82	0.9222	58	54	159	0.1435	13	0.01292	39	0.1925	3	0.006608	13	4899	3	5699
True	H	13	0	0	2	52	929	720	-1175	1238	[908,698,951,743]	79.29	0.9586	59	55	168	0.1394	15	0.01689	13	0.1285	1	0.001742	15	5801	1	6613
True	H	13	0	0	2	53	873	746	-1193	1230	[850,717,897,772]	83.75	0.8946	60	56	68	0.0873	6	0.006397	58	0.0237	6	0.005515	6	4691	6	1223
True	H	13	0	0	2	54	1046	753	-1141	1228	[1017,719,1074,783]	86.88	0.924	61	57	143	0.1997	11	0.01131	71	0.0607	7	0.004032	11	5067	7	2407
True	H	13	0	0	2	55	354	744	-1347	1230	[305,688,407,805]	60.81	0.9046	63	58	18	0.0007515	3	0.004405	0	0	0	0	3	1448	0	NaN
True	H	13	0	0	2	56	599	784	-1274	1218	[559,752,637,818]	85	0.9325	64	59	62	0.1041	5	0.005252	32	0.03741	3	0.001342	5	6484	3	2627
True	H	13	0	0	2	57	681	790	-1248	1217	[641,763,724,819]	98.4	0.9623	65	60	175	0.159	14	0.0127	24	0.02092	2	0.001046	14	5736	2	2566
True	H	13	0	0	2	58	447	797	-1319	1213	[422,772,474,833]	93.66	0.945	66	61	125	0.1052	12	0.01144	47	0.008724	5	0.003639	12	3051	5	1461
True	H	13	0	0	2	59	418	758	-1333	1218	[348,713,449,863]	69.38	0.9415	67	62	55	0.1014	5	0.006435	35	0.0004035	3	0.0004577	5	6622	3	610
True	H	13	0	0	2	60	717	825	-1239	1206	[686,801,746,851]	71.16	0.9103	68	63	152	0.1637	13	0.01631	0	0	0	0	13	7023	0	NaN
True	H	13	0	0	2	61	620	828	-1269	1203	[582,800,652,877]	63.84	0.7356	69	64	13	0.06589	1	0.001399	255	0.08581	23	0.008981	1	5717	23	2487
True	H	13	0	0	2	62	382	903	-1340	1184	[350,863,408,932]	89.2	0.9487	71	65	24	0.04178	2	0.002002	10	0.001795	1	0.0006231	2	4609	1	952.6
True	H	13	0	0	2	63	570	892	-1282	1183	[544,856,598,948]	101.1	0.9774	72	66	166	0.1786	13	0.01148	46	0.03157	4	0.002105	13	6047	4	2023
True	H	13	0	0	2	64	526	910	-1295	1180	[498,884,554,948]	61.61	0.9482	73	67	123	0.1584	10	0.01449	71	0.04765	7	0.00423	10	5301	7	1452
True	H	13	0	0	2	65	329	924	-1354	1178	[298,878,356,953]	77.24	0.9223	74	68	89	0.1071	8	0.009249	23	0.002429	2	0.001007	8	4533	2	641.6
True	H	13	0	0	2	66	486	959	-1308	1166	[451,928,520,990]	97.68	0.8497	75	69	111	0.1279	9	0.008227	42	0.02313	4	0.001867	9	5148	4	1649
True	H	13	0	0	2	67	611	956	-1269	1168	[590,930,637,987]	56.79	0.9035	76	70	84	0.1082	7	0.01101	52	0.12	4	0.003295	7	4951	4	4658
True	H	13	0	0	2	68	632	1010	-1264	1151	[603,979,661,1042]	110.5	0.949	77	71	166	0.1718	14	0.01132	26	0.05243	2	0.001478	14	5258	2	3135
True	H	13	0	0	2	69	582	994	-1279	1155	[555,966,605,1026]	54.82	0.8615	78	72	83	0.1154	7	0.0114	52	0.03823	4	0.002516	7	4249	4	1940
True	H	13	0	0	2	70	682	1013	-1249	1149	[658,988,705,1048]	66.34	0.9057	79	73	97	0.1195	8	0.01077	47	0.02275	5	0.004202	8	3422	5	1069
True	H	13	0	0	2	71	316	1032	-1358	1144	[289,1013,344,1058]	68.84	0.7872	80	74	56	0.04539	6	0.007782	46	0.0587	5	0.007353	6	3910	5	2171
True	H	13	0	0	2	72	357	1054	-1345	1137	[333,1029,391,1078]	70.98	0.8982	81	75	85	0.1096	8	0.01006	26	0.04126	2	0.001679	8	3433	2	2513
True	H	13	0	0	3	1	43	59	-793	1435	[22,37,72,82]	79.47	0.8768	5	5	13	0.006965	1	0.001124	37	0.1037	3	0.003468	1	1632	3	3883
True	H	13	0	0	3	2	136	58	-766	1434	[107,33,165,89]	72.5	0.9906	6	6	186	0.153	17	0.02094	14	0	3	0.002338	17	4670	3	451.4
True	H	13	0	0	3	3	936	78	-527	1426	[907,45,973,144]	123	0.8288	7	7	225	0.1082	20	0.01452	39	0.02294	3	0.001144	20	2439	3	1797
True	H	13	0	0	3	4	386	112	-693	1422	[332,35,439,167]	100.8	0.9088	8	8	176	0.1601	15	0.01329	13	0.000853	1	0.0001365	15	5135	1	736.5
True	H	13	0	0	3	5	66	113	-787	1419	[36,76,97,146]	121.4	0.8968	9	9	266	0.1475	23	0.01691	39	0.05128	3	0.001576	23	4894	3	2840
True	H	13	0	0	3	6	247	119	-733	1417	[218,90,286,155]	104.1	0.9739	11	10	77	0.0725	6	0.005146	26	0.06843	2	0.00145	6	4460	2	4395
True	H	13	0	0	3	7	215	155	-744	1414	[180,80,238,177]	111.4	0.9008	12	11	132	0.1305	11	0.008814	38	0.03561	3	0.00142	11	3990	3	2862
True	H	13	0	0	3	8	164	137	-758	1412	[114,92,196,174]	68.57	0.8304	13	12	38	0.05935	3	0.003906	130	0.03034	12	0.00384	3	3420	12	1380
True	H	13	0	0	3	9	478	133	-665	1413	[452,105,505,159]	66.43	0.9293	14	13	78	0.1508	6	0.008065	13	0.001657	1	0.0007924	6	4972	1	668.2
True	H	13	0	0	3	10	728	145	-590	1409	[697,118,755,173]	62.5	0.8426	15	14	99	0.08975	10	0.01429	10	0.0007014	1	0.0006254	10	2752	1	931.6
True	H	13	0	0	3	11	313	152	-714	1408	[281,124,339,179]	99.65	0.868	16	15	95	0.1341	8	0.007168	26	0.0771	2	0.001764	8	6626	2	5214
True	H	13	0	0	3	12	523	161	-651	1404	[496,136,550,193]	78.84	0.9554	17	16	113	0.1297	9	0.01019	25	0.009709	3	0.002028	9	4028	3	534.6
True	H	13	0	0	3	13	568	201	-638	1392	[537,170,598,236]	117.9	0.8892	18	17	248	0.1491	22	0.01667	34	0.001856	4	0.00243	22	3320	4	463.2
True	H	13	0	0	3	14	71	209	-785	1390	[41,186,104,233]	78.13	0.9285	20	19	162	0.1365	15	0.01714	26	0.02355	2	0.001699	15	4451	2	1998
True	H	13	0	0	3	15	406	288	-687	1367	[376,263,432,314]	81.07	0.9826	21	20	135	0.1091	12	0.01322	0	0	0	0	12	4189	0	NaN
True	H	13	0	0	3	16	884	297	-542	1364	[854,266,915,327]	103.8	0.8253	22	21	78	0.0986	6	0.005159	29	0.00436	3	0.001888	6	3316	3	512.9
True	H	13	0	0	3	17	757	836	-580	1203	[737,814,780,858]	54.2	0.9549	23	22	62	0.1833	5	0.008237	25	0.04238	2	0.003115	5	7101	2	2882
True	H	13	0	0	3	18	544	857	-644	1197	[521,834,574,880]	76.16	0.9254	24	23	91	0.1585	7	0.008206	26	0.03389	2	0.002	7	4539	2	1762
True	H	13	0	0	3	19	727	861	-591	1196	[697,837,755,884]	68.57	0.9468	25	24	98	0.1513	9	0.01172	0	0	0	0	9	6023	0	NaN
True	H	13	0	0	3	20	283	78	-722	1431	[236,37,343,123]	232.7	0.7962	27	25	399	0.1257	33	0.01266	49	0.03514	4	0.001246	33	4029	4	2578
True	H	13	0	0	4	1	397	28	-41	1445	[368,1,452,59]	99.11	0.833	2	1	115	0.02609	10	0.009009	25	0.0008912	2	0.0009667	10	1226	2	424.4
True	H	13	0	0	4	2	760	26	67	1446	[732,1,797,51]	96.52	0.9617	3	2	154	0.1164	13	0.01203	39	0.06312	3	0.002185	13	5629	3	2463
True	H	13	0	0	4	3	876	22	109	1448	[854,1,977,45]	99.91	0.9131	4	3	153	0.06283	13	0.01162	25	0.02152	2	0.001043	13	1198	2	2678
True	H	13	0	0	4	4	91	35	-132	1442	[67,10,127,60]	67.32	0.9607	5	4	64	0.1128	5	0.006631	26	0.0581	2	0.001302	5	3671	2	4091
True	H	13	0	0	4	5	578	44	11	1439	[552,18,602,76]	111.4	0.9356	6	5	209	0.1397	19	0.01522	39	0.08845	3	0.002913	19	4904	3	3737
True	H	13	0	0	4	6	47	53	-147	1437	[23,21,73,81]	97.24	0.881	7	6	205	0.1677	17	0.01561	13	0.05483	1	0.0009524	17	4124	1	5035
True	H	13	0	0	4	7	1003	57	139	1435	[976,29,1032,95]	89.11	0.8536	8	7	141	0.12	13	0.01303	26	0.02426	2	0.001221	13	5719	2	1942
True	H	13	0	0	4	8	81	81	-137	1428	[55,63,103,100]	53.39	0.8827	9	8	13	0.06442	1	0.001672	52	0.13	4	0.005797	1	8556	4	3807
True	H	13	0	0	4	9	153	92	-116	1425	[126,65,178,122]	81.43	0.9405	11	9	94	0.1171	8	0.008772	13	0.05263	1	0.0008354	8	4614	1	5395
True	H	13	0	0	4	10	435	90	-31	1426	[412,67,461,115]	53.04	0.9848	12	10	84	0.1299	7	0.01178	39	0.01776	4	0.003416	7	4290	4	2704
True	H	13	0	0	4	11	553	100	2	1423	[508,70,584,131]	111.2	0.9715	13	11	150	0.1008	13	0.01044	13	0.002073	1	0.0005149	13	3023	1	622.5
True	H	13	0	0	4	12	812	90	81	1426	[771,41,846,128]	130.8	0.8889	14	12	184	0.07756	15	0.01024	10	0.0002197	1	0.0003644	15	1162	1	304.9
True	H	13	0	0	4	13	744	110	62	1420	[715,72,775,144]	109.4	0.9625	15	13	111	0.1121	9	0.007347	12	0.0002844	1	0.0005348	9	3843	1	433.9
True	H	13	0	0	4	14	988	113	134	1419	[961,84,1017,141]	99.2	0.9373	16	14	140	0.1348	13	0.0117	13	0.0236	1	0.0008584	13	4045	1	2419
True	H	13	0	0	4	15	27	124	-152	1415	[1,97,60,149]	71.07	0.9791	17	15	143	0.1694	12	0.01508	39	0.009399	3	0.002059	12	4678	3	528.6
True	H	13	0	0	4	16	97	126	-133	1415	[59,100,128,154]	70.27	0.9486	18	16	113	0.1272	10	0.01271	17	0.00266	2	0.001217	10	4166	2	465.9
True	H	13	0	0	4	17	276	133	-78	1412	[249,106,308,164]	59.65	0.9302	19	17	128	0.1758	10	0.01497	36	0.006218	3	0.001681	10	4928	3	1032
True	H	13	0	0	4	18	827	149	86	1409	[800,115,857,184]	109	0.915	20	18	112	0.1102	9	0.007371	26	0.03322	2	0.00134	9	3776	2	2090
True	H	13	0	0	4	19	393	156	-43	1405	[364,125,426,192]	98.93	0.9553	21	19	187	0.1387	15	0.01354	39	0.03068	3	0.001711	15	4526	3	2274
True	H	13	0	0	4	20	536	154	-1	1406	[509,122,567,191]	97.68	0.9195	22	20	98	0.09849	8	0.007313	39	0.01671	3	0.001632	8	3959	3	1101
True	H	13	0	0	4	21	689	164	45	1404	[665,141,713,189]	60.18	0.8654	23	21	39	0.08488	3	0.004451	0	0	0	0	3	4256	0	NaN
True	H	13	0	0	4	22	67	178	-141	1401	[44,142,89,200]	74.11	0.8698	24	22	128	0.1308	11	0.01325	13	0.04785	1	0.0008811	11	4574	1	4892
True	H	13	0	0	4	23	649	181	33	1396	[620,152,675,220]	99.91	0.9223	25	23	178	0.1394	15	0.0134	13	0.04443	1	0.0007092	15	4878	1	5706
True	H	13	0	0	4	24	454	195	-26	1394	[423,169,482,226]	91.52	0.9034	26	24	212	0.1592	18	0.01756	26	0.01037	2	0.001363	18	4352	2	914.5
True	H	13	0	0	4	25	232	197	-91	1394	[205,166,260,227]	54.11	0.8661	27	25	40	0.07746	4	0.006601	0	0	0	0	4	2910	0	NaN
True	H	13	0	0	4	26	283	186	-78	1395	[257,162,307,229]	56.52	0.965	28	26	44	0.07323	4	0.006319	13	0.01207	1	0.0005285	4	3102	1	3826
True	H	13	0	0	4	27	596	196	17	1394	[567,175,634,221]	70.63	0.9284	29	27	63	0.1264	5	0.006321	52	0.1108	4	0.003422	5	5047	4	4115
True	H	13	0	0	4	28	325	199	-65	1392	[287,159,347,246]	123	0.9196	30	28	315	0.1182	28	0.02033	0	0	0	0	28	3317	0	NaN
True	H	13	0	0	4	29	696	207	46	1391	[667,182,722,229]	53.48	0.9082	31	29	74	0.1029	6	0.01002	37	0.03092	4	0.003289	6	2173	4	2003
True	H	13	0	0	4	30	386	212	-46	1389	[355,184,417,259]	91.25	0.9937	32	30	82	0.08511	8	0.007828	33	0.005973	3	0.001653	8	2911	3	636.3
True	H	13	0	0	4	31	511	205	-10	1391	[478,183,535,227]	88.31	0.8491	33	31	63	0.1047	5	0.005056	36	0.002621	4	0.004571	5	4334	4	448.6
True	H	13	0	0	4	32	47	252	-147	1377	[25,231,79,279]	106.1	0.9362	36	34	165	0.1247	14	0.01178	13	0.0737	1	0.002375	14	5254	1	5391
True	H	13	0	0	4	33	841	294	89	1364	[808,264,872,336]	89.38	0.9294	38	36	152	0.08822	15	0.01499	21	0.006349	2	0.001068	15	3235	2	904.9
True	H	13	0	0	4	34	65	293	-142	1366	[39,256,85,322]	55.36	0.9669	40	38	72	0.0455	7	0.01129	26	0.05561	2	0.00143	7	2175	2	3886
True	H	13	0	0	4	35	727	326	56	1355	[693,296,759,356]	125.8	0.9847	41	39	198	0.1484	16	0.01136	56	0.05698	5	0.003378	16	3801	5	2228
True	H	13	0	0	4	36	286	377	-76	1340	[253,353,312,403]	103.6	0.9142	43	41	138	0.1203	12	0.01034	23	0.004444	2	0.001627	12	4598	2	1268
True	H	13	0	0	4	37	842	429	90	1324	[817,405,865,459]	95.99	0.9194	44	42	141	0.1631	11	0.01023	39	0.1044	3	0.003731	11	3885	3	3730
True	H	13	0	0	4	38	720	806	56	1213	[681,779,768,832]	95.63	0.8472	45	43	132	0.1286	11	0.01027	39	0.03486	3	0.001452	11	5260	3	2066
True	H	13	0	0	4	39	720	506	51	1301	[652,471,761,545]	163.1	0.9096	46	44	229	0.1243	20	0.01095	52	0.01713	4	0.0014	20	4773	4	1201
True	H	13	0	0	5	1	589	50	660	1438	[562,27,614,72]	81.07	0.8776	1	1	124	0.1144	10	0.01101	47	0.04769	4	0.004981	10	3062	4	2052
True	H	13	0	0	5	2	983	52	778	1438	[952,22,1018,83]	133	0.9455	2	2	253	0.1435	22	0.01477	63	0.05874	5	0.003092	22	3527	5	2083
True	H	13	0	0	5	3	201	79	543	1428	[162,53,226,113]	77.5	0.9571	3	3	115	0.1347	10	0.01152	13	0.01274	1	0.0006684	10	5359	1	1420
True	H	13	0	0	5	4	814	153	727	1407	[782,108,846,191]	129.8	0.9081	4	4	194	0.1379	16	0.011	35	0.01046	3	0.001407	16	3271	3	943.1
True	H	13	0	0	5	5	525	183	639	1397	[482,162,552,205]	85.63	0.9365	5	5	180	0.1841	15	0.01564	28	0.005991	3	0.003012	15	4951	3	1761
True	H	13	0	0	5	6	695	461	691	1314	[665,439,714,484]	78.04	0.8674	6	6	129	0.1835	10	0.01144	26	0.1022	2	0.00311	10	3162	2	3597
True	H	13	0	0	5	7	263	520	563	1298	[237,491,290,547]	80.99	0.9705	7	7	125	0.1598	10	0.01103	26	0.01625	2	0.001616	10	4405	2	1015
True	H	13	0	0	5	8	629	730	673	1234	[602,705,663,756]	91.79	0.905	8	8	181	0.11	15	0.01459	21	0.005902	2	0.001537	15	3663	2	582.8
True	H	13	0	0	5	9	423	864	611	1194	[384,836,458,897]	102.8	0.8925	9	9	163	0.0936	14	0.01216	0	0	0	0	14	3068	0	NaN
True	H	13	0	0	5	10	280	879	569	1190	[254,857,321,902]	105.4	0.9512	10	10	175	0.1474	15	0.01271	39	0.09449	3	0.003672	15	5665	3	4342
True	H	13	0	0	5	11	323	899	581	1184	[293,874,346,923]	72.77	0.9115	11	11	174	0.1325	15	0.0184	41	0.005223	4	0.004489	15	5293	4	1053
True	H	13	0	0	5	12	413	924	608	1177	[380,891,443,952]	96.97	0.9851	12	12	119	0.1225	10	0.009208	37	0.01185	3	0.001931	10	2853	3	754.4
True	H	13	0	0	5	13	1044	135	797	1413	[1019,110,1072,160]	111.3	1.012	13	13	116	0.119	9	0.007223	13	0.07178	1	0.001359	9	3226	1	3558
True	H	13	0	0	6	1	435	26	1261	1445	[409,1,465,58]	125.8	0.8763	5	2	191	0.135	16	0.01136	22	0.03302	2	0.001721	16	4446	2	2036
True	H	13	0	0	6	2	953	38	1419	1441	[912,1,1035,78]	158.5	0.842	6	3	171	0.09598	14	0.007887	39	0.00168	4	0.0008679	14	4323	4	906.2
True	H	13	0	0	6	3	350	42	1235	1439	[311,13,389,76]	103.2	0.9306	7	4	114	0.1167	10	0.008651	39	0.01271	3	0.001399	10	4469	3	1141
True	H	13	0	0	6	4	672	44	1333	1440	[648,14,715,75]	92.68	0.9294	8	5	125	0.1389	10	0.009634	35	0.007991	3	0.002304	10	5499	3	618
True	H	13	0	0	6	5	714	68	1343	1434	[690,29,739,96]	78.49	0.9419	9	6	103	0.1077	9	0.01024	26	0.06377	2	0.001332	9	3177	2	4680
True	H	13	0	0	6	6	164	70	1179	1431	[142,53,184,89]	40	0.8067	10	7	0	0	0	0	10	0.0007227	1	0.001828	0	NaN	1	360.9
True	H	13	0	0	6	7	850	69	1384	1432	[822,45,876,96]	75.81	0.9561	11	8	103	0.1372	8	0.009423	35	0.05489	3	0.002703	8	4147	3	2212
True	H	13	0	0	6	8	498	76	1279	1430	[467,52,529,101]	93.75	0.8796	12	9	171	0.1119	15	0.01429	26	0.08679	2	0.001947	15	4218	2	4033
True	H	13	0	0	6	9	975	93	1421	1425	[940,63,1011,121]	106.3	0.9859	13	10	200	0.1243	18	0.01511	26	0.002084	2	0.001431	18	3686	2	376.5
True	H	13	0	0	6	10	213	84	1193	1427	[178,58,239,111]	64.02	0.9961	14	11	73	0.1078	6	0.008368	72	0.1047	6	0.004304	6	5309	6	3412
True	H	13	0	0	6	11	804	95	1372	1424	[775,64,847,130]	112.8	0.9243	16	12	125	0.1106	11	0.008709	13	0.004991	1	0.000684	11	4139	1	895.6
True	H	13	0	0	6	12	337	110	1232	1420	[311,79,367,137]	95.9	0.9581	17	13	132	0.1115	11	0.01024	18	0.01637	2	0.001392	11	3786	2	4242
True	H	13	0	0	6	13	392	113	1247	1420	[364,80,421,149]	133.2	0.9463	18	14	238	0.1269	21	0.01408	39	0.1013	3	0.002188	21	4606	3	5787
True	H	13	0	0	6	14	607	106	1311	1420	[578,80,631,137]	109.1	0.9611	19	15	117	0.1377	9	0.007365	13	0.009158	1	0.001006	9	4787	1	812.2
True	H	13	0	0	6	15	133	111	1167	1424	[72,34,177,151]	140.8	0.9356	20	16	119	0.1112	10	0.006341	40	0.002287	4	0.0006935	10	4642	4	587.5
True	H	13	0	0	6	16	1026	111	1437	1420	[994,79,1053,140]	110.3	0.9965	21	17	226	0.1286	20	0.01619	25	0.05013	2	0.001688	20	5133	2	2422
True	H	13	0	0	6	17	224	129	1196	1413	[193,108,251,155]	83.57	0.8935	22	18	133	0.06286	12	0.01282	26	0.06158	2	0.002094	12	2947	2	2881
True	H	13	0	0	6	18	974	162	1421	1404	[942,130,1005,194]	106.5	0.967	23	19	134	0.1277	12	0.01006	13	0.004529	1	0.0005777	12	4299	1	763.8
True	H	13	0	0	6	19	97	157	1160	1405	[69,126,141,186]	107.7	0.9731	24	20	159	0.148	13	0.01078	34	0.00246	3	0.001808	13	6084	3	750.3
True	H	13	0	0	6	20	632	158	1320	1405	[607,133,663,186]	78.66	0.977	25	21	63	0.05755	6	0.00681	6	0	1	0.0007524	6	5036	1	481.3
True	H	13	0	0	6	21	586	163	1306	1401	[563,137,609,210]	80.18	0.9011	26	22	93	0.06938	9	0.01002	24	0.02542	2	0.001259	9	3981	2	2557
True	H	13	0	0	6	22	320	190	1226	1396	[289,156,352,222]	91.88	0.887	27	23	67	0.03494	7	0.006803	10	0.000465	1	0.000533	7	2118	1	1039
True	H	13	0	0	6	23	98	218	1160	1388	[59,183,137,251]	159.6	0.9645	28	24	276	0.1413	22	0.01231	44	0.05831	4	0.001952	22	3426	4	3239
True	H	13	0	0	6	24	629	215	1319	1388	[596,177,665,266]	143.8	0.98	29	25	252	0.1239	24	0.01491	67	0.0152	7	0.003623	24	3970	7	1383
True	H	13	0	0	6	25	245	216	1203	1388	[220,190,271,244]	68.48	0.9117	30	26	96	0.06132	10	0.01304	13	0.05375	1	0.0007788	10	2711	1	5514
True	H	13	0	0	6	26	698	229	1339	1385	[662,196,738,260]	109.9	0.9193	31	27	101	0.09796	8	0.006499	25	0.0007843	2	0.0008632	8	4477	2	515.7
True	H	13	0	0	6	27	1023	239	1436	1382	[998,195,1050,267]	104.7	0.9293	32	28	196	0.1418	18	0.01535	13	0.01441	1	0.0007326	18	4091	1	1977
True	H	13	0	0	6	28	36	304	1142	1361	[7,281,65,331]	76.7	0.9743	33	29	72	0.1129	6	0.006985	22	0.001412	2	0.00181	6	6002	2	386
True	H	13	0	0	6	29	160	342	1178	1350	[129,310,191,371]	84.02	0.9262	36	31	149	0.1337	12	0.01275	12	0.0006841	1	0.0006165	12	4528	1	346
True	H	13	0	0	7	1	448	176	941	1077	[413,139,482,214]	162.8	0.8307	2	2	268	0.1215	23	0.01262	26	0.04784	2	0.0009255	23	3932	2	4401
True	H	13	0	0	8	1	221	39	228	1118	[192,15,250,62]	73.66	0.8569	1	1	101	0.1508	8	0.009697	13	0.001927	1	0.0008803	8	4212	1	526.8
True	H	13	0	0	8	2	791	102	397	1099	[763,68,818,139]	106.7	0.895	2	2	191	0.1579	15	0.01255	13	0.002318	1	0.000627	15	3956	1	535.2
True	H	13	0	0	8	3	819	267	407	1049	[791,241,850,301]	122.3	0.8695	3	3	136	0.132	11	0.008029	26	0.05333	2	0.001898	11	4670	2	3135
True	H	13	0	0	8	4	780	276	395	1047	[760,253,802,303]	54.11	0.8116	4	4	79	0.07508	7	0.01155	0	0	0	0	7	2451	0	NaN
True	H	13	0	0	8	5	178	545	217	968	[155,500,215,573]	83.13	0.8907	5	5	52	0.04576	4	0.004296	52	0.03147	4	0.003017	4	1996	4	1197
True	H	13	0	0	8	6	999	576	460	958	[967,556,1024,596]	98.04	0.9503	6	6	104	0.103	8	0.007286	36	0.09658	3	0.004594	8	4687	3	6153
True	H	13	0	0	8	7	805	599	402	951	[773,577,836,623]	100.7	0.9653	7	7	270	0.1538	24	0.02128	13	0.003297	1	0.0008795	24	4544	1	899.3
True	H	13	0	0	8	8	368	650	270	935	[332,626,391,678]	101.1	0.9877	8	8	162	0.1627	13	0.01148	13	0.00602	1	0.000932	13	4223	1	823
True	H	13	0	0	8	9	1033	862	471	872	[1006,830,1064,900]	118.6	1.008	9	9	187	0.1269	17	0.0128	0	0	0	0	17	4646	0	NaN
True	H	13	0	0	8	10	491	968	308	840	[455,935,524,1007]	153.8	0.9759	10	10	331	0.1564	27	0.01568	26	0.01664	2	0.001002	27	4679	2	1366
True	H	13	0	0	8	11	541	961	324	841	[522,940,559,992]	78.57	0.9535	11	11	93	0.08631	8	0.009091	44	0.08597	5	0.009862	8	3952	5	2407
True	H	13	0	0	8	12	265	994	242	832	[239,964,289,1031]	101	0.9008	12	12	123	0.0947	11	0.009726	13	0.00504	1	0.0007267	11	4180	1	1029
True	H	13	0	0	8	13	399	1039	282	819	[366,1006,435,1070]	131.1	0.9629	13	13	189	0.1464	16	0.0109	0	0	0	0	16	4723	0	NaN
True	H	13	0	0	8	14	1020	310	466	1037	[989,270,1049,356]	129.4	0.9914	16	16	176	0.1166	15	0.01035	38	0.002596	3	0.001591	15	2492	3	408.2
True	H	13	0	0	8	15	38	701	173	918	[4,669,71,743]	168.8	0.9959	17	17	175	0.1412	14	0.007407	39	0.01423	3	0.001602	14	4670	3	1404
True	H	13	0	0	9	1	783	371	-250	1018	[759,347,808,403]	68.22	0.8569	3	1	104	0.1474	8	0.01047	26	0.007806	2	0.001519	8	3563	2	682.3
True	H	13	0	0	9	2	1011	409	-182	1007	[984,383,1040,445]	118.5	0.9695	4	2	193	0.1548	16	0.01206	39	0.08689	3	0.002532	16	4469	3	3795
True	H	13	0	0	9	3	645	436	-291	1000	[617,401,677,467]	91.79	0.8601	5	3	151	0.1121	13	0.01265	18	0.0002851	2	0.00118	13	3813	2	541.5
True	H	13	0	0	9	4	1052	468	-170	990	[1021,442,1078,502]	90.27	0.9553	6	4	115	0.139	10	0.009891	13	0.03342	1	0.0008313	10	4515	1	2668
True	H	13	0	0	9	5	784	467	-250	990	[751,441,816,502]	95.99	0.9793	7	5	96	0.09152	8	0.007442	42	0.01026	4	0.002633	8	3188	4	891.4
True	H	13	0	0	9	6	906	560	-213	964	[881,519,932,592]	112.6	0.8735	8	6	163	0.1368	13	0.01031	39	0.03068	3	0.002098	13	4616	3	1929
True	H	13	0	0	9	7	1009	620	-183	945	[977,581,1034,665]	112.9	0.9426	9	7	166	0.1612	14	0.01108	26	0.006843	2	0.001236	14	5912	2	738.4
True	H	13	0	0	9	8	296	754	-394	904	[270,728,331,781]	114.6	0.9512	11	9	242	0.1469	20	0.01558	65	0.03516	5	0.004248	20	4259	5	944.1
True	H	13	0	0	9	9	906	975	-213	838	[878,945,935,1010]	90.18	0.9444	12	10	140	0.06792	13	0.01287	0	0	0	0	13	2517	0	NaN
True	H	13	0	0	9	10	600	973	-305	838	[573,947,626,1005]	87.06	0.9353	13	11	142	0.1282	11	0.01128	65	0.1102	5	0.00374	11	3382	5	3450
True	H	13	0	0	9	11	500	684	-336	925	[453,651,538,722]	183	0.9869	14	12	348	0.1318	29	0.01415	0	0	0	0	29	4574	0	NaN
True	H	13	0	0	9	12	994	838	-188	880	[956,801,1033,880]	183.4	0.9099	15	13	316	0.1297	28	0.01363	0	0	0	0	28	4833	0	NaN
True	H	13	0	0	10	1	880	230	-867	1060	[858,209,902,259]	92.15	0.9165	1	1	273	0.1102	25	0.02422	50	0.07664	4	0.005479	25	6783	4	2454
True	H	13	0	0	10	2	925	368	-853	1020	[894,336,955,398]	104.7	0.9202	2	2	341	0.1249	31	0.02643	78	0.12	6	0.004213	31	6859	6	4192
True	H	13	0	0	10	3	967	492	-840	983	[938,470,1004,517]	124.8	0.9194	3	3	445	0.1406	39	0.0279	70	0.07769	6	0.005946	39	6821	6	5455
True	H	13	0	0	10	4	645	520	-937	974	[624,492,667,549]	87.68	0.9392	4	4	316	0.09042	31	0.03157	60	0.0912	5	0.006188	31	12140	5	3345
True	H	13	0	0	10	5	414	653	-1006	934	[380,624,445,687]	112.7	0.9792	5	5	318	0.1141	29	0.02298	118	0.1025	11	0.006815	29	4987	11	3373
True	H	13	0	0	10	6	491	1044	-983	817	[466,1024,513,1069]	76.43	0.8118	7	7	176	0.1547	16	0.01869	52	0.1151	4	0.004684	16	3932	4	2850
True	H	13	0	0	11	1	300	26	-1364	799	[268,1,330,55]	75.45	0.9889	3	2	62	0.1418	5	0.005917	52	0.08282	4	0.002608	5	5174	4	3711
True	H	13	0	0	11	2	240	57	-1382	791	[200,1,297,115]	90.63	0.968	4	3	192	0.125	17	0.01675	33	0.01363	3	0.0004607	17	3988	3	4469
True	H	13	0	0	11	3	341	49	-1351	793	[319,25,366,72]	71.79	1.037	5	4	39	0.1331	3	0.003731	13	0.05064	1	0.001637	3	6206	1	2904
True	H	13	0	0	11	4	387	56	-1338	790	[347,26,415,85]	96.25	0.9501	6	5	108	0.1052	9	0.008349	22	0.01233	2	0.00132	9	5189	2	1005
True	H	13	0	0	11	5	424	93	-1326	779	[393,59,453,124]	114.5	0.9066	7	6	158	0.1053	14	0.01092	26	0.08766	2	0.001321	14	3643	2	5213
True	H	13	0	0	11	6	252	174	-1378	755	[228,145,277,201]	77.15	0.9217	8	7	71	0.05758	6	0.006944	38	0.06503	3	0.002431	6	2935	3	3100
True	H	13	0	0	11	7	306	176	-1362	754	[273,145,337,208]	88.93	0.8613	9	8	145	0.1333	12	0.01205	13	0.02181	1	0.0004583	12	5649	1	5046
True	H	13	0	0	11	8	441	212	-1320	743	[413,186,472,241]	73.04	0.9244	10	9	71	0.1339	6	0.007335	66	0.02819	6	0.004121	6	4230	6	1827
True	H	13	0	0	11	9	380	228	-1341	739	[340,202,416,256]	94.29	0.8738	11	10	117	0.1511	9	0.008523	38	0.06557	3	0.001489	9	5421	3	3896
True	H	13	0	0	11	10	423	251	-1327	732	[398,228,447,272]	63.04	0.8077	12	11	75	0.1236	6	0.008499	26	0.1175	2	0.002656	6	5174	2	5105
True	H	13	0	0	11	11	230	258	-1383	723	[198,199,277,362]	43.22	0.8985	13	12	35	0.04227	3	0.006198	0	0	0	0	3	2589	0	NaN
True	H	13	0	0	11	12	443	320	-1320	711	[414,288,474,348]	68.22	0.8878	15	13	111	0.1094	9	0.01178	26	0.008715	2	0.001164	9	3571	2	847.2
True	H	13	0	0	11	13	302	363	-1363	697	[278,337,329,394]	83.49	0.9543	16	14	117	0.1087	10	0.0107	18	0.002462	2	0.001576	10	3256	2	681
True	H	13	0	0	11	14	351	369	-1348	697	[327,344,374,397]	75.36	0.9644	17	15	100	0.1529	8	0.009479	39	0.06318	3	0.003654	8	6563	3	1895
True	H	13	0	0	11	15	399	355	-1335	701	[367,328,428,385]	72.68	0.9217	18	16	98	0.1188	9	0.01106	60	0.03724	5	0.003374	9	3972	5	982.4
True	H	13	0	0	11	16	244	386	-1383	687	[197,333,280,468]	85.63	0.947	19	17	109	0.1219	9	0.009385	26	0.01454	2	0.0003804	9	4036	2	2763
True	H	13	0	0	11	17	294	520	-1365	651	[255,489,327,555]	55.54	0.9161	20	18	81	0.09829	8	0.01286	0	0	0	0	8	3367	0	NaN
True	H	13	0	0	11	18	486	573	-1309	635	[438,541,519,609]	141.9	0.9478	21	19	219	0.155	18	0.01133	39	0.009571	3	0.001416	18	6076	3	885.2
True	H	13	0	0	11	19	264	571	-1374	636	[232,539,295,607]	76.97	0.8895	22	20	46	0.005107	5	0.0058	26	0.03595	2	0.0008606	5	1506	2	3479
True	H	13	0	0	11	20	335	563	-1354	638	[292,529,365,598]	60.09	0.9343	23	21	76	0.006385	9	0.01337	50	0.02378	5	0.001891	9	1372	5	1675
True	H	13	0	0	11	21	344	628	-1346	621	[312,598,401,656]	129.2	0.9215	25	22	163	0.1309	14	0.009675	52	0.07492	4	0.002345	14	5558	4	2632
True	H	13	0	0	11	22	264	652	-1373	613	[241,611,290,676]	62.77	0.8551	26	23	119	0.08081	11	0.01565	51	0.09271	4	0.003303	11	4491	4	4336
True	H	13	0	0	11	23	310	656	-1360	612	[288,612,342,680]	52.06	0.9597	27	24	52	0.1735	4	0.006861	37	0.001676	4	0.002597	4	6643	4	908.6
True	H	13	0	0	11	24	279	698	-1368	596	[252,672,308,745]	139.7	0.8058	29	25	0	0	0	0	0	0	0	0	0	NaN	0	NaN
True	H	13	0	0	11	25	329	700	-1355	598	[302,674,356,725]	51.88	0.9578	30	26	85	0.02841	9	0.01549	23	0.001238	2	0.001349	9	1679	2	507.7
True	H	13	0	0	11	26	407	699	-1330	597	[379,678,441,725]	84.29	0.9178	31	27	124	0.08254	13	0.01377	39	0.07811	3	0.002693	13	2529	3	2756
True	H	13	0	0	11	27	252	769	-1377	576	[228,742,281,801]	90.27	0.9056	33	28	73	0.137	6	0.005935	13	0.04054	1	0.0009488	6	6011	1	5176
True	H	13	0	0	11	28	227	819	-1386	562	[182,756,277,875]	132.1	0.7393	34	29	19	0.01492	2	0.001352	0	0	0	0	2	1232	0	NaN
True	H	13	0	0	11	29	321	801	-1358	568	[283,772,350,835]	86.34	0.9011	35	30	189	0.1387	17	0.01758	13	0.02307	1	0.0005438	17	3866	1	2671
True	H	13	0	0	11	30	251	921	-1378	531	[221,893,281,955]	85.18	0.9036	36	31	154	0.151	13	0.01363	13	0.01024	1	0.0005637	13	3803	1	1736
True	H	13	0	0	11	31	301	930	-1363	530	[273,891,328,958]	57.95	0.9524	37	32	39	0.04713	3	0.004623	12	0.000335	1	0.0005222	3	3611	1	415.8
True	H	13	0	0	11	32	287	1011	-1367	506	[239,972,321,1047]	82.95	0.9192	39	33	121	0.07069	12	0.01292	30	0.001556	3	0.001089	12	2484	3	486
True	H	13	0	0	11	33	492	678	-1309	604	[438,648,524,708]	162.1	0.9814	41	35	166	0.114	14	0.007709	39	0.05489	3	0.001865	14	3028	3	2366
True	H	13	0	0	12	1	883	137	-545	766	[849,114,908,164]	100.2	0.9724	1	1	138	0.1284	11	0.009804	39	0.04785	3	0.002679	11	3480	3	1848
True	H	13	0	0	12	2	620	143	-622	764	[587,109,651,172]	100.6	0.9549	2	2	165	0.1407	13	0.01154	26	0.0134	2	0.001461	13	2963	2	1134
True	H	13	0	0	12	3	132	248	-767	732	[106,220,159,282]	94.65	0.826	3	3	125	0.1451	11	0.01038	37	0.01325	3	0.002168	11	6401	3	774.3
True	H	13	0	0	12	4	1036	259	-496	730	[1005,224,1078,289]	94.65	0.8935	4	4	203	0.1526	17	0.01604	78	0.07275	6	0.002675	17	3902	6	2776
True	H	13	0	0	12	5	590	334	-632	708	[564,298,615,362]	115.2	0.8617	6	5	209	0.1505	18	0.01395	26	0.05275	2	0.00172	18	4399	2	2701
True	H	13	0	0	12	6	242	359	-735	700	[210,323,273,390]	93.04	0.8936	7	6	133	0.1183	11	0.01056	26	0.004588	2	0.001062	11	3621	2	726.7
True	H	13	0	0	12	7	917	672	-534	606	[877,637,951,702]	98.13	0.8945	8	7	102	0.07461	8	0.007279	28	0.001983	3	0.001425	8	2044	3	506.3
True	H	13	0	0	12	8	492	721	-660	592	[456,698,522,743]	102	0.9524	9	8	100	0.1204	8	0.007005	52	0.0935	4	0.003617	8	4314	4	3047
True	H	13	0	0	12	9	436	742	-677	585	[414,719,456,764]	61.34	0.9334	10	9	82	0.1223	7	0.01019	26	0.09933	2	0.002793	7	6899	2	4147
True	H	13	0	0	13	1	680	70	41	787	[648,34,709,102]	118.8	0.8935	1	1	192	0.1471	16	0.01202	26	0.0202	2	0.001204	16	3689	2	1999
True	H	13	0	0	13	2	53	255	-146	731	[19,223,86,288]	141.6	0.9308	2	2	244	0.1486	20	0.01261	13	0.001844	1	0.0006094	20	4516	1	592.1
True	H	13	0	0	13	3	757	792	66	569	[723,760,794,830]	140.3	0.9497	3	3	151	0.1471	12	0.007638	56	0.02627	5	0.002564	12	4565	5	1195
True	H	13	0	0	13	4	437	837	-30	555	[405,811,466,870]	69.47	0.8764	4	4	64	0.104	5	0.006427	9	0.0005889	1	0.001074	5	4151	1	610
True	H	13	0	0	13	5	407	856	-39	550	[383,833,429,889]	111.3	0.8151	5	5	104	0.1342	8	0.006421	13	0.005952	1	0.001855	8	4337	1	678.7
True	H	13	0	0	13	6	379	894	-48	541	[340,865,418,922]	133.7	0.9156	6	6	114	0.09788	9	0.006012	0	0	0	0	9	3551	0	NaN
True	H	13	0	0	13	7	438	885	-27	543	[418,863,483,907]	95.09	0.9051	7	7	103	0.1035	8	0.007512	13	0.05165	1	0.00113	8	4107	1	3403
True	H	13	0	0	13	8	473	916	-22	533	[430,891,503,939]	108.6	0.9216	8	8	136	0.09297	11	0.009046	13	0.02017	1	0.0009009	11	4034	1	2469
True	H	13	0	0	13	9	534	933	-2	527	[500,910,573,959]	74.47	0.8923	9	9	39	0.07902	3	0.003597	13	0.0257	1	0.0008734	3	3981	1	2626
True	H	13	0	0	13	10	481	958	-19	521	[441,932,509,980]	98.66	0.8799	10	10	39	0.07766	3	0.002715	64	0.00564	6	0.00431	3	4934	6	991
True	H	13	0	0	13	11	537	977	0	516	[503,950,576,1003]	135.3	0.9141	11	11	181	0.09234	17	0.01122	56	0.029	5	0.004191	17	3638	5	1103
True	H	13	0	0	13	12	309	975	-69	516	[284,949,333,1002]	96.25	0.9501	12	12	146	0.1337	12	0.01113	46	0.06882	4	0.004141	12	4397	4	4475
True	H	13	0	0	13	13	352	987	-56	510	[321,962,376,1024]	113	0.9614	13	13	239	0.1379	20	0.01581	13	0.001294	1	0.0008613	20	3582	1	446.8
True	H	13	0	0	13	14	300	1028	-72	499	[269,1000,333,1061]	100.3	0.9432	14	14	179	0.1497	14	0.01247	26	0.05184	2	0.00144	14	4048	2	3167
True	H	13	0	0	13	15	316	915	-66	533	[280,878,362,951]	164.6	0.9141	15	15	211	0.139	17	0.009224	114	0.03345	10	0.004198	17	5054	10	1382
True	H	13	0	0	13	16	410	935	-38	527	[380,900,444,969]	181.4	0.9744	16	16	186	0.08928	15	0.007382	0	0	0	0	15	2744	0	NaN
True	H	13	0	0	14	1	221	72	549	783	[174,50,253,105]	95.63	0.8155	1	1	122	0.09915	10	0.009337	13	0.002715	1	0.0008123	10	1986	1	773.2
True	H	13	0	0	14	2	479	86	630	782	[453,48,523,116]	120.7	0.98	2	2	78	0.04582	6	0.004438	13	0.0006335	1	0.0006345	6	1622	1	419.5
True	H	13	0	0	14	3	214	117	548	772	[176,90,252,146]	150.4	0.7986	3	3	163	0.09635	15	0.008907	43	0.04107	4	0.003084	15	4339	4	1457
True	H	13	0	0	14	4	132	189	524	749	[108,164,157,226]	109.6	0.8148	4	4	146	0.09819	12	0.00978	13	0.01932	1	0.0008897	12	2864	1	2683
True	H	13	0	0	14	5	493	482	633	664	[462,455,529,507]	78.22	0.9186	5	5	65	0.08111	5	0.005708	13	0.01377	1	0.0006456	5	2057	1	1671
True	H	13	0	0	14	6	787	543	721	646	[744,502,841,589]	147.1	0.9053	6	6	165	0.1042	13	0.007893	52	0.01792	4	0.001269	13	2783	4	965.9
True	H	13	0	0	14	7	846	582	738	633	[804,542,886,628]	163.7	0.8708	7	7	130	0.05439	11	0.006001	0	0	0	0	11	1693	0	NaN
True	H	13	0	0	14	8	578	761	655	580	[522,724,621,801]	136.3	0.8256	8	8	78	0.04746	6	0.003929	0	0	0	0	6	1424	0	NaN
True	H	13	0	0	14	9	248	908	560	531	[226,884,287,967]	49.11	0.7363	9	9	59	0.05811	5	0.009091	130	0.02603	11	0.004461	5	917.5	11	812.4
True	H	13	0	0	14	10	216	929	550	529	[197,898,233,959]	46.07	0.7165	10	10	13	0.01194	1	0.001938	51	0.1085	4	0.004951	1	986.2	4	2103
True	H	13	0	0	14	11	543	204	651	747	[498,155,632,233]	197.3	0.844	11	11	202	0.086	17	0.007692	97	0.02026	8	0.002513	17	2162	8	871.9
True	H	13	0	0	14	12	726	313	701	712	[676,263,774,370]	275.5	0.8304	12	12	252	0.04723	22	0.007129	75	0.02149	6	0.00134	22	2201	6	1588
True	H	13	0	0	14	13	484	596	630	629	[435,553,550,638]	184.2	0.9122	13	13	184	0.08005	15	0.007271	23	0.0004227	2	0.0004745	15	1588	2	335.3
True	H	13	0	0	14	14	668	937	685	528	[612,893,724,975]	202	0.9347	14	14	210	0.07891	17	0.007515	10	0.0001771	1	0.0002719	17	1426	1	354.3
True	H	13	0	0	15	1	352	492	1235	661	[319,464,379,520]	119.8	0.9574	1	1	163	0.1154	14	0.01043	26	0.02231	2	0.001762	14	3617	2	1166
True	H	13	0	0	15	2	62	680	1150	604	[36,647,99,703]	68.48	0.9229	2	2	78	0.1574	6	0.007823	39	0.0506	3	0.002479	6	4296	3	2036
True	H	13	0	0	15	3	232	690	1200	601	[209,665,256,716]	85	0.9429	3	3	166	0.1526	14	0.01471	13	0.05795	1	0.001168	14	5969	1	5634
True	H	13	0	0	15	4	870	42	1390	796	[833,1,905,79]	147.7	0.9536	4	4	173	0.1178	14	0.008464	13	0.02047	1	0.0004751	14	2714	1	2781
True	H	13	0	0	16	1	237	960	879	196	[218,940,259,990]	74.02	0.8691	2	2	39	0.08556	3	0.003619	13	0.06491	1	0.001289	3	5195	1	6110
True	H	13	0	0	17	1	552	119	-318	449	[524,87,596,151]	99.47	0.8755	2	1	155	0.0984	12	0.01077	0	0	0	0	12	1708	0	NaN
True	H	13	0	0	17	2	842	210	-233	415	[824,187,864,278]	126.3	0.7708	3	2	102	0.1063	8	0.005654	43	0.1012	4	0.003393	8	3530	4	2782
True	H	13	0	0	17	3	29	327	-477	390	[1,246,57,361]	139.1	0.9452	4	3	172	0.1429	14	0.008986	52	0.05319	4	0.001878	14	4126	4	2355
True	H	13	0	0	17	4	991	403	-189	362	[953,377,1015,443]	75.54	0.9429	5	4	103	0.05684	10	0.01182	0	0	0	0	10	3491	0	NaN
True	H	13	0	0	17	5	299	556	-394	317	[272,526,327,588]	113.7	0.8946	8	7	117	0.1059	9	0.00707	13	0.04154	1	0.0007675	9	3031	1	3675
True	H	13	0	0	17	6	78	572	-463	312	[26,542,120,600]	127.1	0.8453	9	8	137	0.1239	11	0.007725	25	0.002592	2	0.0009775	11	4302	2	515.4
True	H	13	0	0	17	7	329	613	-386	300	[299,578,352,658]	107.5	0.8821	10	9	151	0.1137	12	0.009967	0	0	0	0	12	2938	0	NaN
True	H	13	0	0	17	8	574	701	-312	274	[538,662,611,737]	143.5	0.9223	11	10	250	0.1182	21	0.01307	73	0.005436	7	0.002717	21	3866	7	863.6
True	H	13	0	0	17	9	624	770	-297	253	[589,736,663,814]	145.5	0.8998	12	11	91	0.09772	7	0.004294	23	0.02085	2	0.0009174	7	2884	2	1483
True	H	13	0	0	17	10	314	816	-391	241	[289,782,333,846]	77.68	0.8198	13	12	99	0.07638	10	0.01149	13	0.01037	1	0.0008591	10	3313	1	1154
True	H	13	0	0	17	11	541	893	-321	216	[511,860,586,926]	116.1	0.858	14	13	121	0.09288	11	0.008462	27	0.00293	3	0.001405	11	3272	3	585.7
True	H	13	0	0	17	12	30	979	-474	193	[1,918,99,1024]	141.3	0.781	15	14	216	0.1109	18	0.01138	166	0.06869	13	0.00356	18	4030	13	2632
True	H	13	0	0	17	13	93	1014	-461	180	[27,982,117,1040]	136.5	0.9349	16	15	246	0.1215	22	0.01439	30	0.0008689	3	0.001816	22	3571	3	614.9
True	H	13	0	0	17	14	147	1018	-440	179	[113,992,186,1046]	124.7	0.9273	17	16	126	0.1396	10	0.007158	26	0.04797	2	0.001458	10	3561	2	2400
True	H	13	0	0	17	15	159	41	-437	471	[116,7,195,80]	122.2	1.006	18	17	102	0.05746	8	0.005844	39	0.04447	3	0.001398	8	1515	3	2104
True	H	13	0	0	17	16	574	58	-313	466	[544,26,606,99]	149.2	0.9674	19	18	147	0.08017	12	0.007181	43	0.05791	4	0.002817	12	2289	4	1623
True	H	13	0	0	17	17	990	459	-188	346	[955,430,1027,493]	132.1	0.9848	20	19	104	0.07141	8	0.005409	13	0.042	1	0.0005981	8	2601	1	5980
True	H	13	0	0	18	1	553	32	-964	475	[526,5,588,59]	94.65	0.8671	1	1	242	0.1535	22	0.02075	27	0.00151	3	0.002146	22	4265	3	603.2
True	H	13	0	0	18	2	594	70	-952	463	[563,43,630,97]	107.7	0.9352	2	2	136	0.1382	11	0.009121	23	0.001646	2	0.001502	11	4893	2	470
True	H	13	0	0	18	3	431	231	-1001	415	[396,201,465,261]	104.5	0.9188	3	3	152	0.121	13	0.01111	13	0.0291	1	0.0005615	13	4145	1	3348
True	H	13	0	0	18	4	302	263	-1040	406	[276,237,330,290]	110.5	0.9308	4	4	155	0.1243	13	0.01051	82	0.1017	7	0.007007	13	4514	7	2508
True	H	13	0	0	18	5	336	279	-1029	400	[317,262,362,298]	45.98	0.774	5	5	46	0.05061	4	0.007767	0	0	0	0	4	4202	0	NaN
True	H	13	0	0	18	6	325	305	-1033	393	[306,286,348,334]	54.56	0.8821	6	6	53	0.05035	5	0.008183	39	0.01346	3	0.005607	5	2656	3	548.5
True	H	13	0	0	18	7	364	324	-1021	388	[331,286,392,352]	119.9	0.9401	7	7	193	0.1402	16	0.01191	47	0.04653	4	0.003028	16	4299	4	1899
True	H	13	0	0	18	8	789	449	-894	350	[752,415,827,479]	162.4	0.9587	8	8	309	0.1587	26	0.01429	0	0	0	0	26	3483	0	NaN
True	H	13	0	0	18	9	115	520	-1096	329	[72,473,166,566]	109.6	0.973	9	9	147	0.126	13	0.01059	10	0.0001971	1	0.0002447	13	5438	1	358.1
True	H	13	0	0	18	10	291	860	-1042	228	[264,830,324,887]	100.9	0.9466	10	10	85	0.09409	7	0.006195	0	0	0	0	7	5598	0	NaN
True	H	13	0	0	18	11	1010	896	-828	217	[983,869,1037,927]	110.9	0.9241	11	11	106	0.1087	9	0.007246	39	0.1289	3	0.002804	9	5165	3	5334
True	H	13	0	0	18	12	139	956	-1088	198	[102,911,179,1005]	149.6	0.9295	12	12	183	0.07262	15	0.00895	75	0.02009	6	0.002063	15	2176	6	911
True	H	13	0	0	18	13	814	988	-886	189	[787,959,844,1017]	114.7	0.8374	13	13	215	0.1509	17	0.01323	13	0.05571	1	0.0006734	17	4793	1	6532
True	H	13	0	0	18	14	823	922	-884	207	[791,884,858,961]	233.6	0.7256	14	14	240	0.1024	21	0.008028	89	0.1339	7	0.006261	21	3426	7	3872
True	H	13	0	0	19	1	336	52	-1353	146	[308,20,363,79]	95.63	0.8638	3	1	112	0.1184	10	0.009337	56	0.01158	5	0.003879	10	4509	5	1028
True	H	13	0	0	19	2	261	53	-1374	148	[211,1,316,86]	211.4	0.757	4	2	366	0.1453	30	0.01267	39	0.03023	3	0.00113	30	4366	3	2986
True	H	13	0	0	19	3	218	156	-1389	113	[190,118,249,219]	57.23	0.9587	5	3	100	0.1171	8	0.01248	0	0	0	0	8	2776	0	NaN
True	H	13	0	0	19	4	244	320	-1380	64	[194,272,296,373]	95.09	0.9636	6	4	140	0.09932	12	0.01127	18	0.0002202	2	0.0003047	12	3791	2	644.7
True	H	13	0	0	19	5	385	375	-1338	48	[357,347,416,414]	99.11	0.8409	7	5	135	0.1352	11	0.00991	24	0.02118	2	0.001122	11	4227	2	1888
True	H	13	0	0	19	6	241	392	-1380	43	[207,360,284,435]	89.74	0.9316	8	6	13	-0.0001219	2	0.00199	0	0	0	0	2	714.4	0	NaN
True	H	13	0	0	19	7	291	414	-1366	37	[264,386,319,441]	86.61	0.9027	9	7	128	0.1292	11	0.01134	13	0.03017	1	0.0007587	11	4372	1	4814
True	H	13	0	0	19	8	333	467	-1351	26	[308,408,381,496]	73.4	0.8551	10	8	79	0.07091	7	0.008516	50	0.08104	4	0.001764	7	1985	4	4267
True	H	13	0	0	19	9	384	457	-1338	25	[357,421,412,489]	100.7	0.9554	11	9	132	0.1314	12	0.01064	7	-1.387e-05	1	0.0007225	12	4362	1	372
True	H	13	0	0	19	10	459	511	-1316	9	[422,465,487,549]	118.5	0.9	12	10	213	0.167	18	0.01356	39	0.002973	3	0.001481	18	3741	3	469.6
True	H	13	0	0	19	11	216	517	-1387	5	[179,494,252,557]	109.3	0.8824	13	11	116	0.07503	10	0.00817	23	0.06296	2	0.001535	10	3875	2	2740
True	H	13	0	0	19	12	329	529	-1355	3	[302,491,366,561]	104.6	0.8683	14	12	146	0.1311	13	0.01109	49	0.04234	4	0.002349	13	3505	4	1912
True	H	13	0	0	19	13	393	545	-1335	-2	[367,518,422,573]	85.99	0.88	15	13	107	0.1312	9	0.009346	56	0.009718	6	0.004823	9	4902	6	1311
True	H	13	0	0	19	14	501	536	-1304	0	[468,506,528,576]	101.7	0.9319	16	14	119	0.07195	11	0.009658	39	0.06408	3	0.001835	11	3486	3	3233
True	H	13	0	0	19	15	213	553	-1389	-3	[187,532,241,568]	56.61	0.8557	17	15	84	0.01523	8	0.01262	13	0.09129	1	0.001957	8	730.4	1	4852
True	H	13	0	0	19	16	446	564	-1317	-11	[420,540,482,613]	103	0.9114	18	16	190	0.218	15	0.013	13	0.02748	1	0.0006689	15	4765	1	2907
True	H	13	0	0	19	17	984	576	-1159	-11	[951,550,1016,611]	79.65	0.8975	19	17	173	0.115	17	0.01906	0	0	0	0	17	3388	0	NaN
True	H	13	0	0	19	18	243	652	-1380	-34	[216,627,273,677]	90.45	0.8789	21	18	82	0.06196	7	0.00691	13	0.05441	1	0.0008467	7	2539	1	7222
True	H	13	0	0	19	19	391	652	-1336	-34	[367,630,414,680]	69.2	0.8744	22	19	93	0.1332	8	0.01032	56	0.02086	6	0.00541	8	5173	6	1177
True	H	13	0	0	19	20	1041	681	-1141	-44	[1011,651,1078,724]	128.3	0.9686	23	20	208	0.09141	19	0.01322	13	0.03142	1	0.0005302	19	4843	1	4069
True	H	13	0	0	19	21	245	783	-1380	-72	[214,749,272,811]	81.52	0.963	24	21	101	0.04136	10	0.01095	23	0.005685	2	0.001619	10	2667	2	1200
True	H	13	0	0	19	22	291	808	-1366	-80	[259,780,320,836]	67.95	0.865	25	22	77	0.1187	6	0.007884	26	0.006738	2	0.001242	6	3804	2	1009
True	H	13	0	0	19	23	439	808	-1320	-80	[412,782,480,839]	93.4	0.8777	26	23	166	0.1438	14	0.01338	13	0.02672	1	0.0007994	14	3539	1	3940
True	H	13	0	0	19	24	226	839	-1386	-95	[174,771,273,927]	161.3	0.7497	27	24	0	0	0	0	0	0	0	0	0	NaN	0	NaN
True	H	13	0	0	19	25	341	815	-1350	-82	[316,783,368,840]	65.45	0.8458	28	25	100	0.09977	9	0.01228	69	0.067	6	0.005352	9	3146	6	1661
True	H	13	0	0	19	26	482	839	-1309	-89	[443,809,516,867]	138.1	0.9662	29	26	148	0.1275	12	0.007757	65	0.1482	5	0.004082	12	4946	5	4709
True	H	13	0	0	19	27	390	912	-1336	-113	[363,886,417,949]	90.81	0.9381	30	27	145	0.1159	14	0.01377	52	0.03455	4	0.002367	14	4265	4	1297
True	H	13	0	0	19	28	433	981	-1323	-132	[405,947,466,1014]	107.2	0.8976	31	28	141	0.1543	11	0.009159	13	0.06162	1	0.0006944	11	5325	1	6076
True	H	13	0	0	19	29	331	988	-1355	-135	[299,953,358,1035]	105.5	0.9423	32	29	168	0.1409	14	0.01185	25	0.001082	3	0.001433	14	4537	3	570.7
True	H	13	0	0	19	30	244	987	-1380	-131	[186,903,308,1046]	74.47	0.8722	33	30	134	0.1603	11	0.01319	13	0.009709	1	8.931e-05	11	5024	1	7056
True	H	13	0	0	19	31	1034	549	-1142	-3	[1000,517,1071,581]	138.8	0.995	34	31	225	0.1927	18	0.01158	26	0.004404	2	0.001176	18	5012	2	597.1
True	H	13	0	0	19	32	309	609	-1361	-23	[276,572,339,654]	144.9	0.9594	35	32	160	0.06853	14	0.008626	0	0	0	0	14	3850	0	NaN
True	H	13	0	0	20	1	537	278	-646	79	[513,242,563,309]	108.7	0.8555	1	1	125	0.0733	10	0.008217	13	0.07098	1	0.001115	10	2257	1	6265
True	H	13	0	0	20	2	313	377	-714	52	[281,316,342,409]	128.5	0.8872	2	2	167	0.09467	14	0.009729	18	0.0003411	2	0.0007707	14	2098	2	410
True	H	13	0	0	20	3	672	396	-607	42	[643,357,699,446]	136.3	0.8663	3	3	152	0.1159	12	0.007859	0	0	0	0	12	2654	0	NaN
True	H	13	0	0	20	4	518	406	-650	38	[484,386,566,445]	119.9	0.7356	4	4	52	0.02653	4	0.002978	31	0.002265	3	0.002287	4	1299	3	660.3
True	H	13	0	0	20	5	340	429	-705	32	[317,395,369,470]	65.54	0.7899	5	5	47	0.02017	4	0.00545	0	0	0	0	4	927.6	0	NaN
True	H	13	0	0	20	6	307	426	-713	30	[291,406,348,472]	59.38	0.7271	6	6	65	0.1128	5	0.007519	26	0.003827	2	0.001668	5	3886	2	402.1
True	H	13	0	0	20	7	528	438	-647	29	[506,422,570,463]	64.11	0.7973	7	7	116	0.1661	9	0.01253	5	0	1	0.00152	9	4700	1	455.4
True	H	13	0	0	20	8	309	484	-715	16	[275,457,338,509]	43.13	0.7241	8	8	25	0.01001	2	0.004141	25	0.01235	2	0.001104	2	886.9	2	1162
True	H	13	0	0	20	9	368	497	-697	12	[331,467,410,532]	84.91	0.9638	9	9	102	0.05151	8	0.008412	13	0.01275	1	0.0004415	8	1376	1	1817
True	H	13	0	0	20	10	335	612	-706	-22	[306,576,366,651]	79.47	0.8673	10	10	62	0.1003	5	0.005618	33	0.002695	3	0.001417	5	4024	3	429.1
True	H	13	0	0	20	11	186	665	-749	-38	[157,637,233,696]	82.86	0.8344	11	11	125	0.1362	10	0.01078	10	0.0003747	1	0.0005244	10	3180	1	505.2
True	H	13	0	0	20	12	133	709	-767	-51	[102,676,163,742]	81.79	0.803	12	12	143	0.1419	11	0.01201	39	0.03197	3	0.001513	11	3106	3	2041
True	H	13	0	0	20	13	230	698	-741	-49	[184,676,253,726]	73.49	0.7302	13	13	44	0.0564	4	0.00486	36	0.00429	3	0.001771	4	2028	3	745.8
True	H	13	0	0	20	14	952	704	-523	-51	[928,671,977,751]	70.72	0.8179	14	14	92	0.1097	8	0.0101	24	0.003206	2	0.001218	8	3506	2	517.7
True	H	13	0	0	20	15	280	708	-723	-50	[250,678,311,738]	91.34	0.8087	15	15	65	0.1203	5	0.004888	26	0.01428	2	0.001064	5	4411	2	1338
True	H	13	0	0	20	16	397	717	-688	-54	[367,685,438,760]	93.4	0.8689	16	16	26	0.09066	2	0.001912	13	0.004594	1	0.0004179	2	5243	1	775.4
True	H	13	0	0	20	17	459	751	-670	-64	[420,717,495,795]	130.1	0.9092	17	17	47	0.01853	4	0.002745	41	0.01166	4	0.001681	4	903.1	4	749.6
True	H	13	0	0	20	18	350	776	-700	-72	[316,736,402,825]	104.8	0.9297	19	19	114	0.03076	11	0.00937	13	0.001317	1	0.0003087	11	1133	1	443.6
True	H	13	0	0	20	19	118	832	-771	-89	[93,806,142,871]	116	0.8428	20	20	167	0.1338	13	0.01001	37	0.05929	3	0.002479	13	3715	3	3083
True	H	13	0	0	20	20	145	880	-764	-103	[107,857,174,906]	98.93	0.848	22	21	116	0.1014	9	0.008123	13	0.04557	1	0.0008026	9	2263	1	5212
True	H	13	0	0	20	21	1027	995	-499	-136	[996,960,1064,1031]	120.5	0.8769	23	22	52	0.02899	4	0.002965	39	0.02903	3	0.001549	4	1511	3	1662
True	H	13	0	0	22	1	345	102	-381	-192	[314,72,377,129]	97.59	0.9887	2	2	91	0.1374	7	0.006404	39	0.07528	3	0.002216	7	4094	3	3020
True	H	13	0	0	22	2	637	119	-295	-198	[599,94,664,145]	98.49	0.973	3	3	57	0.07585	5	0.004533	19	0.03166	2	0.001334	5	2825	2	1892
True	H	13	0	0	22	3	365	147	-375	-207	[338,111,395,184]	101.3	0.9583	4	4	98	0.05947	8	0.007055	51	0.04936	4	0.002721	8	1784	4	1682
True	H	13	0	0	22	4	1036	147	-175	-206	[1010,108,1066,187]	127.2	0.7338	6	5	143	0.09494	12	0.008421	36	0.07287	3	0.003695	12	3825	3	2035
True	H	13	0	0	22	5	578	160	-312	-209	[541,133,620,184]	84.02	0.859	7	6	90	0.08578	8	0.008502	0	0	0	0	8	2917	0	NaN
True	H	13	0	0	22	6	323	182	-388	-215	[299,146,346,211]	146.1	0.9319	8	7	129	0.06707	11	0.006724	26	0.1303	2	0.002424	11	2111	2	4061
True	H	13	0	0	22	7	628	165	-296	-212	[591,144,668,185]	102.8	0.851	9	8	115	0.1269	9	0.007819	39	0.06657	3	0.002364	9	2965	3	2580
True	H	13	0	0	22	8	1057	191	-169	-218	[1038,160,1078,213]	72.68	0.7876	10	9	72	0.1023	6	0.007371	40	0.06768	4	0.01084	6	4354	4	1205
True	H	13	0	0	22	9	576	199	-313	-222	[546,175,601,235]	107	0.9596	11	10	135	0.1253	11	0.009182	0	0	0	0	11	2537	0	NaN
True	H	13	0	0	22	10	519	200	-330	-221	[478,173,553,223]	147.6	0.9614	12	11	178	0.1188	15	0.009074	0	0	0	0	15	4945	0	NaN
True	H	13	0	0	22	11	1002	228	-184	-228	[957,171,1044,264]	260.2	0.7045	14	13	309	0.1032	26	0.008922	39	0.06486	3	0.001472	26	3498	3	3731
True	H	13	0	0	22	12	489	235	-335	-231	[455,195,562,268]	171.5	0.9583	15	14	178	0.09199	14	0.007288	63	0.06202	5	0.002626	14	2701	5	2579
True	H	13	0	0	22	13	1053	279	-169	-246	[1029,252,1075,321]	85.18	0.9036	16	15	104	0.1238	9	0.009434	50	0.03435	4	0.003666	9	2462	4	1142
True	H	13	0	0	22	14	406	322	-363	-259	[372,291,438,357]	160.6	0.9603	17	16	195	0.1076	16	0.008894	26	0.05114	2	0.001266	16	3046	2	3293
True	H	13	0	0	22	15	186	608	-427	-342	[142,569,242,648]	290	0.837	18	17	301	0.1108	24	0.007389	26	0.02589	2	0.001198	24	4068	2	2073
True	H	13	0	0	22	16	152	651	-438	-356	[128,617,188,676]	114	0.913	19	18	103	0.1314	8	0.006265	39	0.04508	3	0.003722	8	3844	3	1189
True	H	13	0	0	22	17	785	701	-250	-369	[736,642,826,745]	353.9	0.856	20	19	358	0.09209	32	0.008073	114	0.07495	9	0.003574	32	3605	9	2340
True	H	13	0	0	22	18	998	799	-186	-400	[968,766,1028,828]	111.3	0.9724	21	20	126	0.1236	10	0.008019	26	0.005354	2	0.001487	10	5620	2	804.3
True	H	13	0	0	22	19	1002	869	-185	-421	[966,820,1038,917]	154.4	0.8171	22	21	156	0.09106	13	0.007519	96	0.002963	10	0.003329	13	3293	10	773.2
True	H	13	0	0	22	20	1043	894	-172	-429	[1017,869,1078,921]	56.79	0.8357	23	22	44	0.08303	4	0.006289	26	0.01474	2	0.001705	4	3430	2	1050
True	H	13	0	0	22	21	658	999	-287	-461	[610,978,721,1022]	108.6	0.9305	25	24	94	0.09102	8	0.006579	52	0.1166	4	0.003387	8	4399	4	3632
True	H	13	0	0	22	22	1048	64	-172	-182	[1015,30,1078,114]	156.9	0.9956	26	25	160	0.1025	13	0.007399	10	0.0005699	1	0.0006798	13	2964	1	428.5
True	H	13	0	0	22	23	623	215	-297	-226	[581,184,667,247]	166.8	0.9813	27	26	259	0.1633	22	0.01178	39	0.0344	3	0.001482	22	3913	3	1763
True	H	13	0	0	22	24	296	595	-395	-339	[263,560,337,628]	142.1	0.9906	28	27	144	0.1192	13	0.008171	127	0.07285	10	0.005311	13	3481	10	1600
True	H	13	0	0	22	25	223	702	-417	-373	[181,673,258,739]	163.2	0.9692	29	28	208	0.123	17	0.0093	33	0.003934	3	0.001816	17	3451	3	1026
True	H	13	0	0	23	1	367	203	-1020	-223	[335,173,398,234]	107.1	0.8972	1	1	158	0.09284	14	0.01167	25	0.008282	2	0.001172	14	3765	2	811.8
True	H	13	0	0	23	2	253	382	-1050	-277	[229,358,309,409]	138.4	0.8739	2	2	218	0.124	18	0.01161	0	0	0	0	18	4271	0	NaN
True	H	13	0	0	23	3	756	558	-904	-329	[725,528,786,591]	94.91	0.9524	3	3	74	0.132	6	0.005644	70	0.1001	6	0.00428	6	4890	6	2705
True	H	13	0	0	23	4	378	617	-1015	-347	[347,593,432,649]	85.63	0.9685	4	4	105	0.1472	9	0.009385	13	0.01632	1	0.0006803	9	5076	1	1640
True	H	13	0	0	23	5	538	632	-971	-350	[468,603,576,657]	84.02	0.859	5	5	97	0.08504	8	0.008502	13	0.03523	1	0.0004985	8	2588	1	4673
True	H	13	0	0	23	6	734	761	-909	-390	[705,727,770,812]	82.59	0.9817	6	6	51	0.01794	5	0.005405	0	0	0	0	5	1019	0	NaN
True	H	13	0	0	23	7	305	844	-1039	-414	[276,808,335,879]	145.4	0.8992	7	7	204	0.1254	16	0.009828	51	0.05034	4	0.00253	16	3382	4	1702
True	H	13	0	0	23	8	837	896	-880	-431	[804,864,867,942]	153.1	0.8768	8	8	0	0	0	0	0	0	0	0	0	NaN	0	NaN
True	H	13	0	0	24	1	269	50	-1373	-499	[223,1,304,98]	136.1	0.9665	2	2	252	0.1247	21	0.01378	24	0.005483	2	0.0005984	21	3749	2	1216
True	H	13	0	0	24	2	232	111	-1385	-518	[192,66,279,155]	57.23	0.9587	3	3	69	0.06543	7	0.01092	25	0.001414	3	0.0006871	7	1959	3	965.5
True	H	13	0	0	24	3	264	861	-1373	-742	[239,839,291,884]	76.97	0.9204	5	4	84	0.1047	8	0.009281	13	0.0988	1	0.001277	8	3600	1	7251
True	H	13	0	0	25	1	1052	372	-493	-596	[1025,344,1078,402]	73.04	0.9028	1	1	110	0.1718	9	0.011	26	0.04642	2	0.001446	9	4324	2	2188
True	H	13	0	0	25	2	270	916	-726	-759	[239,889,297,950]	90.63	0.889	2	2	137	0.1232	12	0.01182	0	0	0	0	12	5614	0	NaN
True	H	13	0	0	25	3	608	968	-625	-774	[582,942,633,993]	89.82	0.963	3	3	98	0.09163	8	0.007952	26	0.02321	2	0.001748	8	2481	2	1713
True	H	13	0	0	26	1	591	86	15	-511	[561,59,620,118]	94.91	0.9041	1	1	104	0.09269	8	0.007526	13	0.008367	1	0.000684	8	1889	1	1077
True	H	13	0	0	26	2	817	345	83	-587	[788,316,852,378]	96.43	0.9034	2	2	109	0.1093	9	0.008333	39	0.06482	3	0.001626	9	3359	3	3007
True	H	13	0	0	26	3	591	681	16	-689	[560,643,621,722]	146.7	0.8825	3	3	180	0.124	14	0.008521	78	0.1031	6	0.003096	14	3102	6	3098
True	H	13	0	0	26	4	664	776	38	-717	[638,748,696,804]	89.74	0.7562	4	4	66	0.06841	6	0.00597	82	0.05637	7	0.004739	6	2993	7	1684
True	H	13	0	0	27	1	967	613	-193	-993	[930,573,1035,651]	176.6	0.7653	2	1	0	0	0	0	0	0	0	0	0	NaN	0	NaN
True	H	13	0	0	27	2	414	646	-358	-1000	[390,631,450,665]	50.09	0.7011	3	2	44	0.07085	4	0.00713	0	0	0	0	4	2803	0	NaN
True	H	13	0	0	27	3	969	665	-194	-1007	[927,640,1005,720]	152.4	0.7934	6	3	7	3.338e-07	1	0.0005858	13	0.001092	1	0.0006873	1	389.9	1	471.7
True	H	13	0	0	27	4	942	701	-203	-1014	[922,657,961,718]	50.27	0.863	7	4	42	0.02799	4	0.007105	0	0	0	0	4	1761	0	NaN
True	H	13	0	0	29	1	332	145	-1354	-1175	[304,112,365,182]	63.93	0.8052	3	3	93	0.1172	8	0.01117	37	0.01584	4	0.001924	8	5770	4	2006
True	H	13	0	0	29	2	226	196	-1386	-1190	[203,173,247,222]	40.63	0.8655	4	4	0	0	0	0	13	0.02327	1	0.0009083	0	NaN	1	2723
True	H	13	0	0	29	3	252	231	-1378	-1202	[225,204,280,275]	64.56	0.8489	5	5	59	0.09352	5	0.006916	6	9.224e-05	1	0.0004755	5	3748	1	452.8
True	H	13	0	0	29	4	328	376	-1354	-1242	[291,341,363,406]	116.6	0.868	7	6	142	0.09621	12	0.009188	18	0.005825	2	0.0009975	12	3666	2	2569
True	H	13	0	0	29	5	233	466	-1383	-1269	[202,417,271,510]	85.99	0.9285	8	7	104	0.07737	9	0.009346	78	0.01879	7	0.002432	9	2081	7	1047
True	H	13	0	0	29	6	439	466	-1322	-1270	[413,439,465,493]	83.49	0.7968	9	8	103	0.09781	10	0.0107	26	0.04855	2	0.001653	10	4250	2	2869
True	H	13	0	0	29	7	374	471	-1342	-1272	[341,442,406,501]	83.04	0.862	10	9	128	0.1275	10	0.01075	13	0.04841	1	0.0005373	10	3452	1	6396
True	H	13	0	0	29	8	385	628	-1337	-1317	[350,590,428,655]	59.38	0.9531	12	10	94	0.1244	8	0.01203	46	0.02956	4	0.001517	8	5762	4	2308
True	H	13	0	0	29	9	277	773	-1369	-1362	[247,743,319,804]	90.27	0.945	13	11	52	0.06525	4	0.003956	39	0.007256	3	0.001403	4	4656	3	972.2
True	H	13	0	0	29	10	462	796	-1315	-1369	[431,768,490,825]	59.56	0.8935	14	12	88	0.1229	7	0.01049	81	0.03933	8	0.00441	7	4182	8	1618
True	H	13	0	0	29	11	270	892	-1372	-1397	[242,862,301,926]	60.09	0.8646	15	13	76	0.0584	8	0.01189	19	0.0004572	2	0.0009001	8	2659	2	799.1
True	H	13	0	0	29	12	265	982	-1376	-1422	[215,934,294,1022]	48.13	0.8769	16	14	13	0.0504	1	0.001855	65	0.008731	6	0.001716	1	3949	6	904.3
True	H	14	0	0	1	1	880	100	425	453	[852,66,909,146]	125.6	0.9482	1	1	149	0.08449	12	0.008529	26	0.006696	2	0.001193	12	1743	2	987.5
True	H	14	0	0	1	2	501	564	312	314	[462,534,542,600]	106.8	0.7432	2	2	124	0.111	10	0.008361	26	0.00131	2	0.0007819	10	3060	2	398.8
True	H	14	0	0	1	3	907	776	433	253	[888,749,924,799]	40.18	0.963	4	3	0	0	0	0	5	0	1	0.001536	0	NaN	1	311.8
True	H	14	0	0	1	4	487	642	307	293	[455,596,522,673]	152.7	0.9803	7	5	129	0.06384	12	0.007018	13	0.05363	1	0.0006468	12	1887	1	4371
True	H	14	0	0	1	5	863	795	418	246	[816,749,900,842]	208	0.848	8	6	135	0.02432	11	0.004721	10	0.0001444	1	0.0003804	11	1199	1	388.4
True	H	14	0	0	2	1	771	67	-1221	1433	[739,26,808,106]	130	0.9413	3	2	197	0.1426	16	0.01099	13	0.0006529	1	0.0007599	16	4293	1	457.7
True	H	14	0	0	2	2	816	66	-1209	1432	[788,40,840,96]	90.09	0.9238	4	3	129	0.1038	11	0.0109	39	0.05916	3	0.002653	11	5151	3	2596
True	H	14	0	0	2	3	921	95	-1178	1424	[890,66,952,127]	83.75	0.9348	5	4	128	0.1073	11	0.01173	12	0.006669	1	0.0005787	11	4560	1	2569
True	H	14	0	0	2	4	982	116	-1159	1418	[950,86,1011,147]	89.38	0.8299	6	5	55	0.05649	5	0.004995	52	0.07525	4	0.002365	5	2918	4	4270
True	H	14	0	0	2	5	721	125	-1241	1412	[639,77,780,194]	55.9	0.8383	7	6	34	0.1079	3	0.004792	10	0.0001238	1	0.0001556	3	4233	1	451.1
True	H	14	0	0	2	6	865	130	-1194	1415	[841,107,892,153]	72.06	0.9509	8	7	126	0.1528	10	0.01239	52	0.08107	4	0.004162	10	3862	4	2366
True	H	14	0	0	2	7	911	162	-1180	1405	[887,132,943,190]	106.3	0.8679	10	9	128	0.08928	11	0.009244	26	0.05528	2	0.001944	11	3381	2	3407
True	H	14	0	0	2	8	864	177	-1196	1399	[825,153,894,203]	76.52	0.9849	11	10	120	0.1713	10	0.01167	39	0.0415	4	0.002721	10	5845	4	2874
True	H	14	0	0	2	9	753	178	-1228	1399	[726,154,785,204]	79.11	0.865	12	11	114	0.1233	9	0.01016	44	0.05188	4	0.00312	9	4830	4	2980
True	H	14	0	0	2	10	1008	183	-1152	1398	[986,154,1034,213]	69.29	0.977	13	12	125	0.1639	10	0.01289	13	0.04543	1	0.0008795	10	4983	1	4503
True	H	14	0	0	2	11	943	206	-1171	1390	[917,180,976,239]	87.32	0.9473	14	13	167	0.1397	14	0.01431	82	0.1035	8	0.006488	14	5314	8	2545
True	H	14	0	0	2	12	710	219	-1242	1388	[644,170,761,263]	86.52	0.806	15	14	10	0.0006879	1	0.001032	0	0	0	0	1	889.2	0	NaN
True	H	14	0	0	2	13	892	222	-1187	1386	[859,193,922,260]	120.2	0.9075	16	15	218	0.1459	18	0.01337	13	0.009245	1	0.0006689	18	4190	1	1590
True	H	14	0	0	2	14	998	228	-1154	1385	[975,196,1030,252]	62.41	0.9683	17	16	104	0.1717	8	0.01144	24	0.004636	2	0.001429	8	5507	2	803.1
True	H	14	0	0	2	15	829	230	-1206	1386	[782,164,879,274]	78.22	0.7978	18	17	43	0.006428	4	0.004566	39	0.001161	4	0.0008565	4	1513	4	1146
True	H	14	0	0	2	16	635	239	-1263	1380	[576,191,689,285]	136.7	0.7437	19	18	50	0.009641	6	0.003919	30	0.01922	3	0.0007643	6	1089	3	2791
True	H	14	0	0	2	17	945	301	-1171	1363	[917,275,972,329]	71.07	0.8884	20	19	52	0.1205	4	0.005025	108	0.09327	9	0.006438	4	4339	9	3066
True	H	14	0	0	2	18	1002	315	-1154	1359	[970,283,1039,348]	108.4	0.9297	21	20	142	0.1476	12	0.009885	31	0.002333	3	0.001687	12	4915	3	800.6
True	H	14	0	0	2	19	536	361	-1293	1346	[494,331,574,391]	64.47	0.9246	22	21	122	0.1225	10	0.01385	11	0.0003629	1	0.0004297	10	4095	1	460.5
True	H	14	0	0	2	20	725	396	-1237	1334	[695,363,756,431]	66.25	0.9396	24	23	83	0.1216	7	0.009434	31	0.001286	3	0.001508	7	4613	3	474.1
True	H	14	0	0	2	21	465	414	-1318	1324	[403,389,495,482]	103.8	0.8975	25	24	139	0.09523	11	0.009466	38	0.03768	3	0.001776	11	3133	3	2563
True	H	14	0	0	2	22	768	419	-1225	1327	[725,398,793,445]	79.74	0.9731	26	25	72	0.09955	6	0.006719	0	0	0	0	6	6115	0	NaN
True	H	14	0	0	2	23	618	433	-1269	1323	[586,406,646,461]	81.16	0.9177	27	26	152	0.1301	14	0.0154	9	0.0005433	1	0.000601	14	5462	1	1306
True	H	14	0	0	2	24	679	435	-1250	1323	[641,403,712,471]	98.04	0.903	28	27	101	0.123	9	0.008197	25	0.001165	2	0.0009021	9	4413	2	727
True	H	14	0	0	2	25	769	460	-1225	1316	[730,432,790,482]	63.4	0.8816	29	28	102	0.1573	8	0.01127	57	0.09722	5	0.005417	8	3990	5	3426
True	H	14	0	0	2	26	818	470	-1208	1312	[791,443,850,501]	101.6	0.904	30	29	162	0.1455	14	0.0123	26	0.02166	2	0.001522	14	4815	2	1470
True	H	14	0	0	2	27	490	478	-1306	1309	[450,443,535,520]	128.8	0.8591	31	30	216	0.1458	18	0.01247	46	0.0241	4	0.00132	18	4278	4	1471
True	H	14	0	0	2	28	1003	515	-1153	1299	[973,490,1034,540]	68.93	0.9152	32	31	121	0.1945	10	0.01295	0	0	0	0	10	6274	0	NaN
True	H	14	0	0	2	29	822	523	-1207	1297	[791,495,856,550]	103.9	0.9437	33	32	222	0.1084	19	0.01632	32	0.03378	3	0.002368	19	2913	3	2105
True	H	14	0	0	2	30	875	509	-1191	1298	[845,488,904,566]	91.25	0.8835	34	33	205	0.1515	17	0.01663	39	0.07942	3	0.001952	17	5801	3	4441
True	H	14	0	0	2	31	370	559	-1342	1286	[333,515,407,600]	112.4	0.9314	36	35	179	0.1632	15	0.01191	57	0.0242	5	0.002042	15	5685	5	1386
True	H	14	0	0	2	32	585	568	-1278	1283	[557,542,616,598]	64.29	0.7388	37	36	65	0.1148	5	0.006944	19	0.005198	2	0.001122	5	4833	2	975.5
True	H	14	0	0	2	33	775	591	-1221	1276	[747,552,803,627]	115.6	0.8714	38	37	120	0.1049	10	0.007722	99	0.09736	9	0.005848	10	5007	9	3227
True	H	14	0	0	2	34	975	592	-1161	1276	[945,562,1006,624]	113.2	0.8096	39	38	218	0.1598	18	0.0142	63	0.04631	5	0.003165	18	4758	5	2061
True	H	14	0	0	2	35	391	611	-1336	1270	[359,576,420,642]	88.22	0.8934	41	39	149	0.07873	15	0.01518	0	0	0	0	15	5088	0	NaN
True	H	14	0	0	2	36	1053	629	-1137	1266	[1027,578,1078,660]	85	0.8741	42	40	125	0.1354	11	0.01155	24	0.01241	2	0.001319	11	3299	2	1221
True	H	14	0	0	2	37	805	642	-1213	1260	[771,614,836,674]	100.9	0.9466	43	41	130	0.1189	12	0.01062	25	0.03999	2	0.001121	12	4768	2	3032
True	H	14	0	0	2	38	310	687	-1359	1249	[262,623,364,747]	116.4	0.9417	44	42	53	0.03265	6	0.004601	23	0.0003054	2	0.0003158	6	3131	2	652.5
True	H	14	0	0	2	39	856	649	-1196	1258	[832,622,887,684]	105.5	0.8482	45	43	139	0.1139	12	0.01016	78	0.1087	6	0.004644	12	5060	6	3092
True	H	14	0	0	2	40	1013	649	-1150	1259	[989,618,1039,680]	78.49	0.9757	46	44	146	0.1336	12	0.01365	26	0.02135	2	0.001443	12	4615	2	1387
True	H	14	0	0	2	41	514	665	-1298	1253	[487,637,549,700]	104.1	0.9739	47	45	206	0.159	18	0.01544	26	0.002402	2	0.001365	18	4849	2	417.4
True	H	14	0	0	2	42	618	698	-1268	1245	[587,664,648,732]	95.27	0.7769	48	46	141	0.1533	12	0.01125	24	0.00624	3	0.001543	12	4172	3	778.3
True	H	14	0	0	2	43	464	690	-1314	1246	[430,661,500,725]	83.22	0.901	49	47	171	0.07419	16	0.01717	0	0	0	0	16	2580	0	NaN
True	H	14	0	0	2	44	722	699	-1237	1244	[685,669,753,730]	94.74	0.894	50	48	170	0.09323	16	0.01508	39	0.003273	3	0.001561	16	4583	3	490.2
True	H	14	0	0	2	45	562	702	-1284	1243	[525,676,592,729]	79.2	0.8847	51	49	99	0.1105	8	0.009019	65	0.05101	5	0.003294	8	4579	5	1714
True	H	14	0	0	2	46	401	717	-1334	1238	[378,698,424,738]	63.57	0.8941	52	50	83	0.1043	8	0.01124	37	0.1084	3	0.00419	8	4202	3	4462
True	H	14	0	0	2	47	813	723	-1210	1237	[787,695,841,752]	80.36	0.8923	53	51	112	0.1448	9	0.01	13	0.0007394	1	0.0007605	9	2753	1	416.5
True	H	14	0	0	2	48	969	741	-1163	1232	[938,703,999,775]	115.1	0.9533	55	53	163	0.1243	14	0.01086	117	0.08785	10	0.005244	14	4382	10	2454
True	H	14	0	0	2	49	591	750	-1275	1229	[566,718,622,777]	95.9	0.948	56	54	103	0.1351	8	0.007449	38	0.07347	3	0.002504	8	5876	3	3928
True	H	14	0	0	2	50	784	759	-1219	1226	[758,731,811,789]	96.7	0.9048	57	55	205	0.1829	17	0.0157	0	0	0	0	17	5510	0	NaN
True	H	14	0	0	2	51	367	757	-1343	1225	[332,728,413,799]	90.9	0.9697	58	56	185	0.1651	15	0.01473	46	0.03572	4	0.001608	15	4826	4	1837
True	H	14	0	0	2	52	261	816	-1375	1213	[236,723,290,870]	135.1	0.7663	60	57	177	0.1671	14	0.009253	39	0.02175	3	0.0009662	14	4711	3	2510
True	H	14	0	0	2	53	832	804	-1206	1213	[787,775,863,836]	153.8	0.9681	61	58	303	0.1469	26	0.01509	57	0.07573	5	0.003195	26	5002	5	3533
True	H	14	0	0	2	54	628	802	-1264	1212	[603,774,655,835]	84.38	0.8181	62	59	153	0.1629	12	0.0127	26	0.06	2	0.001373	12	5286	2	4833
True	H	14	0	0	2	55	333	818	-1353	1208	[302,789,363,846]	78.13	0.8493	63	60	87	0.115	7	0.008	21	0.002141	2	0.001249	7	5392	2	1129
True	H	14	0	0	2	56	907	825	-1182	1206	[875,801,937,851]	90.72	0.8895	64	61	213	0.1095	19	0.0187	0	0	0	0	19	3418	0	NaN
True	H	14	0	0	2	57	298	846	-1363	1200	[270,811,329,876]	78.66	0.8715	65	62	156	0.1946	12	0.01362	0	0	0	0	12	6590	0	NaN
True	H	14	0	0	2	58	805	860	-1211	1195	[778,832,831,892]	112.9	0.9248	66	63	148	0.1352	13	0.01028	13	0.04256	1	0.0009217	13	4781	1	4255
True	H	14	0	0	2	59	511	865	-1300	1193	[485,838,539,898]	81.52	0.9305	67	64	116	0.1089	9	0.009858	0	0	0	0	9	4895	0	NaN
True	H	14	0	0	2	60	666	878	-1253	1192	[643,844,691,906]	89.02	0.8888	68	65	129	0.1276	11	0.01103	26	0.03821	2	0.001823	11	4411	2	2062
True	H	14	0	0	2	61	267	886	-1374	1186	[230,854,306,927]	71.16	0.9557	69	66	104	0.1308	8	0.01004	0	0	0	0	8	6342	0	NaN
True	H	14	0	0	2	62	945	886	-1171	1188	[915,863,970,909]	76.07	0.9141	70	67	111	0.1258	9	0.01056	26	0.01794	2	0.001892	9	3885	2	2008
True	H	14	0	0	2	63	588	890	-1277	1187	[565,867,612,914]	57.86	0.926	71	68	112	0.1959	9	0.01389	13	0.001123	1	0.0009756	9	5041	1	654.4
True	H	14	0	0	2	64	677	933	-1250	1173	[648,901,708,969]	115.5	0.9741	72	69	235	0.1405	20	0.01546	36	0.005374	3	0.001921	20	4957	3	494.1
True	H	14	0	0	2	65	436	969	-1323	1163	[406,941,466,997]	80.18	0.9537	73	70	74	0.02462	7	0.007795	37	0.007226	4	0.002823	7	2552	4	1213
True	H	14	0	0	2	66	358	970	-1345	1159	[323,947,397,1020]	126.6	0.927	74	71	222	0.1658	18	0.01269	26	0.01806	2	0.0009588	18	6157	2	1646
True	H	14	0	0	2	67	585	988	-1277	1158	[552,958,622,1020]	114.8	0.8917	75	72	130	0.1194	11	0.008554	26	0.01857	2	0.001075	11	5103	2	1556
True	H	14	0	0	2	68	657	990	-1257	1156	[621,961,689,1027]	103.7	0.9616	76	73	201	0.1085	19	0.01637	35	0.01095	3	0.001561	19	5509	3	1379
True	H	14	0	0	2	69	879	987	-1190	1157	[849,962,910,1019]	85.99	0.9086	77	74	103	0.1621	8	0.008307	13	0.01564	1	0.0007553	8	4429	1	1524
True	H	14	0	0	2	70	246	979	-1380	1159	[213,942,278,1021]	70.81	0.9186	78	75	85	0.1123	7	0.008827	39	0.05673	3	0.001107	7	5327	3	5520
True	H	14	0	0	2	71	826	1012	-1206	1150	[797,984,852,1040]	87.5	0.8799	79	76	135	0.1567	11	0.01122	29	0.0339	3	0.002465	11	6361	3	1654
True	H	14	0	0	2	72	369	1025	-1343	1147	[336,994,396,1051]	109	0.865	80	77	133	0.1467	11	0.009009	39	0.07361	3	0.003058	11	7398	3	3576
True	H	14	0	0	2	73	428	1036	-1326	1142	[386,1005,460,1066]	119.6	0.9562	81	78	236	0.1535	20	0.01494	47	0.01395	4	0.002489	20	5602	4	1381
True	H	14	0	0	2	74	609	1038	-1271	1142	[576,1012,639,1065]	81.52	0.8901	82	79	125	0.1502	11	0.01205	16	0.0006882	2	0.00153	11	4454	2	830.2
True	H	14	0	0	2	75	950	466	-1169	1313	[911,425,982,501]	183.9	0.9598	86	82	410	0.1324	36	0.01748	85	0.07831	7	0.00524	36	4599	7	2452
True	H	14	0	0	2	76	717	476	-1239	1310	[682,446,750,508]	123.1	0.9546	87	83	176	0.1663	14	0.01015	0	0	0	0	14	5692	0	NaN
True	H	14	0	0	2	77	888	743	-1185	1231	[856,715,931,773]	134.4	0.9595	88	84	193	0.1429	15	0.009967	74	0.06232	7	0.003882	15	6982	7	2300
True	H	14	0	0	2	78	885	897	-1189	1185	[846,867,917,927]	138.7	0.9946	89	85	239	0.1231	22	0.01417	53	0.07911	6	0.003909	22	5422	6	2463
True	H	14	0	0	3	1	862	29	-549	1444	[831,1,899,60]	95.54	0.8634	6	4	65	0.03212	7	0.006542	29	0.0009988	3	0.001571	7	1499	3	568.2
True	H	14	0	0	3	2	633	36	-618	1443	[612,7,652,55]	64.02	0.9572	7	5	143	0.1778	12	0.01674	13	0.07722	1	0.001565	12	4029	1	5666
True	H	14	0	0	3	3	551	42	-642	1440	[526,19,576,66]	58.57	0.9454	8	6	91	0.1165	7	0.01067	35	0.00589	3	0.002602	7	3863	3	547.6
True	H	14	0	0	3	4	595	30	-630	1443	[572,6,616,55]	56.43	0.8652	9	7	69	0.09065	6	0.009494	25	0.009774	2	0.002064	6	3913	2	1763
True	H	14	0	0	3	5	920	60	-532	1435	[886,29,951,91]	125.3	0.8972	10	8	182	0.09815	17	0.01212	63	0.07595	5	0.003255	17	3176	5	3004
True	H	14	0	0	3	6	88	83	-779	1432	[34,1,154,135]	87.24	0.979	11	9	128	0.113	11	0.01126	70	0.001126	9	0.001244	11	3360	9	1058
True	H	14	0	0	3	7	481	85	-664	1428	[444,56,518,114]	103.3	0.9219	12	10	101	0.1056	8	0.006914	57	0.02245	5	0.002563	8	4837	5	1553
True	H	14	0	0	3	8	672	100	-606	1421	[645,70,701,136]	112.5	0.8277	13	11	146	0.1243	12	0.009524	43	0.05296	4	0.002712	12	4458	4	1973
True	H	14	0	0	3	9	623	111	-621	1420	[597,88,646,134]	45.81	0.8635	14	12	60	0.0742	6	0.0117	26	0.03642	2	0.001565	6	2591	2	2208
True	H	14	0	0	3	10	1002	122	-510	1417	[966,89,1031,160]	121.3	0.9209	15	13	138	0.144	11	0.008094	26	0.04844	2	0.001356	11	4292	2	2678
True	H	14	0	0	3	11	394	121	-690	1416	[362,94,425,152]	81.34	0.8988	16	14	162	0.09976	14	0.01537	10	0.0004805	1	0.0006443	14	4193	1	813.4
True	H	14	0	0	3	12	469	130	-668	1412	[438,108,493,163]	95.09	0.9434	17	15	244	0.1935	20	0.01878	39	0.09462	3	0.003619	20	4664	3	2951
True	H	14	0	0	3	13	426	151	-680	1407	[399,126,452,178]	45.72	0.9015	18	16	72	0.08378	6	0.01172	39	0.05136	3	0.002152	6	2820	3	2819
True	H	14	0	0	3	14	676	164	-603	1406	[648,120,718,193]	59.2	0.902	19	17	42	0.03852	5	0.007541	70	0.02748	6	0.003243	5	1866	6	1362
True	H	14	0	0	3	15	955	155	-523	1407	[919,126,991,183]	90.63	0.968	20	18	71	0.06133	7	0.006897	65	0.00288	6	0.003656	7	3177	6	535.4
True	H	14	0	0	3	16	743	126	-587	1409	[698,95,776,205]	80	0.91	21	19	39	0.0896	3	0.003348	88	0.03121	8	0.001746	3	5431	8	2193
True	H	14	0	0	3	17	1027	184	-499	1396	[995,159,1065,220]	68.84	0.8516	23	20	130	0.1528	11	0.01427	13	0.04383	1	0.0004902	11	5685	1	5532
True	H	14	0	0	3	18	1016	238	-504	1383	[991,209,1042,267]	95.36	0.9159	24	21	136	0.1349	11	0.0103	39	0.1366	3	0.003297	11	3757	3	4492
True	H	14	0	0	3	19	1035	83	-499	1429	[1002,34,1063,119]	151.2	0.983	25	22	312	0.1122	28	0.01654	88	0.1294	7	0.005761	28	3086	7	2503
True	H	14	0	0	3	20	505	181	-659	1398	[437,146,551,219]	329.9	0.7334	26	23	76	0.02498	6	0.001624	32	0.002385	3	0.001456	6	2248	3	1128
True	H	14	0	0	4	1	169	26	-110	1446	[139,1,218,53]	62.59	0.8234	3	2	57	0.01812	6	0.008559	26	0.02227	2	0.0009337	6	1503	2	2437
True	H	14	0	0	4	2	416	33	-39	1443	[374,1,440,63]	84.82	0.997	4	3	106	0.1413	9	0.009474	90	0.1062	7	0.004673	9	3458	7	2793
True	H	14	0	0	4	3	1010	44	140	1440	[980,16,1037,74]	86.79	0.9761	5	4	203	0.1402	17	0.01749	89	0.1043	8	0.006903	17	3966	8	2143
True	H	14	0	0	4	4	883	51	103	1437	[859,27,913,81]	67.86	0.8346	6	5	87	0.09483	8	0.01053	22	0.01214	2	0.001468	8	3550	2	1301
True	H	14	0	0	4	5	664	51	37	1437	[634,22,692,77]	98.49	0.8965	7	6	148	0.133	13	0.01179	52	0.07153	4	0.004036	13	4374	4	2006
True	H	14	0	0	4	6	935	72	117	1432	[901,37,964,98]	105.9	0.8582	8	7	172	0.1186	15	0.01265	78	0.05443	7	0.006108	15	3910	7	1123
True	H	14	0	0	4	7	332	81	-62	1428	[301,59,362,105]	103.8	0.8479	9	8	143	0.1011	13	0.01119	67	0.02582	7	0.005932	13	3941	7	1316
True	H	14	0	0	4	8	985	85	133	1427	[959,52,1015,118]	72.68	0.8597	10	9	127	0.1087	12	0.01474	36	0.02391	3	0.001843	12	3969	3	1181
True	H	14	0	0	4	9	422	96	-35	1424	[398,67,448,131]	85.27	0.8945	11	10	82	0.08893	7	0.00733	44	0.06276	4	0.003562	7	3788	4	3721
True	H	14	0	0	4	10	107	111	-129	1419	[81,82,132,142]	92.59	0.8075	12	11	126	0.1135	11	0.01061	26	0.1001	2	0.002056	11	3730	2	5311
True	H	14	0	0	4	11	605	116	19	1418	[569,86,644,158]	131.8	0.916	13	12	128	0.1027	10	0.006775	52	0.06323	4	0.001897	10	2954	4	2756
True	H	14	0	0	4	12	464	126	-22	1414	[436,98,495,159]	109.5	0.9824	15	14	161	0.1445	14	0.01142	39	0.03898	3	0.002013	14	5874	3	2184
True	H	14	0	0	4	13	520	159	-2	1407	[483,122,582,189]	135.4	0.7908	16	15	125	0.1137	10	0.006596	75	0.0318	7	0.002478	10	4483	7	1461
True	H	14	0	0	4	14	71	135	-136	1408	[46,109,134,179]	89.38	0.9003	17	16	142	0.1145	13	0.01299	37	0.08062	3	0.001483	13	2942	3	5486
True	H	14	0	0	4	15	843	148	91	1409	[816,121,868,180]	83.49	0.9126	18	17	35	0.02542	4	0.004278	10	0.0007929	1	0.0007348	4	1814	1	550.6
True	H	14	0	0	4	16	763	159	67	1404	[734,132,794,189]	65.72	0.8896	19	18	132	0.152	11	0.01495	38	0.003837	4	0.002037	11	5193	4	682.3
True	H	14	0	0	4	17	618	173	25	1402	[581,127,665,204]	137.9	0.851	20	19	185	0.1533	15	0.009715	13	0.005049	1	0.0004373	15	4689	1	719.5
True	H	14	0	0	4	18	50	187	-146	1397	[18,158,83,215]	102.1	0.8893	21	20	155	0.1216	13	0.01136	59	0.08876	5	0.003167	13	4526	5	3286
True	H	14	0	0	4	19	817	183	82	1398	[790,157,843,217]	87.95	0.9307	22	21	141	0.1092	13	0.0132	36	0.01917	3	0.002849	13	2530	3	723.1
True	H	14	0	0	4	20	558	196	5	1394	[525,171,588,222]	56.7	0.9402	23	22	112	0.1667	9	0.01417	26	0.01721	2	0.001357	9	4089	2	1313
True	H	14	0	0	4	21	401	193	-41	1392	[377,167,428,243]	122.7	0.9439	24	23	169	0.1327	14	0.01019	83	0.009146	8	0.005165	14	4157	8	944.7
True	H	14	0	0	4	22	715	199	52	1393	[689,175,742,228]	77.68	0.9045	25	24	137	0.1025	12	0.01379	19	0.005074	2	0.001572	12	6428	2	1356
True	H	14	0	0	4	23	859	202	96	1392	[814,174,899,233]	122.5	0.9431	26	25	166	0.1253	14	0.0102	47	0.03938	4	0.002286	14	5504	4	1938
True	H	14	0	0	4	24	98	215	-133	1388	[46,174,137,261]	138.8	0.9277	27	26	161	0.1415	13	0.008366	26	0.01083	2	0.0005727	13	5734	2	1692
True	H	14	0	0	4	25	776	209	69	1390	[735,186,805,235]	106.2	1.006	28	27	112	0.1268	9	0.007569	63	0.1047	5	0.004216	9	4958	5	2787
True	H	14	0	0	4	26	892	244	105	1380	[866,220,919,270]	72.68	0.9328	29	28	78	0.1182	7	0.0086	13	0.01271	1	0.0008787	7	5505	1	937.5
True	H	14	0	0	4	27	132	271	-121	1370	[110,247,157,313]	89.38	0.8466	30	29	157	0.1645	13	0.01299	13	0.07569	1	0.0008764	13	5145	1	7026
True	H	14	0	0	4	28	396	270	-43	1371	[365,239,425,302]	96.16	0.7884	31	30	128	0.1495	10	0.009285	78	0.07601	6	0.003599	10	5484	6	2837
True	H	14	0	0	4	29	891	627	105	1265	[857,602,923,653]	75.18	0.963	32	31	75	0.1088	6	0.007126	64	0.07796	5	0.004163	6	5501	5	2089
True	H	14	0	0	4	30	813	641	83	1262	[784,613,850,670]	130.2	0.9505	33	32	235	0.1633	21	0.0144	75	0.01972	7	0.005236	21	3736	7	847.2
True	H	14	0	0	4	31	1044	648	151	1259	[1013,616,1077,679]	106.9	0.9787	34	33	136	0.1761	11	0.00919	0	0	0	0	11	4437	0	NaN
True	H	14	0	0	4	32	37	699	-150	1244	[10,675,64,724]	90.45	0.9564	35	34	174	0.1468	15	0.01481	39	0.07445	3	0.002893	15	6414	3	3544
True	H	14	0	0	4	33	336	932	-58	1173	[291,898,386,971]	167.2	0.9227	36	35	217	0.1549	17	0.009076	24	0.002865	2	0.0008496	17	2919	2	560.6
True	H	14	0	0	4	34	677	945	41	1170	[626,897,724,997]	97.59	0.8574	37	36	129	0.159	10	0.009149	13	0.0004395	1	0.0001722	10	4717	1	424.6
True	H	14	0	0	4	35	936	991	118	1159	[912,945,955,1024]	96.43	0.9511	38	37	197	0.1418	17	0.01574	89	0.1572	7	0.006494	17	3307	7	2408
True	H	14	0	0	4	36	998	244	137	1381	[949,183,1040,301]	203.8	0.9528	41	39	288	0.1489	24	0.01052	56	0.009177	5	0.001451	24	4241	5	666.4
True	H	14	0	0	4	37	45	297	-149	1364	[1,257,84,336]	135.3	0.8913	42	40	243	0.1268	20	0.0132	64	0.03746	5	0.001563	20	3984	5	2374
True	H	14	0	0	4	38	116	872	-127	1192	[83,838,147,905]	159.6	0.9724	44	41	227	0.1442	20	0.01119	65	0.1068	5	0.004252	20	4652	5	2929
True	H	14	0	0	4	39	53	889	-146	1185	[22,857,84,934]	135.5	0.9643	45	42	161	0.1383	13	0.008564	50	0.06483	4	0.002118	13	4576	4	2439
True	H	14	0	0	4	40	255	956	-83	1167	[220,927,312,985]	194.8	0.9353	46	43	225	0.0933	20	0.009166	57	0.0757	5	0.00361	20	1835	5	1897
True	H	14	0	0	5	1	207	32	547	1444	[176,1,245,66]	71.61	0.8426	3	3	54	0.05499	5	0.006234	21	0.001214	2	0.0007816	5	3691	2	1153
True	H	14	0	0	5	2	445	24	619	1445	[419,1,481,53]	80.54	0.9452	4	4	78	0.1423	6	0.006652	10	0.0002902	1	0.0006757	6	4152	1	377.6
True	H	14	0	0	5	3	47	44	498	1440	[23,3,71,76]	111	0.9425	5	5	207	0.1828	16	0.01287	62	0.1025	5	0.005353	16	4299	5	3005
True	H	14	0	0	5	4	691	35	690	1443	[658,1,726,70]	105.5	0.9238	6	6	114	0.1141	10	0.008467	47	0.01169	4	0.002162	10	4357	4	1339
True	H	14	0	0	5	5	1016	33	787	1441	[984,1,1040,76]	96.43	0.9034	8	7	172	0.1175	16	0.01481	10	0.0004378	1	0.0006498	16	2745	1	494.7
True	H	14	0	0	5	6	610	54	668	1437	[572,22,655,85]	142.8	0.9848	9	8	175	0.08667	15	0.009381	52	0.09942	4	0.001959	15	3449	4	4706
True	H	14	0	0	5	7	870	55	744	1436	[839,26,900,95]	88.75	0.9459	10	9	83	0.03132	8	0.008048	38	0.02657	3	0.001426	8	2317	3	2105
True	H	14	0	0	5	8	163	60	534	1434	[137,36,195,88]	101	0.892	11	10	236	0.1696	19	0.0168	52	0.08974	4	0.003687	19	4265	4	3094
True	H	14	0	0	5	9	974	56	776	1437	[948,23,996,82]	80.09	0.9314	12	11	94	0.1391	8	0.008919	26	0.07231	2	0.001925	8	3882	2	3677
True	H	14	0	0	5	10	727	78	701	1430	[697,51,764,104]	93.66	0.9253	13	12	103	0.07462	10	0.009533	41	0.03296	4	0.002956	10	3015	4	1505
True	H	14	0	0	5	11	429	88	612	1426	[393,52,462,123]	127.5	0.9831	14	13	197	0.08881	19	0.01331	87	0.06388	7	0.003393	19	3616	7	2208
True	H	14	0	0	5	12	1029	95	795	1420	[995,64,1078,183]	111.9	0.9029	15	14	186	0.1312	16	0.01277	97	0.02259	8	0.002807	16	3638	8	1346
True	H	14	0	0	5	13	502	102	635	1422	[476,73,536,131]	78.84	0.8727	16	15	145	0.1183	14	0.01586	60	0.008254	6	0.003968	14	4190	6	1194
True	H	14	0	0	5	14	975	113	777	1420	[944,75,1008,143]	88.49	0.9141	17	16	141	0.1878	11	0.0111	0	0	0	0	11	5961	0	NaN
True	H	14	0	0	5	15	684	140	689	1411	[655,103,715,177]	113.8	0.8872	18	17	209	0.1303	18	0.01412	35	0.008417	3	0.001484	18	5575	3	825.1
True	H	14	0	0	5	16	468	126	625	1415	[442,96,497,155]	80.72	0.8947	19	18	169	0.1644	14	0.01549	23	0.002089	2	0.001635	14	4765	2	725.4
True	H	14	0	0	5	17	890	125	751	1415	[862,93,919,161]	96.52	0.9417	20	19	216	0.1381	19	0.01758	105	0.06734	10	0.006061	19	6328	10	1564
True	H	14	0	0	5	18	525	159	640	1405	[486,127,555,192]	128.8	0.9795	21	20	162	0.1202	13	0.009015	58	0.04623	5	0.002955	13	4669	5	2494
True	H	14	0	0	5	19	874	167	744	1404	[829,139,902,187]	85.36	0.9452	22	21	116	0.1209	10	0.01046	0	0	0	0	10	3094	0	NaN
True	H	14	0	0	5	20	469	177	625	1400	[444,153,498,203]	83.31	0.9424	23	22	87	0.04292	9	0.009646	39	0.05866	3	0.002636	9	2187	3	2493
True	H	14	0	0	5	21	921	182	760	1397	[898,157,951,212]	76.07	0.9036	24	23	139	0.1611	12	0.01408	26	0.03034	2	0.001618	12	5149	2	1775
True	H	14	0	0	5	22	91	183	513	1395	[66,161,125,225]	110.8	0.8576	25	24	172	0.1195	15	0.01209	52	0.05554	4	0.002872	15	4298	4	1571
True	H	14	0	0	5	23	425	184	612	1397	[404,163,450,206]	72.77	0.9564	26	25	98	0.1485	8	0.009816	26	0.05131	2	0.002805	8	4823	2	1633
True	H	14	0	0	5	24	151	187	529	1397	[111,165,179,210]	60.45	0.8062	27	26	133	0.1397	12	0.01773	51	0.07195	4	0.002967	12	5217	4	3473
True	H	14	0	0	5	25	314	194	578	1394	[285,167,341,223]	83.75	0.9348	28	27	139	0.1488	12	0.01279	13	0.006357	1	0.0007513	12	4361	1	1078
True	H	14	0	0	5	26	1025	230	791	1385	[984,202,1060,259]	116.4	0.8909	30	28	104	0.1076	8	0.006135	24	0.001357	3	0.001606	8	4621	3	994.6
True	H	14	0	0	5	27	172	228	536	1384	[148,204,200,253]	85.18	0.9134	31	29	162	0.08946	14	0.01468	26	0.06452	2	0.002439	14	3034	2	2370
True	H	14	0	0	5	28	889	235	751	1383	[858,207,920,262]	83.66	0.9342	32	30	155	0.151	13	0.01387	43	0.003467	4	0.00262	13	5297	4	499.8
True	H	14	0	0	5	29	549	245	648	1379	[522,218,578,271]	79.82	0.9403	33	31	126	0.1214	10	0.01119	37	0.05529	3	0.002705	10	4100	3	2233
True	H	14	0	0	5	30	314	246	578	1378	[280,221,343,281]	78.22	0.888	34	32	147	0.1399	12	0.0137	35	0.04127	3	0.001706	12	3028	3	2094
True	H	14	0	0	5	31	131	250	523	1377	[100,215,157,290]	102.7	1.007	35	33	167	0.1246	14	0.01217	36	0.03195	3	0.001893	14	4298	3	1501
True	H	14	0	0	5	32	835	260	734	1375	[807,239,860,283]	60.81	0.9046	37	34	77	0.1431	7	0.01028	35	0.004486	3	0.002632	7	5162	3	421
True	H	14	0	0	5	33	431	263	613	1374	[399,239,457,291]	75.9	0.9128	38	35	134	0.1611	11	0.01294	65	0.1024	5	0.004016	11	4544	5	2494
True	H	14	0	0	5	34	480	269	628	1372	[454,243,507,298]	88.57	0.8771	39	36	122	0.1294	10	0.01008	60	0.06297	6	0.004612	10	4916	6	2283
True	H	14	0	0	5	35	181	274	539	1370	[156,242,205,304]	97.33	0.9083	40	37	176	0.1336	15	0.01376	55	0.0649	5	0.005365	15	3324	5	1901
True	H	14	0	0	5	36	789	273	721	1371	[767,250,814,302]	71.34	0.86	41	38	168	0.1449	16	0.02003	13	0.05143	1	0.001056	16	5342	1	3984
True	H	14	0	0	5	37	1004	278	785	1370	[977,253,1032,310]	81.52	0.9201	42	39	117	0.1594	9	0.009858	39	0.08554	3	0.002408	9	4971	3	2979
True	H	14	0	0	5	38	654	284	680	1366	[629,257,678,323]	89.11	0.9481	43	40	195	0.1316	18	0.01804	39	0.0686	3	0.002027	18	3806	3	4364
True	H	14	0	0	5	39	884	283	752	1368	[857,256,932,313]	116.5	0.9246	44	41	197	0.09694	17	0.01303	39	0.02614	3	0.001728	17	3286	3	1422
True	H	14	0	0	5	40	288	299	571	1363	[264,273,319,322]	105.1	0.9311	45	42	134	0.05663	14	0.01189	39	0.1002	3	0.003584	14	3538	3	3569
True	H	14	0	0	5	41	414	308	610	1360	[387,284,451,345]	117.5	0.9378	46	43	216	0.1138	20	0.0152	21	0.002138	2	0.001753	20	4757	2	1262
True	H	14	0	0	5	42	824	307	731	1362	[791,278,858,334]	105.4	0.88	47	44	142	0.0927	12	0.01017	43	0.07711	4	0.002843	12	3209	4	3081
True	H	14	0	0	5	43	338	323	586	1355	[306,285,370,363]	141.7	0.908	48	45	192	0.1072	18	0.01134	72	0.06967	6	0.002887	18	2819	6	2272
True	H	14	0	0	5	44	1053	315	800	1361	[1027,279,1078,336]	83.31	0.9531	49	46	117	0.112	10	0.01072	56	0.08047	5	0.005862	10	4341	5	2110
True	H	14	0	0	5	45	707	322	697	1356	[673,300,744,348]	91.08	0.9297	50	47	140	0.1488	12	0.01176	13	0.04782	1	0.0008361	12	5204	1	3959
True	H	14	0	0	5	46	610	329	667	1354	[577,298,642,359]	105.8	0.9632	51	48	196	0.1486	17	0.01435	26	0.01389	2	0.001339	17	4350	2	1035
True	H	14	0	0	5	47	766	330	713	1355	[739,292,795,359]	85.63	0.947	52	49	201	0.1385	18	0.01877	26	0.04673	2	0.001397	18	5342	2	3067
True	H	14	0	0	5	48	466	338	624	1353	[420,299,495,367]	104	0.9734	53	50	204	0.1787	17	0.01459	72	0.04951	6	0.002944	17	5867	6	2143
True	H	14	0	0	5	49	556	347	651	1349	[530,320,582,375]	94.47	0.9497	54	51	128	0.1243	11	0.0104	26	0.03909	2	0.001691	11	5245	2	1889
True	H	14	0	0	5	50	849	344	739	1351	[820,312,880,373]	89.56	0.9614	55	52	216	0.1869	17	0.01695	26	0.05624	2	0.001354	17	4879	2	3972
True	H	14	0	0	5	51	643	418	676	1329	[609,363,678,463]	112.4	0.9055	56	53	176	0.1355	14	0.01112	55	0.02131	5	0.001639	14	2881	5	1159
True	H	14	0	0	5	52	100	1028	515	1145	[77,1005,130,1053]	93.84	0.9771	57	54	169	0.1725	13	0.01237	29	0.005462	3	0.003286	13	5627	3	1450
True	H	14	0	0	5	53	228	1042	553	1142	[198,1023,258,1060]	87.95	0.8385	58	55	170	0.1414	16	0.01624	21	0.07938	2	0.003527	16	6900	2	6819
True	H	14	0	0	5	54	928	74	763	1433	[899,22,971,111]	153.2	0.9196	59	56	202	0.1092	19	0.01107	39	0.03774	3	0.001294	19	4720	3	2471
True	H	14	0	0	6	1	86	27	1156	1444	[55,1,120,53]	84.2	0.8878	5	4	148	0.1059	12	0.01273	68	0.06714	6	0.004149	12	3626	6	2003
True	H	14	0	0	6	2	691	27	1337	1444	[666,1,716,59]	100.1	0.9422	6	5	124	0.1167	12	0.0107	51	0.1011	4	0.004016	12	3359	4	3248
True	H	14	0	0	6	3	913	21	1406	1447	[886,1,964,43]	90.81	0.9691	7	6	181	0.147	16	0.01573	100	0.1258	8	0.005814	16	4675	8	3606
True	H	14	0	0	6	4	986	29	1427	1446	[954,1,1043,57]	93.66	0.9064	8	7	90	0.1078	7	0.006673	39	0.04324	3	0.001397	7	4230	3	3390
True	H	14	0	0	6	5	281	61	1214	1434	[247,30,315,93]	87.41	0.9692	9	8	121	0.1138	10	0.01021	35	0.003001	3	0.001678	10	5010	3	630.1
True	H	14	0	0	6	6	658	73	1326	1432	[628,36,689,98]	98.84	0.9548	10	9	180	0.1418	16	0.01445	48	0.0231	5	0.003693	16	4954	5	1027
True	H	14	0	0	6	7	334	71	1230	1430	[303,46,364,104]	83.57	0.8474	11	10	80	0.07691	8	0.008547	64	0.04383	6	0.003899	8	5983	6	1546
True	H	14	0	0	6	8	617	93	1314	1424	[591,65,644,132]	91.97	0.9553	12	11	165	0.1202	14	0.01359	0	0	0	0	14	4113	0	NaN
True	H	14	0	0	6	9	695	114	1336	1418	[643,79,735,149]	121.4	0.9297	13	12	132	0.1133	12	0.008824	25	0.01681	2	0.0006878	12	4649	2	1781
True	H	14	0	0	6	10	630	155	1320	1407	[600,128,671,182]	94.65	0.931	14	13	157	0.1028	15	0.01415	0	0	0	0	15	4700	0	NaN
True	H	14	0	0	6	11	783	167	1363	1404	[734,137,819,190]	110.6	0.9593	15	14	153	0.1545	13	0.01049	49	0.0822	4	0.003697	13	3934	4	2995
True	H	14	0	0	6	12	572	173	1302	1401	[534,147,614,207]	125.1	0.9634	16	15	194	0.1292	17	0.01213	70	0.03114	6	0.003407	17	3980	6	1071
True	H	14	0	0	6	13	666	182	1330	1399	[630,147,705,210]	98.31	0.8955	17	16	168	0.138	14	0.01272	25	0.002078	2	0.001176	14	4451	2	913.4
True	H	14	0	0	6	14	727	179	1347	1399	[692,143,760,214]	110.4	1.018	18	17	217	0.1604	18	0.01456	26	0.002262	2	0.0009479	18	4282	2	382.7
True	H	14	0	0	6	15	1001	185	1429	1397	[977,163,1029,216]	111.3	0.9352	19	18	89	0.1341	7	0.005613	39	0.1326	3	0.004032	7	5012	3	3537
True	H	14	0	0	6	16	516	179	1285	1399	[486,157,549,203]	82.06	0.9134	20	19	139	0.1016	13	0.01415	13	0.01147	1	0.0009852	13	3436	1	1171
True	H	14	0	0	6	17	438	201	1263	1393	[403,174,488,230]	122.1	0.8684	21	20	281	0.1834	23	0.01683	39	0.06544	3	0.001457	23	3920	3	2850
True	H	14	0	0	6	18	873	205	1390	1391	[833,170,915,247]	142.9	0.9516	22	21	236	0.1532	20	0.0125	37	0.02849	3	0.001442	20	4577	3	1456
True	H	14	0	0	6	19	605	214	1312	1389	[576,175,640,259]	119.2	0.9282	23	22	150	0.1409	12	0.008989	13	0.002046	1	0.0005747	12	4891	1	543.8
True	H	14	0	0	6	20	803	220	1370	1387	[760,181,842,259]	142.2	0.9573	24	23	205	0.1467	17	0.01067	119	0.06842	10	0.003679	17	5095	10	2344
True	H	14	0	0	6	21	961	222	1418	1386	[931,193,1000,253]	115.5	0.8949	25	24	158	0.1219	13	0.01005	48	0.04856	4	0.002538	13	4393	4	2052
True	H	14	0	0	6	22	552	235	1294	1381	[501,203,586,277]	106.9	0.9496	26	25	130	0.1853	10	0.008354	104	0.04679	10	0.004272	10	5177	10	1458
True	H	14	0	0	6	23	1032	258	1442	1376	[1005,235,1078,283]	98.31	0.878	27	26	204	0.1462	19	0.01726	13	0.04694	1	0.0006631	19	6004	1	4485
True	H	14	0	0	6	24	613	271	1314	1371	[585,245,640,296]	79.11	0.8744	28	27	74	0.06051	7	0.007901	13	0.05152	1	0.0008666	7	3256	1	5943
True	H	14	0	0	6	25	508	288	1285	1367	[491,261,543,310]	85.63	0.8422	29	28	161	0.1135	15	0.01564	59	0.119	5	0.008104	15	3916	5	2602
True	H	14	0	0	6	26	567	295	1300	1367	[541,248,595,320]	95.72	0.9673	30	29	103	0.09957	8	0.007463	37	0.03489	3	0.002152	8	3765	3	1521
True	H	14	0	0	6	27	1040	303	1439	1362	[997,276,1072,331]	135.5	0.9474	31	30	92	0.04747	9	0.005929	26	0.05739	2	0.001402	9	1754	2	3681
True	H	14	0	0	6	28	882	320	1393	1357	[848,283,913,364]	77.15	0.9324	32	31	126	0.1066	11	0.01273	38	0.05844	3	0.001284	11	3545	3	3883
True	H	14	0	0	6	29	805	343	1371	1350	[773,312,837,382]	113.7	0.9465	33	32	182	0.1204	15	0.01178	24	0.004168	2	0.001166	15	4805	2	617.7
True	H	14	0	0	6	30	298	364	1220	1343	[273,340,323,392]	93.22	0.9733	34	33	150	0.1408	12	0.01149	20	0.05483	2	0.001878	12	5847	2	2934
True	H	14	0	0	6	31	350	368	1234	1343	[321,342,378,396]	75.18	0.9292	35	34	190	0.1577	17	0.02019	0	0	0	0	17	5573	0	NaN
True	H	14	0	0	6	32	409	390	1252	1335	[386,351,433,427]	97.77	0.9792	36	35	161	0.1726	13	0.01187	61	0.091	5	0.005741	13	3800	5	3696
True	H	14	0	0	6	33	931	382	1412	1340	[915,352,971,398]	88.66	0.8867	37	36	156	0.1469	13	0.01309	57	0.09003	5	0.009579	13	5376	5	2763
True	H	14	0	0	6	34	811	411	1373	1329	[779,379,846,453]	147.1	0.9433	38	37	275	0.1489	24	0.01457	0	0	0	0	24	4805	0	NaN
True	H	14	0	0	6	35	876	409	1393	1331	[846,384,910,434]	84.91	0.9424	39	38	112	0.111	10	0.01052	26	0.06822	2	0.001536	10	4070	2	3269
True	H	14	0	0	6	36	838	466	1381	1313	[809,437,869,502]	103.6	1.002	42	41	181	0.1413	16	0.01379	61	0.08708	5	0.004013	16	3388	5	3031
True	H	14	0	0	6	37	896	489	1398	1307	[856,439,936,523]	116.3	0.978	43	42	157	0.08754	13	0.009977	87	0.006801	9	0.003059	13	2767	9	774.7
True	H	14	0	0	6	38	834	531	1380	1294	[803,506,874,559]	82.32	0.9359	44	43	189	0.1529	16	0.01735	48	0.01026	4	0.002147	16	7264	4	860.6
True	H	14	0	0	6	39	952	544	1414	1291	[917,505,985,576]	101.8	0.8706	46	45	181	0.13	14	0.01228	39	0.05458	3	0.001635	14	3906	3	2863
True	H	14	0	0	6	40	896	547	1398	1290	[862,517,930,574]	125	0.9541	47	46	177	0.1516	15	0.01071	13	0.0501	1	0.0008562	15	3950	1	5142
True	H	14	0	0	6	41	996	573	1429	1283	[965,535,1034,602]	80.9	0.8861	48	47	102	0.1313	8	0.00883	95	0.05115	8	0.004128	8	2786	8	2271
True	H	14	0	0	6	42	848	285	1383	1368	[814,246,888,322]	153.9	0.9766	49	48	232	0.1232	20	0.0116	34	0.01678	3	0.001528	20	3910	3	1097
True	H	14	0	0	6	43	992	375	1427	1340	[964,341,1033,408]	147.1	1.002	50	49	243	0.1393	20	0.01214	26	0.103	2	0.002028	20	4235	2	4110
True	H	14	0	0	7	1	225	34	875	1116	[202,11,251,82]	107.1	0.951	1	1	171	0.142	14	0.01167	13	0.002033	1	0.0006878	14	4706	1	443.4
True	H	14	0	0	7	2	30	40	816	1118	[1,8,59,70]	127.4	0.9559	2	2	210	0.127	18	0.01261	44	0.02994	4	0.002716	18	4361	4	1151
True	H	14	0	0	7	3	874	77	1069	1107	[844,46,913,108]	97.5	0.9674	3	3	152	0.1298	13	0.0119	69	0.03499	7	0.003665	13	4354	7	1098
True	H	14	0	0	7	4	753	456	1033	996	[726,414,780,490]	127.9	0.9323	4	4	188	0.121	16	0.01117	35	0.06119	3	0.001992	16	4426	3	3528
True	H	14	0	0	7	5	696	474	1017	987	[663,447,740,507]	134.1	0.8722	5	5	243	0.1331	22	0.01465	0	0	0	0	22	4244	0	NaN
True	H	14	0	0	7	6	892	490	1074	984	[867,465,920,518]	85.9	0.9594	6	6	150	0.1684	13	0.01351	0	0	0	0	13	5344	0	NaN
True	H	14	0	0	7	7	176	546	860	966	[150,513,200,579]	99.2	0.9184	7	7	191	0.1286	17	0.0153	26	0.0902	2	0.001609	17	4525	2	6534
True	H	14	0	0	7	8	106	565	840	960	[77,535,138,602]	121.4	0.9558	8	8	210	0.1186	18	0.01324	24	0.006188	2	0.001732	18	2631	2	585.3
True	H	14	0	0	7	9	145	627	850	942	[121,592,168,659]	55.98	0.8391	9	9	74	0.1652	6	0.009569	13	0.06887	1	0.0009302	6	4003	1	5793
True	H	14	0	0	7	10	178	644	860	937	[149,616,201,677]	74.82	0.9158	10	10	129	0.1208	10	0.01193	13	0.004597	1	0.001111	10	2707	1	599.6
True	H	14	0	0	7	11	297	768	896	900	[267,740,324,797]	117.1	0.8122	11	11	104	0.08897	8	0.006098	52	0.0842	4	0.003276	8	2680	4	2681
True	H	14	0	0	7	12	517	985	962	835	[491,961,541,1016]	116.1	0.9767	12	12	185	0.1098	15	0.01154	65	0.1222	5	0.005476	15	4417	5	3041
True	H	14	0	0	7	13	690	531	1016	972	[661,500,735,561]	146.3	0.9563	14	14	209	0.1534	17	0.01038	65	0.05282	5	0.0027	17	4341	5	2115
True	H	14	0	0	7	14	45	531	821	971	[3,492,92,572]	158.8	0.9617	15	15	287	0.1824	23	0.01294	48	0.002333	4	0.0016	23	5021	4	417.4
True	H	14	0	0	7	15	203	604	868	950	[165,573,238,635]	143.4	0.9375	16	16	259	0.1435	21	0.01308	39	0.05525	3	0.001728	21	3023	3	2840
True	H	14	0	0	7	16	291	713	895	916	[251,684,331,750]	157.9	0.9992	17	17	319	0.1569	26	0.01471	52	0.04896	4	0.001867	26	3950	4	2142
True	H	14	0	0	8	1	906	84	432	1105	[882,60,934,108]	82.86	0.8519	3	2	108	0.1301	9	0.009698	39	0.09153	3	0.002616	9	5755	3	4146
True	H	14	0	0	8	2	939	120	442	1093	[910,93,968,156]	111.8	0.7833	4	3	181	0.0787	15	0.01198	39	0.05384	3	0.001836	15	2253	3	2839
True	H	14	0	0	8	3	893	169	429	1080	[867,142,925,197]	97.77	0.9792	5	4	148	0.1278	13	0.01187	26	0.02705	2	0.001702	13	4140	2	2454
True	H	14	0	0	8	4	518	242	317	1058	[474,209,574,272]	153	0.9264	6	5	189	0.1378	16	0.009335	113	0.05873	10	0.005546	16	4102	10	1138
True	H	14	0	0	8	5	936	247	441	1057	[906,206,969,278]	103.6	0.863	7	6	104	0.1124	9	0.007759	26	0.03517	2	0.001468	9	3223	2	2293
True	H	14	0	0	8	6	1002	255	460	1054	[968,232,1025,279]	86.34	0.9011	8	7	115	0.1697	9	0.009307	51	0.0413	4	0.003906	9	4885	4	1298
True	H	14	0	0	8	7	626	259	350	1053	[603,238,659,282]	87.68	0.8809	9	8	142	0.1493	11	0.0112	39	0.1183	3	0.003109	11	3928	3	3659
True	H	14	0	0	8	8	623	304	348	1040	[590,278,649,332]	99.38	0.9102	11	10	143	0.1479	12	0.01078	0	0	0	0	12	5227	0	NaN
True	H	14	0	0	8	9	587	325	337	1034	[561,288,623,350]	103.2	0.8453	12	11	104	0.09691	8	0.00692	0	0	0	0	8	1856	0	NaN
True	H	14	0	0	8	10	860	378	419	1016	[834,350,886,413]	79.65	0.9391	13	12	77	0.1423	6	0.006726	26	0.006968	2	0.001296	6	4280	2	855.7
True	H	14	0	0	8	11	941	466	443	990	[909,445,964,494]	82.77	0.8884	15	13	186	0.1309	17	0.01834	39	0.04655	3	0.002988	17	5910	3	1588
True	H	14	0	0	8	12	376	513	272	976	[325,487,412,542]	125.5	0.7986	16	14	177	0.06972	14	0.009964	45	0.03588	4	0.001812	14	1438	4	1680
True	H	14	0	0	8	13	576	518	332	977	[537,486,603,539]	57.59	0.8428	17	15	26	0.12	2	0.003101	65	0.04236	5	0.003994	2	4753	5	1373
True	H	14	0	0	8	14	547	537	327	970	[522,499,602,560]	66.7	0.7722	18	16	84	0.1662	7	0.009371	52	0.07831	4	0.002609	7	4282	4	3250
True	H	14	0	0	8	15	705	605	372	949	[671,575,737,639]	82.59	0.7838	19	17	108	0.1229	9	0.00973	78	0.03468	6	0.003143	9	3143	6	1186
True	H	14	0	0	8	16	466	799	300	889	[434,770,495,845]	135.1	0.8759	20	18	173	0.1404	15	0.009914	48	0.06436	4	0.002031	15	4255	4	2890
True	H	14	0	0	8	17	481	912	305	858	[451,858,508,947]	108	0.9102	21	19	146	0.1184	12	0.009917	52	0.09219	4	0.002436	12	2560	4	3440
True	H	14	0	0	8	18	326	1013	260	828	[295,968,358,1041]	126.1	0.9859	23	20	190	0.1621	16	0.01133	13	0.004191	1	0.0007825	16	3616	1	681.8
True	H	14	0	0	8	19	333	1058	261	815	[306,1028,362,1078]	97.33	0.9269	24	21	159	0.1865	13	0.01193	13	0.06714	1	0.001431	13	5648	1	4588
True	H	14	0	0	8	20	42	590	175	952	[13,548,76,639]	169.8	0.9309	25	22	288	0.1263	26	0.01367	18	0.004646	2	0.001132	26	5601	2	1468
True	H	14	0	0	8	21	425	587	291	955	[388,554,480,621]	182.5	0.9777	26	23	234	0.1227	19	0.009296	13	0.006482	1	0.0004859	19	2947	1	1061
True	H	14	0	0	8	22	342	894	263	863	[311,846,372,940]	146.1	0.9557	27	24	203	0.1278	18	0.011	43	0.00254	4	0.001674	18	3692	4	562.4
True	H	14	0	0	9	1	527	190	-328	1073	[492,165,556,216]	112.2	0.9131	1	1	177	0.1244	15	0.01193	13	0.05506	1	0.0008052	15	3802	1	6205
True	H	14	0	0	9	2	444	213	-351	1066	[391,188,479,238]	124.8	0.9534	2	2	159	0.1262	13	0.009299	77	0.05559	7	0.005032	13	4177	7	1315
True	H	14	0	0	9	3	1050	305	-171	1039	[1023,282,1075,334]	98.4	0.9425	3	3	175	0.1568	15	0.01361	52	0.1338	4	0.00452	15	5309	4	3390
True	H	14	0	0	9	4	985	559	-190	963	[959,534,1018,591]	92.33	0.9371	4	4	144	0.1259	12	0.01161	39	0.08632	3	0.002269	12	2626	3	3296
True	H	14	0	0	9	5	1031	580	-175	957	[1007,547,1065,608]	92.06	0.916	5	5	130	0.08411	11	0.01067	26	0.08285	2	0.002045	11	3378	2	3971
True	H	14	0	0	9	6	116	686	-449	925	[84,649,146,714]	116.8	0.9898	6	6	187	0.1445	15	0.01147	24	0.05962	2	0.001361	15	4266	2	4203
True	H	14	0	0	9	7	807	886	-243	864	[754,859,866,921]	106.3	0.9656	8	7	140	0.1164	11	0.009244	13	0.004585	1	0.0003574	11	2088	1	1245
True	H	14	0	0	9	8	434	988	-354	834	[400,951,472,1031]	137	0.9616	10	9	161	0.09586	13	0.008475	52	0.01294	4	0.001812	13	1760	4	887.1
True	H	14	0	0	9	9	704	1034	-277	821	[658,1017,722,1053]	48.57	0.8693	11	10	103	0.1636	9	0.01654	39	0.02773	3	0.002765	9	3277	3	1104
True	H	14	0	0	9	10	821	258	-240	1053	[776,214,858,296]	174.5	0.9677	14	12	174	0.09296	14	0.007165	18	0.002386	2	0.0008893	14	2219	2	955.5
True	H	14	0	0	9	11	980	623	-191	943	[944,587,1015,669]	194	0.9331	15	13	277	0.1418	22	0.01012	52	0.04504	4	0.002181	22	3544	4	1953
True	H	14	0	0	9	12	637	705	-295	917	[572,655,696,769]	362	0.8757	16	14	257	0.05897	21	0.00518	52	0.005729	4	0.0009089	21	1608	4	864.8
True	H	14	0	0	9	13	112	913	-451	858	[65,852,157,960]	261.4	0.8926	17	15	376	0.1551	30	0.01025	75	0.05945	6	0.002396	30	4404	6	1992
True	H	14	0	0	9	14	807	952	-243	845	[772,919,836,989]	140.5	0.993	18	16	137	0.07099	11	0.006993	48	0.003058	4	0.00237	11	1963	4	454.9
True	H	14	0	0	10	1	176	734	-1077	909	[149,709,202,769]	101.4	0.8524	2	2	60	0.08822	5	0.004401	26	0.05546	2	0.001781	5	4156	2	2243
True	H	14	0	0	11	1	297	25	-1365	799	[273,5,315,44]	63.13	0.937	1	1	77	0.1098	6	0.008487	26	0.1515	2	0.004762	6	4544	2	6118
True	H	14	0	0	11	2	352	46	-1348	793	[321,20,382,78]	73.22	0.8834	2	2	79	0.04344	7	0.008537	19	0.000743	2	0.001259	7	1781	2	790.4
True	H	14	0	0	11	3	240	65	-1381	788	[210,30,277,94]	84.2	0.8974	3	3	60	0.03219	5	0.005302	11	0.0003018	1	0.0004581	5	2176	1	504.6
True	H	14	0	0	11	4	472	61	-1310	788	[444,34,507,92]	80.18	0.9428	4	4	124	0.03816	14	0.01559	52	0.004375	4	0.0025	14	2082	4	456.5
True	H	14	0	0	11	5	309	62	-1363	788	[272,38,331,86]	60	0.9212	5	5	24	0.001916	2	0.002976	39	0.01705	3	0.002166	2	718.3	3	1237
True	H	14	0	0	11	6	323	105	-1356	775	[297,78,348,137]	82.06	0.9237	6	6	99	0.1093	8	0.008705	52	0.0865	4	0.00299	8	3667	4	3269
True	H	14	0	0	11	7	273	97	-1375	775	[218,71,297,141]	60.36	0.9245	7	7	78	0.08688	7	0.01036	67	0.0149	6	0.002451	7	4745	6	1225
True	H	14	0	0	11	8	267	173	-1373	755	[235,143,297,206]	110.4	0.9128	8	8	137	0.08983	12	0.009709	39	0.04773	3	0.001922	12	3323	3	2875
True	H	14	0	0	11	9	379	218	-1340	742	[351,186,408,246]	83.49	0.8381	9	9	97	0.08682	9	0.009626	34	0.01401	3	0.001807	9	5656	3	1657
True	H	14	0	0	11	10	306	213	-1361	743	[282,188,335,241]	61.88	0.9024	10	10	73	0.1065	6	0.008658	50	0.08531	4	0.002963	6	4065	4	4004
True	H	14	0	0	11	11	321	276	-1358	726	[287,237,349,308]	120.1	0.891	11	11	203	0.137	16	0.0119	63	0.05882	6	0.003399	16	5032	6	1920
True	H	14	0	0	11	12	344	330	-1350	708	[321,306,368,357]	86.25	0.9617	12	12	129	0.1518	11	0.01139	23	0.05114	2	0.002421	11	5646	2	3303
True	H	14	0	0	11	13	305	372	-1362	696	[274,330,334,407]	105.9	0.9937	13	13	135	0.06078	12	0.01012	56	0.0505	5	0.003183	12	3606	5	1918
True	H	14	0	0	11	14	229	383	-1383	692	[203,355,272,411]	73.4	0.8551	14	14	118	0.1321	10	0.01217	64	0.01407	5	0.002854	10	4198	5	733.6
True	H	14	0	0	11	15	320	470	-1357	667	[289,438,353,501]	98.75	0.9253	15	15	38	0.02299	3	0.002712	37	0.005082	3	0.001607	3	3235	3	701.1
True	H	14	0	0	11	16	510	606	-1301	626	[477,576,538,634]	63.75	0.8631	16	16	98	0.1336	8	0.0112	13	0.0007055	1	0.0007485	8	4010	1	380.3
True	H	14	0	0	11	17	232	630	-1383	618	[209,608,259,656]	40.54	0.9681	17	17	66	0.08608	6	0.01322	18	0.001468	2	0.001409	6	3614	2	1099
True	H	14	0	0	11	18	538	646	-1292	613	[508,616,569,682]	98.58	0.8969	18	18	210	0.1593	18	0.0163	13	0.006743	1	0.0005914	18	4818	1	902.2
True	H	14	0	0	11	19	281	654	-1369	611	[250,630,310,679]	85.09	0.9129	19	19	65	0.05108	6	0.006296	26	0.03599	2	0.001443	6	2203	2	4540
True	H	14	0	0	11	20	225	679	-1386	605	[193,640,254,706]	102.9	0.9771	20	20	107	0.09545	9	0.007813	0	0	0	0	9	4573	0	NaN
True	H	14	0	0	11	21	466	678	-1309	604	[430,654,527,708]	101.6	0.8375	21	21	214	0.1548	17	0.01494	26	0.01747	2	0.001056	17	3226	2	1340
True	H	14	0	0	11	22	395	686	-1336	602	[351,664,420,709]	68.22	0.8986	22	22	116	0.1409	9	0.01178	37	0.01233	3	0.002211	9	3953	3	922.8
True	H	14	0	0	11	23	213	722	-1389	590	[189,694,245,752]	54.82	0.8503	23	23	52	0.04381	6	0.009772	12	0.0006411	1	0.0006053	6	3199	1	587.3
True	H	14	0	0	11	24	487	742	-1308	585	[459,697,515,781]	80.72	0.8477	24	24	109	0.1247	9	0.009956	76	0.07494	6	0.003363	9	3514	6	3415
True	H	14	0	0	11	25	312	774	-1359	575	[287,745,343,809]	71.88	0.8638	25	25	126	0.1167	12	0.01491	25	0.001792	2	0.001346	12	6157	2	423.2
True	H	14	0	0	11	26	223	767	-1384	577	[199,742,261,797]	93.84	0.889	26	26	89	0.105	7	0.00666	0	0	0	0	7	4859	0	NaN
True	H	14	0	0	11	27	457	809	-1315	565	[429,779,489,844]	92.59	0.8911	27	27	106	0.1313	9	0.008679	25	0.01015	2	0.001049	9	7977	2	869.4
True	H	14	0	0	11	28	267	849	-1375	553	[217,803,303,897]	107.5	0.9075	28	28	78	0.06639	6	0.004983	13	0.0008304	1	0.0002687	6	2532	1	582.8
True	H	14	0	0	11	29	401	859	-1332	550	[374,833,431,886]	66.88	0.8989	29	29	91	0.1664	7	0.009346	26	0.04334	2	0.001237	7	6390	2	3723
True	H	14	0	0	11	30	499	864	-1304	549	[454,832,532,893]	124.6	0.9526	30	30	183	0.1044	16	0.01146	50	0.03626	4	0.002516	16	4122	4	1926
True	H	14	0	0	11	31	457	911	-1316	534	[422,873,485,947]	95.45	0.8629	31	31	129	0.1542	11	0.01029	48	0.07218	4	0.002632	11	6353	4	2899
True	H	14	0	0	11	32	225	965	-1384	515	[186,894,273,1078]	198.9	0.8536	32	32	345	0.1321	28	0.01257	75	0.01187	7	0.001183	28	4453	7	1669
True	H	14	0	0	11	33	502	934	-1303	527	[471,903,533,975]	121.5	0.9301	33	33	154	0.1144	15	0.01102	25	0.04345	2	0.00119	15	3527	2	2923
True	H	14	0	0	11	34	467	989	-1313	512	[436,962,498,1017]	85.63	0.947	34	34	157	0.132	14	0.0146	13	0.001207	1	0.0006645	14	4189	1	334.2
True	H	14	0	0	11	35	431	1039	-1322	497	[404,1007,465,1067]	109.2	0.9428	35	35	144	0.09771	13	0.01063	49	0.06476	4	0.002609	13	3197	4	2778
True	H	14	0	0	11	36	536	1041	-1292	496	[511,1018,561,1067]	67.68	0.7877	36	36	109	0.1469	9	0.01187	13	0.0269	1	0.000834	9	3936	1	2425
True	H	14	0	0	11	37	312	1049	-1360	494	[277,1019,344,1078]	99.56	0.9489	37	37	148	0.08254	13	0.01166	75	0.0181	6	0.003344	13	4001	6	997.2
True	H	14	0	0	12	1	555	88	-642	781	[514,52,591,128]	102.3	0.9742	4	4	131	0.1291	11	0.009599	26	0.01776	2	0.0008439	11	3871	2	1413
True	H	14	0	0	12	2	882	191	-545	750	[863,165,900,216]	41.07	0.9284	6	6	75	0.1313	6	0.01304	9	0.0006756	1	0.001603	6	3619	1	436.4
True	H	14	0	0	12	3	894	218	-540	742	[870,194,917,237]	50.27	0.9832	7	7	49	0.08168	4	0.007105	9	0.005605	1	0.001538	4	2740	1	1575
True	H	14	0	0	12	4	992	249	-510	733	[954,220,1042,279]	172.3	0.8906	8	8	227	0.1429	19	0.009845	126	0.04002	11	0.007074	19	2752	11	1142
True	H	14	0	0	12	5	813	241	-563	735	[778,209,857,274]	127.8	0.9237	9	9	190	0.1196	15	0.01048	30	0.0008844	3	0.001481	15	2582	3	435.5
True	H	14	0	0	12	6	874	308	-546	714	[840,275,908,362]	92.86	0.9112	11	10	193	0.1716	16	0.01538	34	0.00733	3	0.001705	16	3992	3	552.2
True	H	14	0	0	12	7	539	510	-647	654	[468,476,608,560]	138.7	0.8608	12	11	68	0.01641	6	0.003863	16	0.0001497	2	0.0004261	6	812.3	2	410.7
True	H	14	0	0	12	8	468	730	-667	588	[436,701,497,760]	98.49	0.9528	14	13	132	0.1078	11	0.009973	39	0.01447	3	0.002073	11	2270	3	692.8
True	H	14	0	0	12	9	923	254	-532	731	[890,220,956,291]	175.3	0.9779	17	16	266	0.1331	22	0.01121	68	0.04692	7	0.005113	22	3360	7	1658
True	H	14	0	0	12	10	398	360	-688	697	[369,329,425,408]	168.5	0.9713	18	17	241	0.1178	20	0.0106	39	0.04323	3	0.002078	20	3598	3	2263
True	H	14	0	0	13	1	715	123	53	770	[690,93,753,152]	100.5	0.8019	2	2	124	0.121	11	0.009778	37	0.009311	3	0.00295	11	3498	3	776.3
True	H	14	0	0	13	2	685	146	43	764	[654,114,716,172]	134.6	0.9195	3	3	243	0.1286	22	0.01459	0	0	0	0	22	4308	0	NaN
True	H	14	0	0	13	3	735	166	57	757	[703,140,756,188]	116.1	0.958	4	4	189	0.1495	15	0.01154	13	0.09208	1	0.002415	15	4441	1	3425
True	H	14	0	0	13	4	914	217	111	739	[882,186,945,285]	130	0.8636	5	5	143	0.07555	12	0.008242	49	0.01655	4	0.001788	12	1580	4	863.5
True	H	14	0	0	13	5	823	317	85	711	[800,286,851,354]	61.79	0.9252	6	6	94	0.1066	8	0.01156	55	0.008729	5	0.00298	8	4849	5	1242
True	H	14	0	0	13	6	257	355	-84	699	[222,319,297,401]	97.68	0.9011	7	7	130	0.1287	10	0.009141	50	0.01568	4	0.001562	10	2401	4	988.7
True	H	14	0	0	13	7	321	443	-67	678	[284,380,355,467]	99.91	0.8864	8	8	130	0.1125	10	0.008937	39	0.05905	3	0.001865	10	2564	3	2994
True	H	14	0	0	13	8	368	467	-51	670	[335,407,398,498]	138.8	0.8345	9	9	113	0.1014	9	0.005788	77	0.0151	7	0.003245	9	3154	7	1548
True	H	14	0	0	13	9	822	590	82	631	[779,564,850,618]	108.4	0.7889	10	10	205	0.1062	17	0.014	78	0.07044	6	0.003679	17	3285	6	2072
True	H	14	0	0	13	10	1032	636	146	619	[1007,597,1055,661]	111.4	0.9633	12	12	168	0.1303	14	0.01122	46	0.01538	4	0.004762	14	3438	4	1489
True	H	14	0	0	13	11	753	676	62	605	[717,659,776,696]	51.43	0.7214	14	13	92	0.1331	8	0.01389	21	0.001775	2	0.00292	8	3033	2	393.3
True	H	14	0	0	13	12	93	783	-136	574	[35,753,135,810]	172.4	0.8591	15	14	244	0.1395	19	0.009839	26	0.005784	2	0.001095	19	3102	2	890.5
True	H	14	0	0	13	13	567	811	10	563	[544,786,599,843]	71.7	0.8827	16	15	100	0.1112	8	0.009963	61	0.01436	5	0.004085	8	3307	5	751.2
True	H	14	0	0	13	14	1001	332	138	707	[972,292,1032,377]	139.9	0.9565	17	16	231	0.1455	20	0.01276	25	0.0042	2	0.001142	20	3385	2	582.9
True	H	14	0	0	13	15	627	352	27	702	[590,313,670,395]	150.8	0.9261	18	17	189	0.1166	15	0.008881	24	0.0004168	3	0.001223	15	2196	3	353.2
True	H	14	0	0	13	16	584	479	12	668	[547,395,621,531]	210.8	0.9784	19	18	222	0.08752	18	0.007624	35	0.0002997	4	0.001113	18	2190	4	461.3
True	H	14	0	0	13	17	109	615	-129	623	[73,570,146,665]	165.9	0.9401	20	19	109	0.02702	9	0.004844	13	0.003021	1	0.0003588	9	1011	1	725.2
True	H	14	0	0	13	18	823	878	84	545	[782,845,858,916]	181.7	0.9752	21	20	336	0.1338	27	0.01327	63	0.01327	5	0.003104	27	2965	5	919.7
True	H	14	0	0	13	19	803	936	80	527	[770,890,848,977]	208.6	0.9521	22	21	332	0.1156	28	0.01199	83	0.01571	7	0.003749	28	2680	7	790.7
True	H	14	0	0	13	20	566	983	7	511	[524,945,602,1040]	197.6	0.8853	23	22	219	0.1106	17	0.007682	49	0.008084	4	0.001406	17	2024	4	698.9
True	H	14	0	0	14	1	193	32	542	796	[152,1,227,65]	137.2	0.9063	1	1	305	0.1564	27	0.01757	126	0.06383	11	0.008124	27	5070	11	1468
True	H	14	0	0	14	2	177	74	537	782	[154,49,200,117]	122.1	0.7988	2	2	110	0.1234	9	0.006579	39	0.06258	3	0.003464	9	4133	3	2114
True	H	14	0	0	14	3	216	73	549	783	[194,53,234,108]	86.43	0.7603	3	3	190	0.1412	17	0.01756	0	0	0	0	17	5069	0	NaN
True	H	14	0	0	14	4	211	127	550	768	[180,103,275,154]	123.5	0.7153	4	4	169	0.09529	15	0.01085	65	0.03058	6	0.003569	15	3969	6	1901
True	H	14	0	0	14	5	379	238	598	736	[354,196,406,272]	113.5	0.8938	5	5	144	0.1144	12	0.009441	65	0.1114	5	0.00334	12	3057	5	3159
True	H	14	0	0	14	6	622	299	670	718	[587,269,662,331]	99.47	0.7558	6	6	153	0.06652	13	0.01167	21	0.0004412	2	0.001072	13	1458	2	470.1
True	H	14	0	0	14	7	692	314	692	713	[667,287,720,340]	95.72	0.8816	7	7	123	0.09828	10	0.009328	13	0.04435	1	0.0009372	10	3220	1	4566
True	H	14	0	0	14	8	320	434	581	677	[291,399,351,473]	127.8	0.9403	8	8	214	0.1265	17	0.01188	13	0.001475	1	0.0005942	17	2446	1	818.5
True	H	14	0	0	14	9	240	640	556	614	[205,605,277,689]	125.9	0.9323	9	9	181	0.1207	14	0.009929	89	0.03517	7	0.003418	14	2234	7	1115
True	H	14	0	0	14	10	529	856	642	552	[492,800,570,902]	120	0.9319	10	10	226	0.1481	18	0.01339	41	0.02193	4	0.001191	18	3301	4	1394
True	H	14	0	0	14	11	173	990	529	514	[92,959,197,1010]	108	0.8526	11	11	182	0.1332	15	0.0124	113	0.02872	10	0.005252	15	3682	10	1175
True	H	14	0	0	14	12	92	1014	512	506	[72,969,113,1044]	78.31	0.7666	12	12	123	0.09381	11	0.01254	0	0	0	0	11	3657	0	NaN
True	H	14	0	0	14	13	117	999	519	505	[97,985,129,1040]	68.84	0.7959	13	13	78	0.1179	6	0.007782	13	0.01762	1	0.003846	6	3014	1	639.7
True	H	14	0	0	14	14	148	1025	529	502	[125,996,181,1049]	132.7	0.9697	14	14	169	0.1411	14	0.009421	0	0	0	0	14	4470	0	NaN
True	H	14	0	0	14	15	47	340	500	705	[12,309,101,370]	177.2	0.9184	16	16	326	0.11	26	0.0131	87	0.07127	7	0.003375	26	2431	7	2064
True	H	14	0	0	14	16	261	425	560	680	[198,391,331,459]	244.6	0.9676	17	17	481	0.1539	40	0.0146	39	0.06456	3	0.001334	40	5353	3	4607
True	H	14	0	0	14	17	283	600	571	627	[242,559,339,639]	174.9	0.819	18	18	383	0.1746	32	0.01633	56	0.0121	5	0.00221	32	4040	5	1021
True	H	14	0	0	14	18	316	696	579	600	[275,633,353,747]	222.7	0.8235	19	19	292	0.09713	24	0.009623	120	0.02442	10	0.00369	24	2317	10	1004
True	H	14	0	0	14	19	921	869	761	547	[863,834,974,917]	223.3	0.8723	20	20	388	0.1213	32	0.01279	93	0.0593	8	0.002633	32	5188	8	2511
True	H	14	0	0	15	1	656	48	1326	792	[632,24,679,79]	48.57	0.7695	1	1	77	0.1383	6	0.01103	88	0.02921	8	0.005556	6	2396	8	1557
True	H	14	0	0	15	2	624	355	1318	700	[597,324,656,391]	110.7	0.9059	2	2	158	0.1469	13	0.01048	13	0.01539	1	0.0007102	13	4298	1	1582
True	H	14	0	0	15	3	378	979	1243	514	[353,956,405,1006]	70.18	0.9249	3	3	82	0.1067	7	0.008906	0	0	0	0	7	4070	0	NaN
True	H	14	0	0	15	4	504	1033	1281	499	[471,1009,530,1054]	71.97	0.9502	4	4	156	0.1454	13	0.01613	61	0.09305	5	0.004907	13	4008	5	2522
True	H	14	0	0	15	5	158	97	1178	776	[116,46,201,170]	194.5	0.969	5	5	219	0.1014	18	0.008264	89	0.02871	7	0.001592	18	1853	7	1553
True	H	14	0	0	15	6	338	320	1232	710	[311,289,367,357]	143	0.9359	6	6	233	0.1027	20	0.01249	89	0.1183	8	0.006557	20	4123	8	3282
True	H	14	0	0	15	7	103	739	1160	587	[66,693,132,768]	119.3	0.9827	7	7	109	0.09273	9	0.006737	51	0.04319	4	0.002377	9	3186	4	2024
True	H	14	0	0	15	8	256	950	1207	523	[223,920,291,982]	139.6	0.9152	8	8	220	0.162	18	0.01152	23	0.002948	2	0.001422	18	5009	2	624
True	H	14	0	0	16	1	489	48	954	469	[465,25,515,83]	86.7	0.913	3	3	114	0.1765	9	0.009269	23	0.07057	2	0.0018	9	4159	2	3460
True	H	14	0	0	16	2	419	48	931	470	[387,14,443,72]	86.16	0.9297	4	4	151	0.164	12	0.01244	0	0	0	0	12	4026	0	NaN
True	H	14	0	0	16	3	377	83	920	459	[324,32,445,126]	168.1	0.9115	5	5	203	0.1439	17	0.009028	81	0.02892	7	0.001661	17	3857	7	1825
True	H	14	0	0	16	4	341	166	910	433	[317,139,371,199]	112.3	0.9871	7	6	141	0.1222	12	0.009539	13	0.06789	1	0.0009533	12	3769	1	6021
True	H	14	0	0	16	5	262	162	883	435	[217,138,288,188]	129.6	0.8208	8	7	153	0.1279	13	0.008953	22	0.004122	3	0.002616	13	5437	3	1534
True	H	14	0	0	16	6	442	182	941	430	[408,153,488,211]	185.3	0.8831	9	8	238	0.1149	20	0.009639	13	0.005658	1	0.0005777	20	3863	1	767.8
True	H	14	0	0	16	7	281	203	888	423	[230,164,314,235]	199.8	0.8791	10	9	238	0.1272	20	0.008937	34	0.01035	4	0.003017	20	4212	4	846.4
True	H	14	0	0	16	8	176	335	859	384	[135,305,208,364]	145.1	0.8982	11	10	201	0.1373	16	0.009846	13	0.03244	1	0.0008258	16	3219	1	3146
True	H	14	0	0	16	9	112	328	842	386	[85,302,146,355]	121.3	0.8651	12	11	193	0.1265	16	0.01178	35	0.09214	3	0.002387	16	4056	3	4084
True	H	14	0	0	16	10	143	381	850	369	[115,348,176,413]	120.1	0.8753	14	13	188	0.1249	15	0.01115	39	0.1051	3	0.002247	15	2316	3	4910
True	H	14	0	0	16	11	55	777	831	251	[29,763,124,797]	67.86	0.8159	16	15	107	0.1871	9	0.01184	63	0.04369	7	0.006029	9	5998	7	1222
True	H	14	0	0	16	12	162	814	857	237	[138,791,195,864]	94.2	0.8397	17	16	78	0.1165	6	0.005687	23	0.00135	2	0.001934	6	6168	2	638.2
True	H	14	0	0	16	13	80	807	832	243	[50,789,112,826]	48.04	0.8059	18	17	41	0.07498	4	0.007435	11	0.001172	1	0.001161	4	3210	1	879.5
True	H	14	0	0	16	14	968	825	1097	239	[932,791,1002,861]	109.6	0.8523	19	18	137	0.07485	11	0.008958	13	0.007306	1	0.0005682	11	1764	1	1403
True	H	14	0	0	16	15	261	830	885	236	[228,802,291,860]	117	0.9266	20	19	189	0.1397	15	0.01145	65	0.06661	5	0.004241	15	2833	5	1711
True	H	14	0	0	16	16	1046	825	1120	237	[1023,783,1072,862]	97.77	0.9016	21	20	137	0.08604	11	0.01005	44	0.03233	4	0.003192	11	1763	4	1097
True	H	14	0	0	16	17	217	860	872	228	[185,820,250,893]	109.2	0.9909	22	21	207	0.1623	18	0.01472	26	0.06822	2	0.001068	18	3415	2	3998
True	H	14	0	0	16	18	450	871	943	224	[419,840,486,903]	98.93	0.8813	23	22	230	0.164	19	0.01715	37	0.01397	3	0.001565	19	4631	3	927.6
True	H	14	0	0	16	19	232	120	882	450	[198,73,328,148]	238.9	0.9486	24	23	344	0.1158	29	0.01084	90	0.04605	7	0.002745	29	3931	7	1758
True	H	14	0	0	16	20	508	128	958	447	[467,82,546,168]	185.9	0.9657	25	24	233	0.1174	20	0.009606	48	0.0343	4	0.001658	20	2771	4	2038
True	H	14	0	0	16	21	443	381	939	370	[408,338,482,424]	197.9	0.9859	26	25	266	0.1334	21	0.009477	34	0.01192	3	0.001552	21	3328	3	1165
True	H	14	0	0	16	22	120	827	845	235	[79,790,170,868]	166.1	0.9789	27	26	260	0.1163	22	0.01183	62	0.02993	5	0.002882	22	3094	5	1491
True	H	14	0	0	16	23	414	942	932	203	[368,902,454,978]	160.5	1.009	28	27	192	0.1444	15	0.008343	76	0.103	6	0.002228	15	3679	6	3860
True	H	14	0	0	16	24	376	1000	919	184	[327,957,410,1039]	196.1	0.9125	29	28	357	0.1704	29	0.01321	63	0.08465	5	0.002437	29	4833	5	2895
True	H	14	0	0	17	1	156	206	-437	423	[117,168,192,242]	79.2	0.8122	1	1	129	0.1125	11	0.0124	21	0.001456	2	0.0007145	11	4380	2	1625
True	H	14	0	0	17	2	121	237	-444	410	[82,206,177,276]	86.16	0.7734	3	3	190	0.133	17	0.01762	39	0.03951	3	0.00142	17	4375	3	2373
True	H	14	0	0	17	3	139	293	-441	397	[108,255,184,314]	125.5	0.8249	4	4	152	0.1384	13	0.009253	52	0.05734	4	0.002768	13	4787	4	2331
True	H	14	0	0	17	4	812	345	-241	376	[784,316,843,418]	135.3	0.8553	5	5	142	0.09716	11	0.007261	64	0.01623	5	0.002434	11	1994	5	849.7
True	H	14	0	0	17	5	380	435	-369	353	[349,411,424,466]	116.9	0.9619	6	6	166	0.1038	13	0.009931	39	0.0503	3	0.001953	13	2418	3	1992
True	H	14	0	0	17	6	238	452	-413	348	[208,422,276,495]	140.6	0.9349	7	7	288	0.1573	24	0.01524	35	0.004666	3	0.002381	24	5870	3	819
True	H	14	0	0	17	7	331	464	-386	343	[301,433,360,512]	188.6	0.9451	8	8	202	0.1214	16	0.007576	48	0.01012	4	0.003103	16	2723	4	597.9
True	H	14	0	0	17	8	301	529	-394	327	[253,492,348,561]	143.6	0.9709	9	9	230	0.127	21	0.01306	52	0.07752	4	0.002265	21	4246	4	4240
True	H	14	0	0	17	9	382	501	-369	332	[355,458,413,565]	151.3	0.7413	10	10	191	0.09181	17	0.01004	124	0.1054	10	0.004808	17	2270	10	2829
True	H	14	0	0	17	10	362	570	-376	315	[326,523,401,606]	179.3	0.8603	11	11	141	0.1155	11	0.005478	52	0.002368	5	0.002284	11	3829	5	463.5
True	H	14	0	0	17	11	420	588	-357	308	[385,561,465,614]	138.8	0.7904	12	12	159	0.09961	13	0.008366	26	0.04628	2	0.001252	13	4183	2	2936
True	H	14	0	0	17	12	268	824	-403	238	[241,803,295,846]	67.68	0.8629	14	13	65	0.01685	5	0.006596	0	0	0	0	5	1052	0	NaN
True	H	14	0	0	17	13	245	845	-409	231	[228,818,281,863]	58.4	0.8947	15	14	126	0.1965	10	0.01529	52	0.07137	5	0.00657	10	6279	5	2296
True	H	14	0	0	17	14	784	891	-251	218	[747,872,813,915]	71.16	0.8301	16	15	65	0.07298	5	0.006274	73	0.02313	6	0.006912	5	4329	6	1468
True	H	14	0	0	17	15	470	1055	-345	168	[438,1034,491,1078]	93.58	0.8528	17	16	143	0.1253	11	0.0105	78	0.173	6	0.01143	11	3328	6	3516
True	H	14	0	0	17	16	428	1053	-356	171	[410,1015,451,1075]	48.48	0.8562	18	17	73	0.1226	7	0.01289	13	0.02756	1	0.0009881	7	5016	1	2646
True	H	14	0	0	17	17	243	396	-411	364	[212,369,280,434]	157.1	0.98	20	19	199	0.1464	16	0.009091	26	0.06785	2	0.001375	16	3214	2	4163
True	H	14	0	0	17	18	61	433	-466	354	[24,405,92,465]	142.1	0.9734	21	20	112	0.09286	9	0.005657	13	0.001869	1	0.0006127	9	3041	1	591.7
True	H	14	0	0	17	19	276	474	-402	341	[243,441,308,513]	167.4	0.9755	22	21	225	0.1178	19	0.01013	13	0.01585	1	0.0009671	19	4854	1	1478
True	H	14	0	0	17	20	33	573	-474	312	[1,541,65,612]	156.8	0.9953	23	22	198	0.1396	16	0.009112	26	0.01003	2	0.00135	16	3626	2	959
True	H	14	0	0	17	21	745	854	-259	230	[707,817,802,890]	278	0.8776	24	23	251	0.07962	20	0.006425	62	0.03623	5	0.002752	20	3515	5	1687
True	H	14	0	0	18	1	835	44	-881	471	[797,17,874,71]	90.9	0.8905	2	2	132	0.1594	11	0.01081	51	0.02631	4	0.002764	11	5261	4	1030
True	H	14	0	0	18	2	599	185	-951	429	[564,143,641,228]	119.3	0.8796	3	3	166	0.05748	14	0.01048	0	0	0	0	14	1130	0	NaN
True	H	14	0	0	18	3	818	350	-885	380	[778,312,860,388]	198	0.8684	4	4	260	0.1366	22	0.009923	82	0.01229	7	0.002971	22	3876	7	669.7
True	H	14	0	0	18	4	712	336	-918	383	[664,316,746,361]	81.88	0.7153	5	5	77	0.08092	6	0.006543	36	0.003956	3	0.002308	6	1951	3	547.3
True	H	14	0	0	18	5	721	372	-920	375	[658,342,743,389]	87.68	0.7597	6	6	111	0.1302	9	0.009165	26	0.05854	2	0.001597	9	3365	2	2982
True	H	14	0	0	18	6	437	572	-1001	313	[388,539,470,610]	121.9	0.9317	7	7	169	0.0925	14	0.01026	26	0.004934	2	0.0008323	14	1993	2	566.8
True	H	14	0	0	19	1	239	24	-1380	155	[204,1,283,48]	54.2	0.9414	3	2	65	0.08271	6	0.009885	22	0.001385	2	0.001015	6	3475	2	892.8
True	H	14	0	0	19	2	535	54	-1292	144	[494,14,572,101]	135.1	0.9293	4	3	207	0.1143	17	0.01124	52	0.0363	4	0.001493	17	3124	4	2106
True	H	14	0	0	19	3	276	50	-1370	146	[248,22,310,79]	64.11	0.8766	5	4	101	0.0931	10	0.01393	47	0.01508	4	0.002459	10	2839	4	1070
True	H	14	0	0	19	4	376	73	-1342	136	[330,30,410,142]	77.32	0.8175	6	5	121	0.1418	10	0.01155	25	0.0005441	2	0.0003782	10	5029	2	599.1
True	H	14	0	0	19	5	317	88	-1358	135	[290,59,345,124]	67.41	0.9374	7	6	157	0.1666	13	0.01722	0	0	0	0	13	4025	0	NaN
True	H	14	0	0	19	6	229	184	-1386	111	[190,79,272,221]	94.65	0.9026	8	7	148	0.1257	13	0.01226	0	0	0	0	13	4521	0	NaN
True	H	14	0	0	19	7	234	251	-1385	72	[191,211,271,404]	78.57	0.8431	9	8	94	0.1068	9	0.01023	13	0.001635	1	0.0001253	9	2656	1	1514
True	H	14	0	0	19	8	535	230	-1294	92	[507,206,559,257]	45.98	0.962	10	9	36	0.02508	4	0.007767	11	0.0004449	1	0.0006897	4	1152	1	356
True	H	14	0	0	19	9	288	298	-1370	70	[224,271,327,338]	46.34	0.8571	11	10	36	0.07207	3	0.00578	35	0.004373	3	0.0008034	3	4258	3	1024
True	H	14	0	0	19	10	329	337	-1356	60	[296,312,354,366]	47.41	0.9078	12	11	67	0.1404	6	0.0113	13	0.02015	1	0.0006562	6	4348	1	2260
True	H	14	0	0	19	11	734	345	-1234	57	[701,315,763,392]	118.3	0.817	13	12	162	0.1536	13	0.009811	93	0.04065	8	0.003912	13	3208	8	1538
True	H	14	0	0	19	12	357	371	-1345	50	[330,347,386,405]	96.61	0.9229	14	13	164	0.1307	15	0.01386	31	0.03143	3	0.002595	15	5361	3	3300
True	H	14	0	0	19	13	412	368	-1331	51	[381,345,435,392]	75.36	0.9644	15	14	89	0.1464	7	0.008294	9	0.0004746	1	0.00103	7	5169	1	626.1
True	H	14	0	0	19	14	605	403	-1270	40	[570,366,667,446]	160.3	0.7176	16	15	219	0.09758	19	0.01059	60	0.01714	5	0.002154	19	2936	5	1177
True	H	14	0	0	19	15	390	420	-1336	36	[362,383,421,449]	115.6	0.8873	17	16	181	0.09584	16	0.01236	17	0.0006482	2	0.001596	16	4749	2	482.6
True	H	14	0	0	19	16	434	406	-1323	39	[410,382,459,432]	76.07	0.8451	19	17	81	0.09586	7	0.008216	13	0.001962	1	0.0009488	7	6180	1	890.3
True	H	14	0	0	19	17	485	423	-1306	28	[455,394,537,497]	76.7	0.8977	20	18	26	0.07214	2	0.002328	49	0.0314	4	0.001032	2	7526	4	3041
True	H	14	0	0	19	18	643	439	-1261	30	[603,416,675,470]	82.59	0.7327	21	19	189	0.1475	17	0.01838	94	0.07533	8	0.005202	17	3939	8	1932
True	H	14	0	0	19	19	561	470	-1285	20	[541,449,582,498]	63.22	0.9257	22	20	96	0.1396	8	0.0113	39	0.09587	3	0.003659	8	4258	3	2884
True	H	14	0	0	19	20	317	501	-1359	11	[281,473,345,536]	59.38	0.8373	23	21	63	0.1097	5	0.007519	36	0.01995	3	0.001442	5	4779	3	1387
True	H	14	0	0	19	21	245	553	-1381	-1	[188,472,295,606]	101.6	0.9907	24	22	148	0.1317	12	0.01054	43	0.001005	5	0.0005345	12	5459	5	500.7
True	H	14	0	0	19	22	614	542	-1268	0	[572,505,671,575]	143	0.9604	25	23	224	0.1375	19	0.01186	65	0.03364	5	0.001883	19	4510	5	1389
True	H	14	0	0	19	23	413	580	-1329	-12	[383,547,448,611]	83.4	0.912	26	24	97	0.06931	9	0.009636	37	0.02365	3	0.001434	9	3952	3	1788
True	H	14	0	0	19	24	696	591	-1248	-14	[641,561,725,620]	79.29	0.8853	27	25	123	0.1351	10	0.01126	37	0.008407	3	0.00118	10	4920	3	739.8
True	H	14	0	0	19	25	367	607	-1343	-21	[335,577,403,638]	64.47	0.8584	28	26	58	0.05634	5	0.006925	13	0.0003777	1	0.0004519	5	3191	1	451.2
True	H	14	0	0	19	26	238	640	-1382	-31	[201,601,272,680]	43.22	0.8458	29	27	59	0.1198	5	0.01033	57	0.01035	5	0.001446	5	4536	5	2184
True	H	14	0	0	19	27	374	676	-1341	-40	[346,635,407,707]	110	0.9468	30	28	193	0.09621	18	0.01461	67	0.05519	7	0.00406	18	4002	7	2493
True	H	14	0	0	19	28	660	688	-1255	-44	[625,649,694,728]	102	0.8799	31	29	186	0.129	15	0.01313	13	0.001487	1	0.0003818	15	3788	1	536.9
True	H	14	0	0	19	29	252	725	-1380	-62	[190,632,304,853]	78.4	0.8892	32	30	69	0.05544	7	0.007973	33	0.006782	3	0.0002237	7	4157	3	3874
True	H	14	0	0	19	30	459	724	-1316	-55	[431,689,489,760]	98.31	0.9229	33	31	92	0.08661	8	0.007266	13	0.0005892	1	0.0005977	8	3385	1	476.6
True	H	14	0	0	19	31	564	803	-1284	-79	[538,775,591,832]	74.29	0.9119	34	32	85	0.06265	8	0.009615	49	0.009448	5	0.0039	8	5337	5	967.6
True	H	14	0	0	19	32	332	904	-1355	-102	[266,777,380,977]	252.9	0.777	35	33	0	0	0	0	23	0.004016	2	0.0001699	0	NaN	2	2869
True	H	14	0	0	19	33	222	905	-1387	-112	[197,878,246,951]	85	1.01	36	34	109	0.1041	10	0.0105	48	0.03068	4	0.002138	10	5416	4	1899
True	H	14	0	0	19	34	309	1000	-1360	-137	[270,965,362,1029]	120.9	0.8788	37	35	186	0.1419	16	0.01182	25	0.02743	2	0.0009657	16	4345	2	2580
True	H	14	0	0	19	35	445	1034	-1321	-148	[403,992,485,1063]	94.91	0.895	38	36	162	0.1593	13	0.01223	0	0	0	0	13	4236	0	NaN
True	H	14	0	0	19	36	222	1043	-1385	-150	[179,989,273,1078]	94.65	0.961	39	37	83	0.0997	7	0.006604	10	8.316e-05	1	0.0002123	7	5617	1	422.4
True	H	14	0	0	19	37	358	1050	-1348	-153	[311,1015,391,1078]	58.4	0.7532	40	38	22	0.003418	2	0.003058	296	0.1431	24	0.01078	2	660.4	24	3670
True	H	14	0	0	19	38	727	877	-1236	-101	[699,841,756,908]	131.6	0.9829	42	40	224	0.1234	20	0.01357	23	0.02031	2	0.001639	20	4880	2	1356
True	H	14	0	0	21	1	68	47	503	145	[1,7,118,97]	255.7	0.9197	1	1	291	0.1036	26	0.009078	77	0.03693	6	0.001901	26	2731	6	1715
True	H	14	0	0	21	2	917	103	759	127	[891,67,949,155]	147.5	0.9069	2	2	239	0.1139	20	0.01211	39	0.01962	3	0.001515	20	4272	3	1366
True	H	14	0	0	21	3	710	178	696	109	[682,136,735,223]	91.97	0.7605	3	3	181	0.1377	15	0.01456	138	0.07356	11	0.006463	15	4602	11	1437
True	H	14	0	0	21	4	410	237	605	90	[376,210,432,265]	67.68	0.8333	6	6	77	0.08572	6	0.007916	26	0.01091	2	0.001654	6	2316	2	726.7
True	H	14	0	0	21	5	636	275	674	80	[587,228,678,310]	184.7	0.9069	7	7	408	0.12	35	0.01692	135	0.06111	11	0.004499	35	3305	11	1578
[truncated: 19,138 more rows]
[truncated: 8 more columns]

## Sheet: PLA RNAPII NELFE
Display	Row	Column	Timepoint	Time [s]	Field	Object ID	X	Y	Position X [µm]	Position Y [µm]	Bounding Box	Nuclei Selected Selected - Nucleus Area [µm²]	Nuclei Selected Selected - Nucleus Roundness	Nuclei Selected Selected - Object No in Nuclei	Nuclei Selected Selected - Object No in Nuclei Selected	Nuclei Selected Selected - Total Spot Area	Nuclei Selected Selected - Relative Spot Intensity	Nuclei Selected Selected - Number of Spots	Nuclei Selected Selected - Number of Spots per Area of Nucleus	Nuclei Selected Selected - Total Spot Area (2)	Nuclei Selected Selected - Relative Spot Intensity (2)	Nuclei Selected Selected - Number of Spots (2)	Nuclei Selected Selected - Number of Spots per Area of Cytoplasm	Nuclei Selected Selected - Number of Spots im Nucleus- per Cell	Nuclei Selected Selected - Intensity Spots im Nucleus Alexa 647 Mean- Mean pe...	Nuclei Selected Selected - Number of Spots im Cytoplasma- per Cell	Nuclei Selected Selected - Intensity Spots im Cytoplasma Alexa 647 Mean- Mean...	Compound	Concentration	Cell Type	Cell Count
True	H	9	0	0	1	1	890	395	105	44	[870,365,915,424]	85.7	0.8258	1	1	190	0.1743	17	0.01771	13	0.05772	1	0.001401	17	3077	1	2680						384 well	1	2	3	4	5	6	7	8	9	10	11	12	13	14	15	16
True	H	9	0	0	1	2	877	439	100	30	[853,413,903,463]	102.8	0.8844	2	2	142	0.1874	11	0.009549	26	0.07727	2	0.003373	11	2756	2	1637						A	PBS	PBS	PBS	PBS	PBS	PBS	PBS	PBS	PBS	PBS	PBS	PBS	PBS	PBS	PBS	PBS
True	H	9	0	0	1	3	735	694	58	-46	[711,648,758,753]	92.84	0.9018	3	3	230	0.193	20	0.01923	13	0.05153	1	0.0005747	20	3597	1	4243						B	PBS	PBS
True	H	9	0	0	1	4	882	349	104	58	[853,318,933,378]	148.5	0.9898	4	4	240	0.1749	19	0.01143	13	0.006947	1	0.0005804	19	3326	1	819.6						C	PBS	PBS
True	H	9	0	0	2	1	1025	28	-1146	1445	[990,1,1072,58]	97.57	0.9097	2	1	102	0.1234	8	0.007319	13	0.01808	1	0.0005411	8	2485	1	1948						D	PBS	PBS
True	H	9	0	0	2	2	954	45	-1167	1439	[927,15,984,75]	122.1	0.9502	3	2	225	0.1458	18	0.01316	13	0.02296	1	0.0008834	18	2321	1	2449						E	PBS	PBS
True	H	9	0	0	2	3	869	56	-1193	1434	[832,22,923,117]	101.4	0.8771	4	3	110	0.1462	9	0.007923	143	0.02769	14	0.003666	9	3163	14	905.5						F	PBS	PBS
True	H	9	0	0	2	4	796	83	-1217	1428	[731,41,840,135]	79.18	0.8207	5	4	39	0.07525	3	0.003382	24	0.0004142	3	0.0006683	3	2597	3	558						G	PBS	PBS
True	H	9	0	0	2	5	1012	94	-1149	1426	[979,67,1067,121]	102.1	0.925	6	5	159	0.1302	13	0.01136	51	0.001693	4	0.002057	13	2148	4	290.7						H	PBS	PBS							RNAPII-NELF		RNAPII-NELF		RNAPII-NELF		RNAPII-NELF
True	H	9	0	0	2	6	968	139	-1164	1412	[938,97,998,166]	94.81	0.9418	7	6	226	0.1471	19	0.01789	47	0.005871	4	0.0032	19	2549	4	448.4						I	PBS	PBS
True	H	9	0	0	2	7	847	147	-1199	1410	[815,106,881,182]	123.4	0.947	8	7	158	0.1164	14	0.01013	50	0.001407	4	0.002005	14	3660	4	311.2						J	PBS	PBS
True	H	9	0	0	2	8	1026	142	-1146	1410	[994,119,1059,174]	88.56	0.9245	9	8	78	0.09938	6	0.006048	24	0.0009611	2	0.001403	6	2735	2	281.5						K	PBS	PBS
True	H	9	0	0	2	9	919	149	-1178	1407	[887,117,955,188]	109.1	0.8982	10	9	65	0.08282	5	0.004092	88	0.07361	7	0.003786	5	2487	7	1869						L	PBS	PBS
True	H	9	0	0	2	10	1047	194	-1139	1395	[1013,164,1078,231]	95.61	0.9565	12	11	126	0.09837	11	0.01027	44	0.03884	4	0.001999	11	1341	4	2864						M	PBS	PBS
True	H	9	0	0	2	11	702	180	-1239	1401	[644,89,780,259]	57.67	0.8999	13	12	29	0.05878	3	0.004644	32	0.0002397	3	0.0002494	3	3856	3	436.7						N	PBS	PBS
True	H	9	0	0	2	12	788	193	-1216	1400	[744,98,833,240]	131.1	0.9629	14	13	197	0.1429	16	0.0109	160	0.002322	14	0.002615	16	3076	14	406.5						O	PBS	PBS							RNAPII-NELF		RNAPII-NELF		RNAPII-NELF		RNAPII-NELF
True	H	9	0	0	2	13	976	199	-1162	1393	[945,175,998,222]	69.9	0.9117	15	14	64	0.17	5	0.006386	13	0.01475	1	0.001022	5	3619	1	959.8						P	PBS	PBS	PBS	PBS	PBS	PBS	PBS	PBS	PBS	PBS	PBS	PBS	PBS	PBS	PBS	PBS
True	H	9	0	0	2	14	904	230	-1182	1385	[872,203,940,259]	112.3	0.9774	16	15	196	0.1389	17	0.01351	87	0.01941	8	0.005618	17	3734	8	593.1
True	H	9	0	0	2	15	971	245	-1164	1381	[939,206,1001,274]	115.9	0.9481	17	16	196	0.1552	17	0.0131	52	0.04328	4	0.003328	17	4065	4	1007
True	H	9	0	0	2	16	851	286	-1199	1367	[819,242,879,334]	126.3	0.9779	18	17	167	0.1409	14	0.009894	26	0.0557	2	0.001184	14	3687	2	3725
True	H	9	0	0	2	17	612	250	-1269	1379	[566,179,660,317]	44.55	0.7294	19	18	13	0.1019	1	0.002004	60	0.005205	6	0.001083	1	5157	6	642.4
True	H	9	0	0	2	18	715	293	-1239	1365	[688,262,737,327]	81.59	0.9207	20	19	89	0.1277	8	0.008753	79	0.04649	7	0.00733	8	5765	7	854.9
True	H	9	0	0	2	19	902	285	-1184	1367	[867,260,925,312]	97.31	0.9562	21	20	146	0.1346	12	0.01101	26	0.01583	2	0.001794	12	3111	2	920.6
True	H	9	0	0	2	20	560	289	-1286	1364	[515,258,589,344]	60.7	0.7804	22	21	26	0.02049	2	0.002941	0	0	0	0	2	975.1	0	NaN
True	H	9	0	0	2	21	673	284	-1253	1364	[644,251,700,333]	123.2	0.9376	23	22	117	0.1161	9	0.006522	91	0.009658	8	0.004796	9	3305	8	398.9
True	H	9	0	0	2	22	942	294	-1173	1368	[919,249,961,314]	41.42	0.8494	24	23	13	0.06	1	0.002155	0	0	0	0	1	3727	0	NaN
True	H	9	0	0	2	23	621	311	-1267	1360	[589,269,647,345]	104.3	0.8747	25	24	73	0.1282	6	0.005137	58	0.003074	5	0.003726	6	4246	5	435.6
True	H	9	0	0	2	24	1050	293	-1139	1363	[1020,260,1078,335]	125.7	0.9661	26	25	218	0.1361	19	0.01349	88	0.009575	9	0.005773	19	3503	9	395.6
True	H	9	0	0	2	25	976	322	-1161	1356	[952,296,1003,351]	83.91	0.9683	27	26	184	0.1571	15	0.01596	28	0.01617	3	0.002768	15	3014	3	987.8
True	H	9	0	0	2	26	916	334	-1182	1354	[865,309,944,362]	119.4	0.9645	28	27	196	0.1756	16	0.01197	84	0.005738	7	0.004851	16	4301	7	369.9
True	H	9	0	0	2	27	799	343	-1214	1351	[764,319,833,366]	107	0.9797	29	28	154	0.188	12	0.01001	36	0.04867	3	0.00274	12	3612	3	1880
True	H	9	0	0	2	28	681	357	-1249	1346	[653,325,710,389]	101.8	0.8875	30	29	150	0.1728	12	0.01053	48	0.03605	4	0.002892	12	4044	4	1081
True	H	9	0	0	2	29	749	363	-1230	1344	[709,333,785,395]	141	0.9611	31	30	229	0.1774	18	0.01139	104	0.005231	9	0.005226	18	3599	9	393
True	H	9	0	0	2	30	880	365	-1190	1345	[853,331,915,392]	102	0.9245	32	31	136	0.1487	12	0.0105	80	0.004054	7	0.005645	12	3937	7	341.3
True	H	9	0	0	2	31	594	372	-1276	1341	[560,343,625,398]	87.49	0.9698	33	32	113	0.1585	9	0.009184	69	0.02323	6	0.004415	9	3986	6	744.2
True	H	9	0	0	2	32	523	354	-1297	1343	[468,310,577,432]	97.66	0.9195	34	33	122	0.1328	10	0.009141	39	0.002014	4	0.0005765	10	3774	4	685.7
True	H	9	0	0	2	33	1047	379	-1139	1339	[1024,358,1078,416]	68.74	0.9483	35	34	141	0.1878	11	0.01429	47	0.004482	4	0.004324	11	2800	4	346.2
True	H	9	0	0	2	34	899	415	-1184	1329	[870,388,933,444]	87.49	0.9808	37	35	120	0.1314	10	0.0102	0	0	0	0	10	4523	0	NaN
True	H	9	0	0	2	35	585	420	-1278	1327	[555,387,613,457]	96.15	0.93	38	36	77	0.1344	6	0.005571	80	0.003885	7	0.004464	6	4482	7	363.3
True	H	9	0	0	2	36	807	421	-1211	1327	[783,396,836,446]	86.86	0.9342	39	37	122	0.1404	10	0.01028	37	0.01607	3	0.002801	10	3650	3	1139
True	H	9	0	0	2	37	1038	418	-1144	1328	[1007,397,1061,441]	105.3	0.9908	40	38	179	0.1343	16	0.01356	39	0.05922	3	0.00471	16	3823	3	1299
True	H	9	0	0	2	38	857	440	-1196	1321	[824,410,895,470]	129.2	0.938	42	39	136	0.1429	11	0.007602	83	0.003299	8	0.005602	11	4214	8	411
True	H	9	0	0	2	39	547	441	-1290	1319	[515,406,578,474]	50.97	0.8356	43	40	26	0.1248	2	0.003503	96	0.003351	9	0.004171	2	4834	9	366.8
True	H	9	0	0	2	40	739	468	-1232	1313	[703,414,774,512]	112.9	0.9614	44	41	201	0.1861	17	0.01344	139	0.005652	12	0.005837	17	3929	12	351.9
True	H	9	0	0	2	41	1054	477	-1137	1310	[1029,448,1078,516]	122.5	0.9697	45	42	227	0.1355	19	0.01385	59	0.02559	5	0.003909	19	3470	5	596.8
True	H	9	0	0	2	42	612	485	-1266	1308	[586,460,672,511]	62.58	0.8859	46	43	32	0.06426	3	0.00428	50	0.02373	5	0.001992	3	2492	5	990.4
True	H	9	0	0	2	43	564	498	-1285	1305	[523,468,594,524]	111.8	0.9747	47	44	151	0.1371	13	0.01038	79	0.04513	8	0.0059	13	4660	8	990
True	H	9	0	0	2	44	840	492	-1194	1303	[809,460,928,537]	123.6	0.9746	48	45	242	0.17	20	0.01445	115	0.06557	9	0.002273	20	2829	9	2602
True	H	9	0	0	2	45	770	517	-1224	1298	[737,493,799,551]	106.1	0.9749	49	46	127	0.1628	10	0.00841	75	0.05703	6	0.006122	10	3693	6	1055
True	H	9	0	0	2	46	523	522	-1299	1296	[486,474,558,575]	206.5	0.7785	50	47	215	0.1025	17	0.00735	81	0.01114	7	0.003329	17	2722	7	653.2
True	H	9	0	0	2	47	590	546	-1279	1289	[533,518,619,579]	122.9	0.9114	51	48	114	0.09853	9	0.006536	117	0.03132	10	0.005173	9	3169	10	638.2
True	H	9	0	0	2	48	643	537	-1261	1291	[613,511,675,573]	66.51	0.9185	52	49	47	0.1137	4	0.005369	17	0.0004442	2	0.001055	4	3372	2	426.1
True	H	9	0	0	2	49	957	549	-1166	1289	[924,518,1001,582]	114.6	0.9604	53	50	139	0.1175	12	0.009346	0	0	0	0	12	2503	0	NaN
True	H	9	0	0	2	50	467	549	-1311	1287	[441,520,507,590]	96.5	0.9417	55	51	122	0.147	10	0.009251	55	0.009606	5	0.003342	10	3845	5	505.9
True	H	9	0	0	2	51	1028	571	-1146	1282	[998,544,1055,601]	106.5	0.9768	57	52	183	0.1389	15	0.01257	62	0.03427	5	0.004704	15	2858	5	709.3
True	H	9	0	0	2	52	724	583	-1238	1277	[685,557,750,620]	104.2	0.9451	58	53	166	0.1363	15	0.01285	35	0.02561	3	0.002179	15	3415	3	1127
True	H	9	0	0	2	53	536	586	-1291	1278	[506,558,570,613]	105.5	0.9243	59	54	154	0.1654	13	0.011	38	0.01132	3	0.002392	13	3800	3	547.2
True	H	9	0	0	2	54	600	596	-1274	1275	[570,570,625,621]	102.1	0.9632	60	55	129	0.148	10	0.008741	82	0.007727	7	0.00765	10	3410	7	381.6
True	H	9	0	0	2	55	893	596	-1185	1275	[857,573,931,622]	117	0.8936	61	56	218	0.1735	18	0.01373	13	0.04314	1	0.001182	18	4390	1	3024
True	H	9	0	0	2	56	448	590	-1319	1276	[414,558,480,623]	50.71	0.7511	62	57	31	0.003095	3	0.005282	48	0.0062	5	0.002915	3	408.3	5	501.5
True	H	9	0	0	2	57	1006	609	-1153	1270	[977,585,1032,637]	99.72	0.9699	63	58	197	0.1924	16	0.01432	0	0	0	0	16	4128	0	NaN
True	H	9	0	0	2	58	832	617	-1205	1269	[798,581,867,652]	106.4	0.9473	64	59	161	0.1529	13	0.01091	66	0.002409	6	0.003417	13	3018	6	376.4
True	H	9	0	0	2	59	948	622	-1170	1266	[908,587,978,660]	152.4	0.955	65	60	242	0.182	19	0.01113	24	0.03345	2	0.001224	19	3637	2	2330
True	H	9	0	0	2	60	777	618	-1221	1267	[751,595,802,648]	84.45	0.9718	66	61	145	0.1184	13	0.01374	64	0.05232	5	0.004831	13	4374	5	1234
True	H	9	0	0	2	61	631	625	-1264	1265	[602,581,662,671]	125.1	0.9634	67	62	176	0.1748	14	0.009993	25	0.001089	2	0.001176	14	3691	2	289.8
True	H	9	0	0	2	62	424	632	-1325	1265	[403,604,461,654]	82.58	0.9169	68	63	101	0.1619	8	0.008649	37	0.04753	3	0.003178	8	3482	3	1636
True	H	9	0	0	2	63	549	637	-1289	1261	[514,603,576,683]	84.72	0.9106	69	64	98	0.1262	8	0.00843	84	0.008707	7	0.003016	8	2588	7	570.9
True	H	9	0	0	2	64	719	661	-1238	1256	[687,615,750,704]	101.1	0.9573	70	65	130	0.1288	11	0.009717	26	0.02686	2	0.0008193	11	2731	2	2383
True	H	9	0	0	2	65	985	654	-1159	1255	[956,627,1016,711]	121.5	0.9217	71	66	157	0.1281	13	0.009552	0	0	0	0	13	3354	0	NaN
True	H	9	0	0	2	66	892	662	-1186	1254	[866,629,929,696]	107.3	0.9811	72	67	231	0.1697	21	0.01747	0	0	0	0	21	3618	0	NaN
True	H	9	0	0	2	67	834	665	-1203	1254	[803,642,871,688]	92.4	0.9278	73	68	77	0.1058	6	0.005797	61	0.03126	5	0.005754	6	2658	5	583.2
True	H	9	0	0	2	68	435	674	-1322	1252	[409,634,465,706]	72.58	0.8591	74	69	52	0.09584	4	0.00492	38	0.03589	3	0.001769	4	2901	3	1507
True	H	9	0	0	2	69	1030	669	-1146	1253	[989,633,1064,705]	127.3	1.01	75	70	212	0.1696	17	0.01192	38	0.03205	3	0.001844	17	3601	3	1153
True	H	9	0	0	2	70	357	656	-1347	1253	[295,614,411,727]	54.1	0.9273	76	71	39	0.1387	3	0.004951	67	0.0007095	6	0.0007733	3	3679	6	390.6
True	H	9	0	0	2	71	511	686	-1298	1247	[480,652,564,711]	81.68	0.7562	77	72	13	0.04628	1	0.001093	0	0	0	0	1	2933	0	NaN
True	H	9	0	0	2	72	675	691	-1252	1246	[640,671,706,714]	79.99	0.9415	78	73	71	0.1173	6	0.006696	26	0.09998	2	0.002183	6	4262	2	3832
True	H	9	0	0	2	73	805	690	-1212	1245	[775,666,828,728]	42.23	0.8099	79	74	39	0.1247	3	0.006342	13	0.03677	1	0.0007657	3	1666	1	3594
True	H	9	0	0	2	74	841	709	-1201	1242	[821,686,863,731]	60.88	1.008	80	75	36	0.07839	4	0.005865	0	0	0	0	4	1939	0	NaN
True	H	9	0	0	2	75	777	712	-1225	1241	[723,690,797,732]	99.98	0.8374	81	76	170	0.1593	14	0.0125	79	0.06784	7	0.006579	14	3771	7	1133
True	H	9	0	0	2	76	1051	709	-1139	1240	[1015,678,1078,742]	83.38	0.943	82	77	123	0.09551	12	0.01285	0	0	0	0	12	1581	0	NaN
True	H	9	0	0	2	77	376	734	-1340	1233	[347,713,404,755]	99.81	0.9603	83	78	78	0.08125	7	0.006261	25	0.06772	2	0.002774	7	2809	2	2203
True	H	9	0	0	2	78	514	725	-1296	1236	[490,701,562,750]	75.08	0.9509	84	79	107	0.1078	9	0.0107	28	0.001107	3	0.002177	9	2384	3	383.8
True	H	9	0	0	2	79	734	739	-1234	1232	[711,711,760,768]	78.83	0.9335	85	80	128	0.1584	10	0.01133	24	0.009278	2	0.00224	10	3173	2	808.2
True	H	9	0	0	2	80	650	756	-1258	1226	[620,727,680,789]	113	0.9434	87	81	219	0.1624	19	0.01501	82	0.007845	8	0.005366	19	3820	8	463.5
True	H	9	0	0	2	81	855	742	-1197	1231	[831,713,881,768]	91.68	0.9536	88	82	153	0.1277	15	0.01461	26	0.002891	2	0.002139	15	2032	2	293.1
True	H	9	0	0	2	82	799	764	-1214	1226	[774,739,825,790]	94.45	0.9497	89	83	164	0.1571	14	0.01323	72	0.1201	7	0.01125	14	3338	7	1362
True	H	9	0	0	2	83	472	771	-1311	1222	[449,745,500,800]	59.1	0.9131	91	84	69	0.0467	7	0.01057	11	0.0009542	1	0.0009074	7	1230	1	423.8
True	H	9	0	0	2	84	422	779	-1327	1220	[389,755,457,799]	48.12	0.718	92	85	13	0.00736	1	0.001855	25	0.002919	2	0.001556	1	1091	2	377.9
True	H	9	0	0	2	85	722	801	-1237	1213	[692,767,750,838]	108.3	0.9028	93	86	192	0.1274	17	0.01401	43	0.002535	4	0.002302	17	3613	4	363.1
True	H	9	0	0	2	86	432	822	-1323	1208	[403,790,462,848]	102.8	1.019	94	87	132	0.1669	11	0.009549	76	0.007236	7	0.005968	11	4075	7	433
True	H	9	0	0	2	87	621	823	-1266	1207	[581,797,657,838]	49.63	0.9063	95	88	39	0.1832	3	0.005396	24	0.002379	2	0.001867	3	4745	2	301.1
True	H	9	0	0	2	88	301	832	-1362	1204	[260,768,350,881]	110	0.9198	96	89	90	0.1198	7	0.005682	108	0.01055	11	0.002401	7	3639	11	659.7
True	H	9	0	0	2	89	400	844	-1334	1200	[372,811,425,886]	105.8	0.9632	97	90	136	0.1618	11	0.009283	69	0.003446	6	0.004115	11	3617	6	390.2
True	H	9	0	0	2	90	683	832	-1250	1205	[650,808,708,856]	75.79	0.8433	98	91	82	0.1297	7	0.008245	40	0.002086	5	0.00497	7	3003	5	369.6
True	H	9	0	0	2	91	542	837	-1290	1203	[516,812,579,864]	100.1	0.905	99	92	207	0.1769	17	0.01517	26	0.01059	2	0.001674	17	3884	2	1029
True	H	9	0	0	2	92	636	845	-1265	1201	[604,831,652,857]	40.08	0.8325	100	93	37	0.08376	3	0.006682	0	0	0	0	3	2732	0	NaN
True	H	9	0	0	2	93	583	855	-1279	1194	[558,834,607,900]	96.86	0.9244	101	94	129	0.1582	10	0.009217	65	0.02372	6	0.005254	10	3793	6	704.4
True	H	9	0	0	2	94	661	867	-1254	1192	[633,843,688,917]	111.5	0.9544	102	95	199	0.1486	17	0.01361	73	0.02402	7	0.006157	17	3828	7	567.7
True	H	9	0	0	2	95	469	878	-1313	1188	[447,845,492,922]	99.89	0.9041	103	96	119	0.1313	10	0.008937	37	0.04148	3	0.00212	10	3907	3	1510
True	H	9	0	0	2	96	815	873	-1210	1193	[786,835,844,914]	89.36	0.9929	104	97	196	0.1557	17	0.01698	0	0	0	0	17	3391	0	NaN
True	H	9	0	0	2	97	427	886	-1325	1189	[401,852,447,905]	104.8	0.958	105	98	133	0.1509	11	0.00937	13	0.06225	1	0.001887	11	3945	1	3101
True	H	9	0	0	2	98	291	897	-1366	1182	[253,857,341,963]	66.95	0.8475	106	99	38	0.01178	3	0.004	51	0.01045	6	0.001384	3	1109	6	906.6
True	H	9	0	0	2	99	370	895	-1343	1185	[339,859,401,935]	54.37	0.9432	107	100	52	0.1065	4	0.006568	76	0.002177	7	0.002643	4	2813	7	352.4
True	H	9	0	0	2	100	706	897	-1242	1185	[682,868,734,921]	73.65	0.9752	108	101	103	0.124	10	0.01212	25	0.002512	2	0.001815	10	3508	2	335.9
True	H	9	0	0	2	101	574	930	-1280	1173	[534,888,619,992]	107.3	0.9334	109	102	196	0.1121	19	0.01581	51	0.01367	4	0.001006	19	2553	4	1223
True	H	9	0	0	2	102	324	938	-1356	1172	[284,909,362,967]	71.24	0.8216	110	103	0	0	0	0	23	0.0008632	2	0.001013	0	NaN	2	398.9
True	H	9	0	0	2	103	824	937	-1206	1172	[794,911,856,968]	96.59	0.9937	111	104	239	0.1761	21	0.01941	0	0	0	0	21	3613	0	NaN
True	H	9	0	0	2	104	464	944	-1314	1171	[438,917,496,968]	73.38	0.9161	112	105	101	0.114	9	0.01095	118	0.006684	11	0.008308	9	2310	11	421.5
True	H	9	0	0	2	105	518	944	-1297	1170	[486,920,555,972]	97.93	0.9803	113	106	182	0.1526	15	0.01367	32	0.001477	3	0.002383	15	5214	3	337.4
True	H	9	0	0	2	106	412	959	-1330	1166	[374,934,442,986]	90.97	0.9391	114	107	102	0.1137	8	0.007851	26	0.000824	3	0.002143	8	2998	3	324.6
True	H	9	0	0	2	107	839	981	-1202	1159	[816,958,861,1006]	71.77	0.9606	115	108	86	0.1373	7	0.008706	26	0.008709	2	0.002632	7	2611	2	386.9
True	H	9	0	0	2	108	792	990	-1216	1156	[762,962,819,1030]	104.3	0.9649	116	109	152	0.1205	14	0.01199	26	0.04897	2	0.001584	14	3933	2	1671
True	H	9	0	0	2	109	313	985	-1358	1157	[277,958,346,1025]	88.47	0.825	117	110	70	0.09358	6	0.006054	96	0.005408	9	0.005754	6	2647	9	492.5
True	H	9	0	0	2	110	354	982	-1347	1159	[337,959,376,1002]	71.15	0.9325	118	111	74	0.1164	6	0.007528	13	0.07558	1	0.003759	6	2867	1	2778
True	H	9	0	0	2	111	730	984	-1234	1158	[701,962,756,1009]	73.29	0.9605	119	112	65	0.1041	5	0.00609	0	0	0	0	5	2484	0	NaN
True	H	9	0	0	2	112	386	1018	-1337	1150	[347,972,412,1049]	78.47	0.8898	121	113	111	0.1686	9	0.01024	48	0.02661	4	0.002025	9	3299	4	1009
True	H	9	0	0	2	113	524	1010	-1296	1152	[492,975,557,1043]	64.28	0.7807	122	114	13	0.04342	1	0.001389	159	0.1135	15	0.007092	1	2475	15	2233
True	H	9	0	0	2	114	719	1024	-1237	1147	[696,995,750,1049]	98.73	0.9069	123	115	233	0.1696	20	0.01808	39	0.01358	4	0.004082	20	3566	4	548
True	H	9	0	0	2	115	478	1035	-1309	1143	[455,1013,506,1058]	71.86	0.9495	124	116	131	0.1443	11	0.01366	33	0.003459	3	0.003212	11	2666	3	414.7
True	H	9	0	0	2	116	319	1038	-1357	1142	[297,1010,345,1067]	87.22	0.9263	125	117	122	0.1496	10	0.01024	26	0.05359	2	0.002587	10	4638	2	1887
True	H	9	0	0	2	117	642	1049	-1261	1140	[599,1027,674,1071]	118.1	0.9407	126	118	178	0.166	14	0.01058	36	0.06443	3	0.003093	14	3526	3	1878
True	H	9	0	0	2	118	694	1056	-1242	1137	[668,1031,760,1078]	105	0.9126	127	119	136	0.1715	11	0.009354	52	0.07444	4	0.002976	11	3577	4	2059
True	H	9	0	0	2	119	451	729	-1319	1235	[405,681,491,769]	151.6	0.9365	131	123	137	0.1044	11	0.006478	152	0.004448	14	0.005069	11	2804	14	400.6
True	H	9	0	0	2	120	343	776	-1352	1221	[292,737,388,815]	129.2	0.9999	132	124	181	0.1612	15	0.01037	308	0.009644	27	0.009677	15	4682	27	447.2
True	H	9	0	0	2	121	633	901	-1264	1184	[603,856,667,939]	156.8	0.9873	133	125	285	0.1556	25	0.01423	59	0.0474	5	0.002927	25	4129	5	1738
True	H	9	0	0	2	122	759	926	-1225	1176	[722,889,797,966]	134	0.9753	134	126	281	0.1522	24	0.01599	0	0	0	0	24	4166	0	NaN
True	H	9	0	0	2	123	705	948	-1243	1171	[668,910,740,984]	149.8	0.9864	135	127	264	0.1484	23	0.01371	25	0.001859	2	0.001367	23	4035	2	346.3
True	H	9	0	0	2	124	576	1024	-1280	1147	[541,982,610,1060]	136	0.9751	136	128	209	0.1536	17	0.01115	74	0.006572	6	0.00294	17	3955	6	593.8
True	H	9	0	0	3	1	157	24	-1083	1446	[129,1,191,58]	61.51	0.7959	9	8	50	0.07514	5	0.007257	46	0.03297	4	0.002324	5	1964	4	1399
True	H	9	0	0	3	2	99	26	-1100	1445	[68,2,132,50]	88.65	0.8961	10	9	143	0.1161	12	0.01208	13	0.04169	1	0.0009399	12	2372	1	2772
True	H	9	0	0	3	3	269	30	-1047	1445	[230,1,331,59]	80.34	0.9227	11	10	49	0.06173	4	0.004444	52	0.01753	4	0.001237	4	2216	4	1017
True	H	9	0	0	3	4	812	26	-887	1445	[778,1,848,54]	100.8	0.8824	12	11	110	0.1382	9	0.007972	33	0.02591	3	0.001921	9	3892	3	1400
True	H	9	0	0	3	5	947	41	-847	1441	[922,14,970,72]	96.86	0.9437	13	12	172	0.1604	14	0.0129	23	0.0397	2	0.002967	14	2618	2	1229
True	H	9	0	0	3	6	610	41	-948	1439	[584,16,635,77]	94.18	0.9001	14	13	143	0.1317	12	0.01137	13	0.003471	1	0.0008591	12	4456	1	694.7
True	H	9	0	0	3	7	26	46	-1122	1439	[2,23,62,69]	73.83	0.953	16	14	63	0.1033	5	0.006046	37	0.007204	3	0.003436	5	2136	3	417
True	H	9	0	0	3	8	203	56	-1069	1437	[169,7,246,90]	131.5	0.8842	17	15	153	0.08927	13	0.008826	26	0.01744	2	0.0008471	13	1950	2	1551
True	H	9	0	0	3	9	1003	44	-830	1440	[974,15,1049,76]	112	0.9664	18	16	125	0.1036	12	0.009562	37	0.004705	3	0.002062	12	1553	3	449.7
True	H	9	0	0	3	10	364	59	-1021	1435	[325,18,410,96]	79.72	0.9082	19	17	108	0.07098	9	0.01008	44	0.001729	4	0.001216	9	1509	4	478.1
True	H	9	0	0	3	11	566	45	-960	1443	[542,1,608,73]	58.47	0.8506	20	18	23	0.003146	2	0.003053	0	0	0	0	2	467.3	0	NaN
True	H	9	0	0	3	12	518	51	-974	1438	[488,22,552,79]	91.95	0.9252	21	19	147	0.1224	13	0.01262	38	0.001852	3	0.002119	13	2318	3	327.4
True	H	9	0	0	3	13	698	62	-923	1437	[667,1,726,112]	101.4	0.9693	22	20	202	0.164	17	0.01496	25	0.0009261	2	0.0007607	17	3890	2	321
True	H	9	0	0	3	14	144	74	-1087	1431	[110,40,180,102]	115.2	0.9542	23	21	169	0.1173	14	0.01084	57	0.003287	5	0.003266	14	2365	5	342.5
True	H	9	0	0	3	15	306	67	-1039	1431	[280,34,335,115]	100.7	0.9554	24	22	181	0.1141	16	0.01418	37	0.001217	4	0.002279	16	2429	4	352.7
True	H	9	0	0	3	16	1053	65	-816	1432	[992,25,1078,119]	98.11	0.941	25	23	199	0.1391	17	0.01547	50	0.004822	5	0.001878	17	2017	5	578.7
True	H	9	0	0	3	17	745	80	-907	1428	[717,46,777,121]	129.4	0.9736	26	24	170	0.1508	14	0.009655	91	0.006536	8	0.004364	14	3263	8	393.9
True	H	9	0	0	3	18	256	87	-1053	1426	[227,55,288,130]	112.9	0.9614	27	25	146	0.1374	12	0.009486	13	0.001209	1	0.0006188	12	3011	1	350.8
True	H	9	0	0	3	19	651	80	-936	1430	[627,37,674,119]	91.68	0.9434	28	26	65	0.07668	6	0.005842	26	0.03603	2	0.001527	6	1788	2	1641
True	H	9	0	0	3	20	808	86	-889	1428	[775,50,847,125]	107.1	0.8408	29	27	177	0.1718	14	0.01167	26	0.007404	2	0.001002	14	3285	2	579.2
True	H	9	0	0	3	21	584	85	-955	1426	[556,57,614,133]	72.4	0.8777	30	28	109	0.1136	9	0.0111	42	0.04582	4	0.002394	9	1987	4	1667
True	H	9	0	0	3	22	447	88	-996	1427	[413,57,486,119]	101.8	0.9418	31	29	91	0.09054	8	0.007018	33	0.001629	3	0.001577	8	3358	3	373.2
True	H	9	0	0	3	23	939	90	-848	1427	[918,64,971,110]	94.18	0.9382	32	30	85	0.08708	8	0.007583	13	0.04396	1	0.001362	8	1659	1	2321
True	H	9	0	0	3	24	539	100	-968	1423	[516,73,565,129]	65.44	0.9097	33	31	76	0.1042	6	0.008186	13	0.0328	1	0.0009425	6	2318	1	2669
True	H	9	0	0	3	25	669	118	-930	1417	[644,89,695,151]	125.5	0.9478	34	32	214	0.1253	19	0.01351	13	0.05325	1	0.001408	19	3322	1	3847
True	H	9	0	0	3	26	1045	120	-819	1419	[1012,92,1069,144]	72.93	0.9941	35	33	108	0.1344	9	0.01102	0	0	0	0	9	2151	0	NaN
True	H	9	0	0	3	27	393	125	-1012	1416	[355,85,431,160]	119.7	0.9661	36	34	228	0.1544	18	0.01342	101	0.00309	9	0.003794	18	3338	9	334
True	H	9	0	0	3	28	928	131	-853	1414	[901,104,961,167]	83.65	0.9038	37	35	156	0.1526	13	0.01387	28	0.0109	3	0.001829	13	3225	3	859.1
True	H	9	0	0	3	29	73	141	-1108	1410	[46,115,96,168]	66.51	0.8343	38	36	72	0.1023	6	0.008054	11	0.0005128	1	0.0007924	6	2653	1	334.1
True	H	9	0	0	3	30	467	141	-991	1409	[437,113,497,180]	88.02	1.007	39	37	141	0.195	11	0.01116	10	0.0004596	1	0.0007418	11	3949	1	410.8
True	H	9	0	0	3	31	351	157	-1026	1405	[313,129,378,191]	96.5	0.9824	41	39	178	0.1677	14	0.01295	22	0.001262	2	0.001664	14	3857	2	303.6
True	H	9	0	0	3	32	189	158	-1075	1404	[154,125,217,201]	126.9	0.945	43	40	177	0.1627	15	0.01056	12	0.000517	1	0.0006112	15	3771	1	340.3
True	H	9	0	0	3	33	132	154	-1092	1406	[97,115,163,185]	76.59	0.8771	44	41	95	0.1485	8	0.009324	41	0.001831	4	0.002074	8	3292	4	335.9
True	H	9	0	0	3	34	426	173	-1003	1403	[403,125,447,200]	74.27	0.8424	45	42	114	0.1407	9	0.01082	0	0	0	0	9	3367	0	NaN
True	H	9	0	0	3	35	536	168	-970	1402	[498,142,571,195]	111.9	0.8703	46	43	207	0.1592	17	0.01357	13	0.001788	1	0.0006859	17	3914	1	358.1
True	H	9	0	0	3	36	973	152	-841	1407	[920,95,1005,208]	127	0.9544	47	44	194	0.1452	16	0.01124	58	0.01775	5	0.001426	16	2725	5	943.4
True	H	9	0	0	3	37	482	189	-986	1396	[454,160,513,224]	100.7	0.9554	48	45	163	0.1468	14	0.01241	11	0.0003154	1	0.0006353	14	4355	1	290.6
True	H	9	0	0	3	38	895	173	-864	1401	[869,144,917,201]	54.54	0.9064	49	46	35	0.07361	3	0.00491	0	0	0	0	3	2965	0	NaN
True	H	9	0	0	3	39	1047	188	-815	1392	[1020,156,1078,273]	102.3	0.9844	50	47	201	0.1261	18	0.01571	63	0.03621	5	0.001949	18	1986	5	1229
True	H	9	0	0	3	40	47	189	-1114	1396	[20,162,98,225]	125.6	0.9569	51	48	82	0.0761	7	0.004975	164	0.02706	14	0.007467	7	1983	14	560.1
True	H	9	0	0	3	41	819	187	-886	1396	[795,160,845,222]	99.54	0.9489	52	49	198	0.1553	17	0.01525	11	0.00357	1	0.001018	17	4148	1	432.9
True	H	9	0	0	3	42	999	187	-832	1396	[974,156,1022,227]	92.4	0.8992	53	50	131	0.1366	11	0.01063	0	0	0	0	11	2314	0	NaN
True	H	9	0	0	3	43	634	196	-941	1395	[601,158,662,226]	97.31	0.9175	54	51	123	0.1118	10	0.009174	18	0.0003981	2	0.001276	10	3305	2	371
True	H	9	0	0	3	44	209	213	-1067	1387	[180,180,236,283]	102.1	0.9534	56	53	208	0.1632	17	0.01486	56	0.002866	5	0.003028	17	3711	5	296.1
True	H	9	0	0	3	45	779	224	-898	1388	[736,158,807,267]	138.6	0.9599	57	54	311	0.1602	26	0.01674	39	0.06037	3	0.001289	26	4556	3	3424
True	H	9	0	0	3	46	889	223	-863	1388	[867,180,929,251]	116.3	0.9324	58	55	175	0.1237	15	0.01151	0	0	0	0	15	3300	0	NaN
True	H	9	0	0	3	47	532	226	-970	1386	[499,194,573,262]	142.7	0.9677	59	56	283	0.1309	26	0.01626	15	0.0002604	2	0.001098	26	3784	2	391
True	H	9	0	0	3	48	682	216	-927	1389	[657,184,709,243]	89	0.958	60	57	99	0.1405	8	0.008024	0	0	0	0	8	2778	0	NaN
True	H	9	0	0	3	49	374	223	-1018	1385	[340,185,406,268]	131.9	0.958	61	58	233	0.1405	19	0.01286	13	0.001492	1	0.0005659	19	3474	1	386.6
True	H	9	0	0	3	50	141	229	-1088	1383	[115,197,171,276]	91.06	0.9297	62	59	122	0.1223	10	0.009804	13	0.009463	1	0.0006618	10	2458	1	1854
True	H	9	0	0	3	51	937	221	-851	1387	[911,194,962,260]	83.2	0.9746	63	60	123	0.1215	11	0.0118	0	0	0	0	11	2704	0	NaN
True	H	9	0	0	3	52	833	242	-880	1383	[799,176,869,279]	176.9	0.8304	64	61	305	0.1618	25	0.01261	39	0.05137	3	0.001347	25	3732	3	2215
True	H	9	0	0	3	53	61	241	-1111	1382	[27,201,100,269]	125.7	0.9752	65	62	251	0.1557	21	0.01491	47	0.002406	4	0.00238	21	3574	4	420.1
True	H	9	0	0	3	54	416	255	-1005	1377	[385,219,446,286]	117.5	0.9121	66	63	165	0.1601	14	0.01064	35	0.01481	3	0.001873	14	4021	3	953
True	H	9	0	0	3	55	633	261	-941	1376	[607,223,657,298]	137.4	0.836	67	64	283	0.1502	26	0.01689	26	0.09036	2	0.002191	26	4411	2	3287
True	H	9	0	0	3	56	256	259	-1053	1375	[222,229,294,294]	100.2	0.9427	68	65	172	0.1469	14	0.01248	13	0.0004473	1	0.0005559	14	3202	1	294.3
True	H	9	0	0	3	57	709	256	-920	1376	[671,218,736,294]	120.4	0.9787	69	66	230	0.1652	18	0.01334	0	0	0	0	18	3921	0	NaN
True	H	9	0	0	3	58	581	266	-956	1373	[557,242,607,296]	82.22	0.9353	70	67	140	0.113	12	0.01303	26	0.06205	2	0.002037	12	3162	2	2318
True	H	9	0	0	3	59	778	274	-897	1372	[751,249,805,296]	91.59	0.9134	71	68	166	0.1804	14	0.01365	0	0	0	0	14	4100	0	NaN
True	H	9	0	0	3	60	107	279	-1097	1368	[73,245,148,316]	114.8	0.9082	72	69	135	0.1145	11	0.008554	13	0.03277	1	0.0005294	11	3715	1	3485
True	H	9	0	0	3	61	504	276	-979	1370	[471,240,540,307]	96.68	0.9427	73	70	106	0.1364	9	0.00831	24	0.003657	2	0.001088	9	3224	2	661.2
True	H	9	0	0	3	62	662	292	-934	1365	[626,257,681,331]	67.76	0.8739	74	71	159	0.2196	13	0.01713	13	0.05968	1	0.0007278	13	4797	1	8078
True	H	9	0	0	3	63	380	293	-1016	1365	[354,268,411,323]	85.79	0.9588	75	72	81	0.1036	7	0.007284	0	0	0	0	7	2805	0	NaN
True	H	9	0	0	3	64	282	317	-1044	1358	[251,276,321,365]	132.7	0.928	76	73	276	0.1502	23	0.01547	18	0.00707	2	0.0008703	23	3497	2	1799
True	H	9	0	0	3	65	568	315	-961	1359	[533,276,605,351]	110.3	0.987	77	74	227	0.1562	20	0.01618	0	0	0	0	20	3165	0	NaN
True	H	9	0	0	3	66	705	310	-920	1360	[663,282,734,337]	107.7	0.9084	78	75	205	0.1625	18	0.01493	26	0.06962	2	0.002132	18	3723	2	2265
True	H	9	0	0	3	67	774	315	-899	1358	[750,289,801,351]	87.4	0.9479	80	76	171	0.1543	16	0.01634	0	0	0	0	16	4132	0	NaN
True	H	9	0	0	3	68	343	320	-1029	1357	[305,284,378,355]	115.4	0.9929	81	77	241	0.1849	20	0.01547	0	0	0	0	20	3688	0	NaN
True	H	9	0	0	3	69	92	327	-1102	1355	[65,299,128,356]	89	0.9174	82	78	110	0.1562	9	0.009027	26	0.09331	2	0.001965	9	3035	2	3185
True	H	9	0	0	3	70	738	330	-910	1353	[716,293,762,373]	89.36	0.9498	83	79	178	0.204	15	0.01499	0	0	0	0	15	3375	0	NaN
True	H	9	0	0	3	71	194	338	-1072	1352	[157,306,231,369]	137.7	0.9318	84	80	212	0.154	17	0.01102	39	0.02691	3	0.001498	17	2922	3	1142
True	H	9	0	0	3	72	408	333	-1009	1353	[375,301,435,366]	124	0.9767	85	81	240	0.134	22	0.01584	39	0.07458	3	0.002317	22	3523	3	2517
True	H	9	0	0	3	73	509	334	-978	1354	[489,307,530,353]	90.7	0.9276	86	82	155	0.1515	13	0.0128	0	0	0	0	13	3290	0	NaN
True	H	9	0	0	3	74	654	346	-936	1350	[609,320,684,371]	73.38	0.9382	87	83	117	0.2028	10	0.01217	39	0.01848	3	0.002288	10	3486	3	566.5
True	H	9	0	0	3	75	557	378	-964	1341	[526,339,590,410]	121.9	0.9236	88	84	182	0.1611	15	0.01098	13	0.002429	1	0.0006277	15	4672	1	360.8
True	H	9	0	0	3	76	357	376	-1023	1341	[323,353,390,402]	97.31	0.9365	89	85	126	0.1647	10	0.009174	33	0.002632	3	0.002627	10	4072	3	567.6
True	H	9	0	0	3	77	621	377	-944	1339	[588,343,659,427]	116.3	0.9876	90	86	229	0.1844	19	0.01458	0	0	0	0	19	2934	0	NaN
True	H	9	0	0	3	78	229	383	-1062	1336	[196,354,263,432]	90.7	0.9375	91	87	138	0.1073	11	0.01083	13	0.008495	1	0.0004933	11	3148	1	1107
True	H	9	0	0	3	79	466	398	-991	1333	[438,370,494,433]	105.2	0.9409	92	88	197	0.1633	16	0.01358	13	0.007922	1	0.0008361	16	3309	1	596.4
True	H	9	0	0	3	80	508	420	-979	1328	[464,372,544,457]	124.4	0.9518	93	89	246	0.1997	21	0.01506	23	0.0106	2	0.0007987	21	4020	2	1042
True	H	9	0	0	3	81	585	411	-955	1330	[557,384,612,440]	97.57	0.938	94	90	138	0.1427	12	0.01098	0	0	0	0	12	5056	0	NaN
True	H	9	0	0	3	82	66	438	-1110	1322	[40,409,97,463]	97.57	0.919	96	92	166	0.142	14	0.01281	13	0.04897	1	0.001115	14	4737	1	2217
True	H	9	0	0	3	83	178	434	-1078	1321	[116,390,240,485]	106	0.7784	97	93	12	0.001261	1	0.0008425	0	0	0	0	1	668.9	0	NaN
True	H	9	0	0	3	84	437	439	-999	1321	[411,413,466,464]	63.92	0.8752	98	94	86	0.12	7	0.009777	19	0.004942	2	0.001828	7	2487	2	656.8
True	H	9	0	0	3	85	555	444	-965	1320	[529,409,581,478]	86.95	0.9885	99	95	159	0.1545	14	0.01437	26	0.05093	2	0.00158	14	4517	2	2064
True	H	9	0	0	3	86	94	463	-1100	1314	[72,442,127,486]	82.31	0.9574	100	96	93	0.1001	8	0.008677	25	0.05586	2	0.002685	8	2571	2	2220
True	H	9	0	0	3	87	470	471	-989	1312	[436,442,499,498]	81.59	0.9207	101	97	105	0.1553	9	0.009847	0	0	0	0	9	3716	0	NaN
True	H	9	0	0	3	88	27	489	-1122	1307	[1,448,67,525]	139.4	0.9975	102	98	295	0.1568	26	0.01666	37	0.003028	3	0.001969	26	3936	3	489
True	H	9	0	0	3	89	60	512	-1111	1301	[32,467,89,544]	96.5	0.9039	103	99	149	0.1665	12	0.0111	0	0	0	0	12	3814	0	NaN
True	H	9	0	0	3	90	106	510	-1098	1300	[79,485,137,541]	106	0.984	104	100	144	0.148	12	0.01011	0	0	0	0	12	3243	0	NaN
True	H	9	0	0	3	91	165	535	-1081	1293	[133,507,198,560]	82.22	0.9568	105	101	118	0.1167	10	0.01086	13	0.03161	1	0.0006897	10	4098	1	2735
True	H	9	0	0	3	92	31	544	-1122	1290	[1,514,62,570]	101.8	0.9514	106	102	234	0.1711	20	0.01754	22	0.001234	2	0.001637	20	3181	2	296.9
True	H	9	0	0	3	93	106	587	-1098	1277	[70,560,137,618]	116.1	0.9489	107	103	205	0.1722	17	0.01308	28	0.004034	3	0.002131	17	3778	3	883.8
True	H	9	0	0	3	94	94	635	-1102	1263	[65,607,125,672]	125	0.9454	108	104	255	0.1747	21	0.015	50	0.07908	4	0.003419	21	4070	4	2362
True	H	9	0	0	3	95	69	678	-1109	1249	[36,653,107,711]	88.11	0.9848	109	105	166	0.2033	13	0.01317	0	0	0	0	13	3086	0	NaN
True	H	9	0	0	3	96	254	173	-1055	1401	[213,142,295,205]	124.1	1.005	110	106	247	0.1661	19	0.01367	67	0.007539	6	0.003101	19	3059	6	559.7
True	H	9	0	0	3	97	723	164	-916	1403	[683,112,762,217]	142.4	0.958	111	107	229	0.16	19	0.01191	26	0.05142	2	0.0007474	19	3678	2	3793
True	H	9	0	0	4	1	1010	21	-509	1447	[959,1,1038,44]	132.4	0.9029	9	8	213	0.1386	17	0.01146	0	0	0	0	17	1886	0	NaN
True	H	9	0	0	4	2	874	32	-549	1442	[813,12,920,60]	84	0.8681	10	9	176	0.1369	16	0.017	36	0.01913	3	0.001769	16	2583	3	1001
True	H	9	0	0	4	3	1041	51	-496	1438	[1012,18,1072,77]	102	0.9153	11	10	131	0.1429	11	0.009624	26	0.08023	2	0.001931	11	2268	2	2351
True	H	9	0	0	4	4	148	49	-764	1437	[116,20,178,83]	113.2	0.8844	12	11	156	0.1385	13	0.01025	31	0.003248	3	0.00189	13	2396	3	819.3
True	H	9	0	0	4	5	548	50	-645	1437	[511,19,576,88]	101.2	0.9022	13	12	143	0.1855	12	0.01058	0	0	0	0	12	4403	0	NaN
True	H	9	0	0	4	6	703	43	-596	1440	[666,1,741,89]	98.2	0.9715	15	13	117	0.1362	10	0.009091	0	0	0	0	10	4004	0	NaN
True	H	9	0	0	4	7	270	63	-729	1434	[222,37,297,93]	94.72	0.9513	16	14	104	0.1197	8	0.00754	26	0.02617	2	0.001157	8	2874	2	2094
True	H	9	0	0	4	8	495	62	-659	1434	[471,35,520,92]	82.13	0.8476	17	15	185	0.1475	16	0.01739	13	0.009343	1	0.0008489	16	3357	1	705.5
True	H	9	0	0	4	9	347	63	-705	1436	[308,13,380,101]	83.29	0.9015	18	16	52	0.06361	5	0.005359	27	0.0006363	3	0.001004	5	1298	3	512.3
True	H	9	0	0	4	10	865	77	-549	1430	[825,45,907,117]	109	0.99	19	17	194	0.1483	16	0.0131	0	0	0	0	16	3570	0	NaN
True	H	9	0	0	4	11	982	72	-514	1432	[942,35,1018,105]	124.4	0.9017	20	18	206	0.1061	17	0.0122	12	0.0003144	1	0.0004018	17	1816	1	476.9
True	H	9	0	0	4	12	923	70	-532	1432	[887,41,950,96]	77.58	0.9248	22	19	139	0.0978	13	0.01496	0	0	0	0	13	2655	0	NaN
True	H	9	0	0	4	13	428	87	-680	1423	[396,60,450,133]	97.66	0.9684	23	20	191	0.1624	16	0.01463	0	0	0	0	16	3327	0	NaN
True	H	9	0	0	4	14	401	61	-690	1428	[359,36,421,132]	72.58	0.9322	24	21	55	0.02957	5	0.00615	26	0.03828	2	0.0009515	5	1195	2	1972
True	H	9	0	0	4	15	601	88	-628	1427	[571,48,638,120]	96.41	0.9511	25	22	168	0.1803	13	0.01204	0	0	0	0	13	3507	0	NaN
True	H	9	0	0	4	16	467	97	-667	1424	[446,77,497,116]	103.5	0.9908	28	24	167	0.1386	15	0.01294	13	0.192	1	0.005291	15	3375	1	4185
True	H	9	0	0	4	17	767	85	-578	1425	[739,64,790,132]	95.88	0.9285	29	25	179	0.1697	16	0.0149	0	0	0	0	16	4259	0	NaN
True	H	9	0	0	4	18	680	91	-603	1425	[652,65,723,119]	96.32	0.9709	30	26	185	0.1601	17	0.01576	38	0.008775	4	0.003292	17	3975	4	886.5
True	H	9	0	0	4	19	120	119	-771	1420	[101,79,143,140]	87.84	0.7536	31	27	109	0.09147	9	0.009146	26	0.06835	2	0.002525	9	1710	2	2404
True	H	9	0	0	4	20	809	95	-565	1425	[782,68,840,123]	55.17	0.965	32	28	52	0.1028	4	0.006472	25	0.05194	2	0.001538	4	3476	2	2091
True	H	9	0	0	4	21	157	100	-759	1423	[133,67,190,134]	85.88	0.9594	33	29	102	0.1396	8	0.008316	25	0.006153	2	0.001676	8	3052	2	499.8
True	H	9	0	0	4	22	258	106	-734	1420	[199,80,291,136]	59.1	0.9253	34	30	41	0.05689	4	0.006042	12	0.0004032	1	0.0003962	4	1617	1	411.7
True	H	9	0	0	4	23	905	115	-536	1419	[879,92,937,140]	85.88	0.928	35	31	116	0.05332	11	0.01143	26	0.06973	2	0.00183	11	2090	2	2641
True	H	9	0	0	4	24	849	129	-554	1414	[818,95,872,172]	95.16	0.8965	37	32	142	0.1689	11	0.01032	52	0.09794	4	0.00353	11	3125	4	2224
True	H	9	0	0	4	25	181	127	-757	1412	[130,94,204,172]	118.3	0.8832	38	33	178	0.1863	14	0.01057	0	0	0	0	14	3327	0	NaN
True	H	9	0	0	4	26	991	124	-512	1414	[971,104,1008,165]	66.6	0.7888	39	34	0	0	0	0	0	0	0	0	0	NaN	0	NaN
True	H	9	0	0	4	27	661	135	-607	1413	[631,103,721,166]	99.72	0.9598	40	35	237	0.1955	19	0.01701	70	0.02356	7	0.003532	19	3503	7	778.3
True	H	9	0	0	4	28	529	130	-648	1414	[491,112,575,148]	73.83	0.8393	41	36	109	0.123	9	0.01088	49	0.07105	4	0.003017	9	2829	4	2021
True	H	9	0	0	4	29	40	143	-795	1409	[18,121,73,168]	105.9	0.9835	42	37	165	0.1207	15	0.01265	33	0.09731	3	0.004769	15	2353	3	2679
True	H	9	0	0	4	30	462	143	-669	1411	[428,105,495,165]	118.2	0.9871	43	38	215	0.1844	18	0.0136	26	0.07602	2	0.002732	18	3278	2	2171
True	H	9	0	0	4	31	959	159	-521	1411	[933,95,988,183]	104.6	0.9668	44	39	276	0.1596	25	0.02133	0	0	0	0	25	3763	0	NaN
True	H	9	0	0	4	32	1029	137	-499	1413	[993,105,1072,173]	112.3	0.931	45	40	184	0.1413	16	0.01272	26	0.0008493	3	0.001604	16	2813	3	389.1
True	H	9	0	0	4	33	749	147	-583	1408	[713,118,780,182]	122.6	0.9611	46	41	233	0.151	19	0.01384	39	0.05787	3	0.002114	19	3495	3	2098
True	H	9	0	0	4	34	536	165	-645	1405	[495,133,584,187]	94.18	0.8821	47	42	155	0.1283	14	0.01327	0	0	0	0	14	4738	0	NaN
True	H	9	0	0	4	35	90	152	-780	1406	[57,131,127,179]	87.66	0.8455	48	43	59	0.08689	5	0.005092	22	0.02453	2	0.001616	5	2944	2	1328
True	H	9	0	0	4	36	919	160	-532	1407	[895,126,943,184]	73.92	0.9093	49	44	158	0.1455	14	0.01691	11	0.0006643	1	0.000999	14	2959	1	476.8
True	H	9	0	0	4	37	827	164	-558	1403	[800,133,868,204]	97.57	0.9679	50	45	228	0.1822	18	0.01647	49	0.02701	4	0.003367	18	2947	4	736.2
True	H	9	0	0	4	38	232	151	-739	1407	[203,126,253,187]	46.96	0.7345	51	46	0	0	0	0	0	0	0	0	0	NaN	0	NaN
True	H	9	0	0	4	39	637	178	-617	1401	[603,118,674,219]	131.9	0.958	52	47	305	0.1801	26	0.01759	13	0.0003172	1	0.0004211	26	4349	1	271
True	H	9	0	0	4	40	700	176	-598	1400	[672,139,729,212]	131.3	0.9303	53	48	264	0.1506	23	0.01564	0	0	0	0	23	4041	0	NaN
True	H	9	0	0	4	41	1053	170	-492	1402	[1024,148,1078,197]	94.09	0.9377	54	49	205	0.1844	17	0.01613	47	0.08793	4	0.006163	17	3334	4	1177
True	H	9	0	0	4	42	790	179	-572	1400	[760,148,815,206]	83.29	0.9752	55	50	123	0.1667	10	0.01072	0	0	0	0	10	3541	0	NaN
True	H	9	0	0	4	43	184	174	-752	1401	[157,134,210,205]	82.22	0.9045	56	51	111	0.1497	9	0.009772	0	0	0	0	9	3691	0	NaN
True	H	9	0	0	4	44	481	182	-663	1399	[426,156,520,206]	91.41	0.9318	57	52	185	0.1616	16	0.01563	12	0.0005389	1	0.0006277	16	4444	1	266.6
True	H	9	0	0	4	45	567	197	-637	1395	[536,147,597,228]	114.9	0.9345	58	53	206	0.1547	18	0.01399	39	0.01406	3	0.001918	18	4128	3	752.7
True	H	9	0	0	4	46	897	190	-541	1396	[865,166,927,216]	81.86	0.9767	59	54	132	0.1611	11	0.012	45	0.01173	4	0.003284	11	4039	4	595.9
True	H	9	0	0	4	47	32	194	-796	1394	[12,172,66,228]	97.84	0.9299	60	55	153	0.1551	12	0.01095	13	0.06136	1	0.001397	12	2909	1	2809
True	H	9	0	0	4	48	282	177	-728	1398	[196,126,322,235]	76.33	0.9267	61	56	109	0.1231	9	0.01053	0	0	0	0	9	3113	0	NaN
True	H	9	0	0	4	49	1021	202	-501	1392	[987,182,1058,223]	69.36	0.8458	62	57	83	0.1059	7	0.009009	50	0.07552	4	0.003902	7	2476	4	1536
True	H	9	0	0	4	50	819	204	-563	1391	[794,180,844,230]	94.18	0.9382	63	58	175	0.177	14	0.01327	52	0.1397	4	0.006126	14	3462	4	2264
True	H	9	0	0	4	51	730	220	-590	1386	[700,197,758,249]	79.27	0.9052	65	60	223	0.1632	20	0.02252	25	0.00666	2	0.001727	20	4145	2	628.9
True	H	9	0	0	4	52	132	237	-767	1382	[98,210,168,268]	138.4	0.9343	66	61	330	0.1648	28	0.01806	43	0.02555	4	0.002819	28	4008	4	889.2
True	H	9	0	0	4	53	66	243	-787	1380	[33,213,107,272]	95.88	0.9096	68	63	161	0.1629	13	0.0121	13	0.005469	1	0.0004953	13	2934	1	1349
True	H	9	0	0	4	54	1008	240	-504	1381	[985,215,1042,269]	102.8	0.9973	69	64	260	0.1853	22	0.01911	13	0.005774	1	0.001116	22	3303	1	519.3
True	H	9	0	0	4	55	249	241	-734	1379	[198,217,288,274]	110.2	0.8035	70	65	0	0	0	0	12	0.000419	1	0.0004955	0	NaN	1	396.4
True	H	9	0	0	4	56	134	290	-766	1366	[102,259,173,319]	122.7	0.9706	71	66	221	0.1501	18	0.0131	45	0.02694	4	0.00236	18	3054	4	1255
True	H	9	0	0	4	57	515	1013	-653	1149	[492,983,541,1048]	99.18	0.9184	72	67	221	0.1733	19	0.0171	26	0.04882	2	0.001665	19	2929	2	1506
True	H	9	0	0	5	1	664	29	-285	1444	[636,1,698,59]	66.86	0.8989	6	5	46	0.02093	4	0.00534	36	0.009194	4	0.002109	4	1146	4	1626
True	H	9	0	0	5	2	801	30	-244	1445	[771,1,834,60]	105.7	0.7449	7	6	26	0.006577	2	0.001689	5	0	1	0.0006588	2	482.3	1	356.2
True	H	9	0	0	5	3	488	30	-337	1444	[463,1,520,63]	48.47	0.8935	8	7	26	0.0333	2	0.003683	0	0	0	0	2	1472	0	NaN
True	H	9	0	0	5	4	1054	30	-172	1442	[1011,4,1078,78]	98.56	0.9533	9	8	175	0.1299	16	0.01449	49	0.01906	4	0.002132	16	2546	4	1027
True	H	9	0	0	5	5	323	36	-386	1441	[285,8,371,72]	81.59	0.9207	10	9	81	0.08425	7	0.007659	51	0.006083	4	0.001391	7	1845	4	548.7
True	H	9	0	0	5	6	534	23	-324	1445	[511,1,566,50]	64.01	0.7701	11	10	14	0.0003697	2	0.002789	11	0.0008819	1	0.0007825	2	386.9	1	309.9
True	H	9	0	0	5	7	842	54	-231	1436	[816,26,877,85]	101.7	0.9608	13	11	194	0.1823	16	0.01405	13	0.05119	1	0.0007143	16	2511	1	3627
True	H	9	0	0	5	8	125	52	-447	1437	[91,26,167,78]	74.54	0.7914	14	12	13	0.02362	1	0.001198	0	0	0	0	1	1121	0	NaN
True	H	9	0	0	5	9	624	52	-299	1437	[592,23,652,79]	79.09	0.9354	15	13	169	0.1728	14	0.0158	10	0.0006376	1	0.0008905	14	3389	1	398.1
True	H	9	0	0	5	10	239	58	-412	1435	[210,28,280,90]	84.63	0.92	16	14	205	0.1646	16	0.01688	0	0	0	0	16	3240	0	NaN
True	H	9	0	0	5	11	740	59	-262	1435	[716,28,774,96]	68.2	0.9934	17	15	95	0.1332	8	0.01047	0	0	0	0	8	3360	0	NaN
True	H	9	0	0	5	12	190	69	-428	1432	[159,35,215,97]	78.56	0.9316	18	16	164	0.1251	14	0.01591	13	0.001622	1	0.0007199	14	3027	1	319.2
True	H	9	0	0	5	13	519	70	-326	1429	[479,44,579,115]	126.1	0.9501	19	17	253	0.151	21	0.01487	39	0.01751	3	0.001165	21	3504	3	1343
True	H	9	0	0	5	14	403	68	-363	1431	[358,40,448,105]	90.25	0.945	20	18	132	0.1652	11	0.01088	0	0	0	0	11	3420	0	NaN
True	H	9	0	0	5	15	699	75	-275	1430	[672,47,726,104]	50.17	0.9254	21	19	71	0.1335	6	0.01068	0	0	0	0	6	2257	0	NaN
True	H	9	0	0	5	16	996	66	-186	1432	[952,21,1041,117]	95.7	0.9777	22	20	165	0.1363	13	0.01213	13	0.00658	1	0.0003577	13	2935	1	1074
True	H	9	0	0	5	17	651	86	-291	1426	[616,56,681,124]	115.9	0.9481	23	21	227	0.1581	19	0.01464	0	0	0	0	19	4613	0	NaN
True	H	9	0	0	5	18	146	88	-443	1426	[97,45,171,124]	114.3	0.9587	24	22	240	0.1545	20	0.01563	13	0.01376	1	0.0005187	20	3349	1	1617
True	H	9	0	0	5	19	784	98	-249	1425	[752,60,818,127]	111.9	0.9293	25	23	219	0.1683	19	0.01515	0	0	0	0	19	3943	0	NaN
True	H	9	0	0	5	20	471	98	-344	1423	[439,71,499,124]	75.7	0.9222	26	24	127	0.1726	10	0.01179	0	0	0	0	10	3150	0	NaN
True	H	9	0	0	5	21	839	101	-235	1423	[810,76,863,124]	93.56	0.8966	27	25	189	0.1208	18	0.01718	23	0.003789	2	0.002291	18	2830	2	334.4
True	H	9	0	0	5	22	597	97	-306	1423	[575,77,620,119]	62.49	0.9563	28	26	90	0.08954	9	0.01286	13	0.07217	1	0.00125	9	1874	1	4130
True	H	9	0	0	5	23	966	113	-195	1417	[942,81,996,159]	130.2	0.9421	29	27	269	0.1626	23	0.01578	18	0.01543	2	0.00203	23	2778	2	1876
True	H	9	0	0	5	24	527	125	-327	1415	[497,97,558,166]	113.8	0.9565	30	28	182	0.1516	15	0.01176	0	0	0	0	15	3647	0	NaN
True	H	9	0	0	5	25	878	125	-221	1415	[855,98,908,147]	102.3	0.9642	31	29	244	0.1512	22	0.0192	26	0.1435	2	0.004535	22	3728	2	2724
True	H	9	0	0	5	26	1005	124	-185	1416	[981,98,1032,152]	46.96	0.7948	32	30	38	0.003333	4	0.007605	13	0.06896	1	0.0009268	4	462.7	1	3742
True	H	9	0	0	5	27	420	134	-360	1411	[390,109,444,171]	84.45	0.9395	33	31	151	0.1674	12	0.01269	39	0.04645	3	0.002048	12	3782	3	1759
True	H	9	0	0	5	28	827	137	-238	1412	[800,111,851,161]	77.49	0.9136	34	32	124	0.1712	10	0.01152	52	0.1422	4	0.00551	10	3498	4	2403
True	H	9	0	0	5	29	926	137	-208	1411	[894,97,956,180]	79.36	0.8133	35	33	57	0.04637	6	0.006749	13	0.01596	1	0.0005285	6	1427	1	1527
True	H	9	0	0	5	30	468	153	-343	1407	[435,119,510,185]	148.1	0.9317	36	34	318	0.1465	28	0.01688	13	0.02616	1	0.0005255	28	4334	1	2602
True	H	9	0	0	5	31	168	146	-433	1409	[149,124,204,174]	114.9	0.884	37	35	190	0.161	16	0.01243	13	0.1221	1	0.002793	16	3488	1	3505
True	H	9	0	0	5	32	22	149	-476	1408	[6,125,55,170]	94.18	0.9482	38	36	185	0.1461	16	0.01517	26	0.1062	2	0.006289	16	2862	2	2113
True	H	9	0	0	5	33	217	155	-421	1406	[178,131,245,180]	77.31	0.902	39	37	94	0.1093	8	0.009238	33	0.03961	3	0.002534	8	4599	3	1534
True	H	9	0	0	5	34	955	182	-199	1398	[921,154,990,213]	93.82	0.9361	40	38	171	0.1491	15	0.01427	0	0	0	0	15	2628	0	NaN
True	H	9	0	0	5	35	23	192	-479	1393	[1,165,40,238]	69.1	0.9755	41	39	103	0.1847	8	0.01034	83	0.1317	7	0.0102	8	3147	7	1483
True	H	9	0	0	5	36	215	199	-419	1393	[187,173,247,222]	109.2	0.9712	42	40	180	0.1451	16	0.01308	52	0.09541	4	0.005319	16	3273	4	1582
True	H	9	0	0	5	37	184	211	-430	1391	[154,175,206,238]	82.75	0.908	43	41	116	0.1669	9	0.009709	0	0	0	0	9	3575	0	NaN
True	H	9	0	0	5	38	57	203	-469	1390	[20,179,81,237]	100.4	0.9739	44	42	162	0.1512	13	0.01156	18	0.009696	2	0.002188	13	2468	2	932.7
True	H	9	0	0	5	39	149	214	-439	1389	[130,176,178,240]	70.43	0.927	45	43	151	0.1789	12	0.01521	13	0.04974	1	0.0009814	12	3326	1	3160
True	H	9	0	0	5	40	211	243	-418	1380	[181,219,267,273]	99.36	0.8666	46	44	211	0.121	19	0.01707	63	0.04103	5	0.002599	19	3628	5	1436
True	H	9	0	0	5	41	342	677	-383	1250	[303,649,369,710]	124.5	0.9978	47	45	238	0.1324	21	0.01505	0	0	0	0	21	4069	0	NaN
True	H	9	0	0	5	42	550	698	-318	1243	[517,673,590,746]	94.72	0.9315	48	46	189	0.1401	17	0.01602	12	0.01139	1	0.0004983	17	3260	1	3508
True	H	9	0	0	5	43	308	712	-392	1240	[285,682,332,740]	82.93	0.9957	49	47	200	0.1739	17	0.0183	18	0.005994	2	0.00197	17	3231	2	1107
True	H	9	0	0	5	44	706	851	-273	1199	[677,819,731,881]	112.7	0.9989	50	48	203	0.1591	17	0.01347	64	0.1443	5	0.005342	17	3234	5	2742
True	H	9	0	0	5	45	526	970	-326	1162	[481,943,562,1011]	134.1	0.9584	51	49	290	0.1682	24	0.01598	0	0	0	0	24	2683	0	NaN
True	H	9	0	0	5	46	414	1004	-360	1153	[361,978,475,1029]	118.7	0.9615	52	50	206	0.1601	17	0.01278	13	0.0006709	1	0.0004484	17	4129	1	284.9
True	H	9	0	0	5	47	501	997	-333	1153	[482,980,539,1026]	91.06	0.9499	53	51	141	0.1694	12	0.01176	13	0.1084	1	0.002075	12	3315	1	3176
True	H	9	0	0	5	48	620	1027	-298	1145	[593,1001,659,1066]	108.6	0.9983	54	52	168	0.1361	15	0.01233	0	0	0	0	15	3118	0	NaN
True	H	9	0	0	5	49	337	1034	-383	1143	[311,1008,366,1067]	103.6	0.9913	55	53	239	0.146	20	0.01724	26	0.02391	2	0.00191	20	4052	2	1155
True	H	9	0	0	5	50	92	148	-456	1408	[49,95,145,189]	197.6	0.8855	56	54	493	0.1828	41	0.01852	39	0.01592	3	0.000834	41	3399	3	1394
True	H	9	0	0	6	1	314	24	-69	1446	[265,1,345,48]	129.5	0.9312	5	3	266	0.1695	22	0.01516	17	0.009546	2	0.001631	22	2924	2	1366
True	H	9	0	0	6	2	709	27	51	1444	[682,1,740,57]	119.9	0.9401	6	4	168	0.1267	14	0.01042	35	0.02904	3	0.002224	14	3609	3	1121
True	H	9	0	0	6	3	51	31	-147	1444	[12,1,101,78]	109.8	0.9016	7	5	159	0.101	13	0.01057	0	0	0	0	13	1921	0	NaN
True	H	9	0	0	6	4	844	36	90	1441	[806,1,872,78]	93.29	0.8349	8	6	31	0.03331	3	0.002871	26	0.01946	2	0.0009901	3	1566	2	1309
True	H	9	0	0	6	5	919	53	112	1437	[867,1,969,110]	99.63	0.9117	9	7	110	0.1404	9	0.008065	13	0.005852	1	0.0001558	9	2881	1	2289
True	H	9	0	0	6	6	513	47	-6	1441	[474,1,563,81]	131	0.9128	10	8	326	0.1442	30	0.02045	11	0.0001688	1	0.0003708	30	3786	1	495.9
True	H	9	0	0	6	7	571	39	10	1443	[543,1,602,66]	101.6	0.9603	11	9	156	0.1547	12	0.01054	13	0.01797	1	0.0005831	12	3056	1	2242
True	H	9	0	0	6	8	95	56	-133	1435	[66,30,126,91]	85.08	0.9129	12	10	154	0.1379	13	0.01364	13	0.03314	1	0.0006716	13	2752	1	2674
True	H	9	0	0	6	9	344	55	-59	1435	[311,29,371,85]	87.75	0.9607	13	11	115	0.1472	9	0.009156	13	0.01921	1	0.0007117	9	3332	1	2851
True	H	9	0	0	6	10	232	74	-92	1430	[198,39,266,116]	107.2	0.9707	14	12	142	0.0944	13	0.01082	38	0.00577	3	0.001244	13	4231	3	655.4
True	H	9	0	0	6	11	387	75	-44	1430	[363,51,422,101]	72.13	0.8757	15	13	129	0.167	11	0.01361	23	0.003017	2	0.001689	11	3533	2	591.3
True	H	9	0	0	6	12	745	77	61	1430	[710,43,779,117]	103.1	0.9301	16	14	195	0.1627	17	0.01472	0	0	0	0	17	3927	0	NaN
True	H	9	0	0	6	13	679	69	42	1432	[646,39,714,95]	70.79	0.9186	17	15	39	0.06591	3	0.003783	13	0.03541	1	0.0005721	3	1893	1	3464
True	H	9	0	0	6	14	549	96	5	1424	[517,68,591,125]	59.81	0.8515	18	16	32	0.02731	3	0.004478	26	0.03861	2	0.0007719	3	1595	2	3354
True	H	9	0	0	6	15	278	98	-79	1422	[243,70,308,136]	102	0.8243	19	17	128	0.1275	11	0.009624	12	0.009122	1	0.0007369	11	4245	1	1940
True	H	9	0	0	6	16	350	106	-59	1420	[304,81,378,145]	95.25	0.897	20	18	161	0.1567	13	0.01218	30	0.0009107	3	0.001467	13	3810	3	323.9
True	H	9	0	0	6	17	616	109	23	1421	[577,73,653,140]	74.1	0.9435	21	19	64	0.03736	6	0.007229	36	0.007003	3	0.001177	6	1695	3	953.4
True	H	9	0	0	6	18	685	125	41	1413	[629,91,733,185]	88.74	0.8966	22	20	115	0.1373	10	0.01006	8	0.0001055	1	0.0002156	10	2767	1	376.6
True	H	9	0	0	6	19	285	144	-77	1409	[259,116,304,170]	70.97	0.909	23	21	166	0.1754	14	0.01761	0	0	0	0	14	3710	0	NaN
True	H	9	0	0	6	20	330	150	-63	1408	[300,122,370,177]	89	0.8707	24	22	100	0.0847	9	0.009027	52	0.04991	4	0.002488	9	2478	4	1806
True	H	9	0	0	6	21	481	732	-17	1233	[453,698,509,768]	110.8	0.9416	25	23	234	0.1566	21	0.01692	50	0.05155	4	0.002495	21	4127	4	1440
True	H	9	0	0	6	22	115	790	-125	1216	[93,768,144,817]	86.06	0.9714	26	24	136	0.1661	11	0.01141	39	0.06393	3	0.003067	11	3352	3	1526
True	H	9	0	0	6	23	910	799	112	1214	[878,776,946,825]	95.7	0.9673	27	25	249	0.1652	21	0.01959	13	0.02948	1	0.0008183	21	3210	1	2269
True	H	9	0	0	6	24	240	814	-89	1209	[208,781,284,843]	64.99	0.9786	28	26	90	0.1484	8	0.01099	26	0.01074	2	0.001207	8	2061	2	782.8
True	H	9	0	0	6	25	518	932	-8	1174	[485,910,542,961]	68.92	0.9497	29	27	172	0.1688	15	0.01943	0	0	0	0	15	3230	0	NaN
True	H	9	0	0	6	26	573	935	9	1173	[536,907,602,961]	119.4	0.8958	30	28	228	0.1515	19	0.01421	13	0.07739	1	0.001412	19	3986	1	3834
True	H	9	0	0	6	27	763	949	67	1169	[735,920,794,989]	85.25	0.9447	31	29	166	0.1402	15	0.01571	13	0.001387	1	0.0006636	15	2688	1	307.8
True	H	9	0	0	6	28	610	958	21	1166	[586,930,635,992]	80.08	0.9873	32	30	115	0.1597	9	0.01003	25	0.0303	2	0.001887	9	2836	2	2180
True	H	9	0	0	6	29	569	975	7	1162	[530,947,593,1000]	85.34	0.7405	33	31	120	0.156	10	0.01046	0	0	0	0	10	3632	0	NaN
True	H	9	0	0	6	30	572	811	10	1211	[544,778,604,841]	130.2	0.9861	35	33	219	0.1526	18	0.01234	46	0.006554	5	0.003897	18	2275	5	473.1
True	H	9	0	0	6	31	958	1015	125	1149	[927,980,996,1063]	148.5	1.008	36	34	197	0.1163	17	0.01022	12	0.0005062	1	0.0005198	17	3019	1	248
True	H	9	0	0	7	1	778	28	393	1444	[739,1,805,64]	87.13	0.9567	11	9	137	0.07426	13	0.01332	13	0.008893	1	0.0005133	13	1568	1	1107
True	H	9	0	0	7	2	1013	51	463	1439	[967,19,1044,85]	117.3	0.9458	12	10	203	0.1448	17	0.01294	18	0.006845	2	0.001315	17	2464	2	2103
True	H	9	0	0	7	3	533	47	322	1438	[510,23,567,81]	84.81	0.9212	13	11	126	0.1151	10	0.01053	26	0.07665	2	0.001587	10	2587	2	3472
True	H	9	0	0	7	4	261	39	242	1441	[218,1,330,77]	132.4	0.8952	14	12	229	0.1687	19	0.01281	41	0.002208	4	0.001274	19	2797	4	739.4
True	H	9	0	0	7	5	631	66	350	1433	[601,41,663,92]	80.7	0.9464	15	13	119	0.1469	10	0.01106	13	0.03995	1	0.0008741	10	2892	1	3368
True	H	9	0	0	7	6	883	65	425	1434	[854,40,912,91]	73.65	0.9752	16	14	50	0.01977	5	0.006061	37	0.04119	3	0.002453	5	891.1	3	1452
True	H	9	0	0	7	7	582	70	333	1430	[543,42,602,111]	113.2	0.8764	17	15	203	0.163	17	0.01341	10	0.0004159	1	0.001263	17	3540	1	284
True	H	9	0	0	7	8	396	88	279	1425	[359,61,431,122]	104	0.9734	18	16	195	0.1676	16	0.01373	28	0.04326	3	0.002229	16	2862	3	1381
True	H	9	0	0	7	9	526	112	319	1420	[491,52,577,158]	77.04	0.9105	19	17	103	0.1317	9	0.01043	13	0.006831	1	0.0002286	9	2677	1	1909
True	H	9	0	0	7	10	668	137	352	1415	[560,80,706,166]	53.47	0.8601	20	18	76	0.09267	6	0.01002	12	0.0001001	1	0.0001676	6	2808	1	315.2
True	H	9	0	0	7	11	189	988	220	1157	[156,960,228,1019]	129.8	0.9752	23	19	254	0.144	23	0.01582	13	0.01489	1	0.0007321	23	2896	1	1701
True	H	9	0	0	7	12	247	987	235	1158	[206,947,275,1029]	124.5	0.8864	24	20	200	0.1418	17	0.01219	26	0.0217	2	0.0009742	17	3176	2	1182
True	H	9	0	0	7	13	686	1050	367	1140	[628,1015,739,1078]	152.9	0.9649	25	21	190	0.1494	16	0.00934	19	0.0004417	2	0.0009341	16	1795	2	259.6
True	H	9	0	0	7	14	367	43	271	1440	[337,18,399,67]	124.5	0.9791	29	23	216	0.1524	18	0.0129	39	0.1388	3	0.004231	18	3493	3	3174
True	H	9	0	0	8	1	750	22	707	1447	[712,1,778,45]	72.67	0.9217	7	6	139	0.1472	12	0.01474	26	0.04529	2	0.001287	12	3238	2	2063
True	H	9	0	0	8	2	191	25	542	1445	[164,1,222,49]	95.7	0.947	9	8	181	0.1484	15	0.01399	26	0.04697	2	0.002188	15	3663	2	1688
True	H	9	0	0	8	3	964	30	776	1445	[927,1,1019,63]	136.8	0.9046	10	9	361	0.1791	30	0.01958	0	0	0	0	30	3012	0	NaN
True	H	9	0	0	8	4	552	22	650	1447	[525,1,586,44]	74.9	0.9383	11	10	169	0.1719	14	0.01669	0	0	0	0	14	3005	0	NaN
True	H	9	0	0	8	5	385	32	599	1441	[333,1,421,74]	131	0.8674	12	11	264	0.16	22	0.015	13	0.03266	1	0.0003994	22	3780	1	3666
True	H	9	0	0	8	6	501	30	634	1444	[473,1,528,60]	93.65	0.945	13	12	145	0.1433	13	0.01239	26	0.03786	2	0.001298	13	3548	2	2057
True	H	9	0	0	8	7	692	25	693	1442	[667,1,726,85]	49.1	0.9004	14	13	33	0.01614	3	0.005455	5	-1.372e-05	1	0.0003882	3	1144	1	274
True	H	9	0	0	8	8	1050	53	798	1436	[1022,30,1076,84]	114.4	0.9779	15	14	283	0.1541	24	0.01874	13	0.05179	1	0.001548	24	1807	1	2101
True	H	9	0	0	8	9	913	54	757	1436	[881,28,941,86]	100.5	0.9446	16	15	187	0.1662	16	0.01421	26	0.08932	2	0.001959	16	3198	2	3096
True	H	9	0	0	8	10	606	61	664	1435	[576,27,635,92]	123.7	0.9847	17	16	174	0.135	14	0.0101	13	0.008447	1	0.0007386	14	2988	1	1576
True	H	9	0	0	8	11	232	66	556	1432	[203,39,279,95]	113.7	0.9654	18	17	181	0.1364	15	0.01177	39	0.05354	3	0.002028	15	2950	3	1845
True	H	9	0	0	8	12	664	58	683	1434	[636,29,689,94]	73.11	0.7136	19	18	23	0.06529	2	0.002442	0	0	0	0	2	2257	0	NaN
True	H	9	0	0	8	13	743	65	706	1434	[715,41,770,89]	87.04	0.9353	20	19	120	0.1852	10	0.01026	0	0	0	0	10	4053	0	NaN
True	H	9	0	0	8	14	430	66	615	1433	[403,41,473,93]	111.9	0.9034	21	20	197	0.1438	17	0.01356	13	0.002643	1	0.0007837	17	3612	1	667.5
True	H	9	0	0	8	15	949	84	771	1423	[916,48,1000,158]	95.79	0.9576	23	22	169	0.1742	14	0.01305	10	0.0002919	1	0.0002572	14	3012	1	287.8
True	H	9	0	0	8	16	556	89	651	1427	[529,37,594,127]	94.54	0.9604	24	23	136	0.1445	11	0.01039	7	0.0001411	1	0.0005498	11	3213	1	385.4
True	H	9	0	0	8	17	636	91	678	1424	[612,65,681,133]	103.6	0.8884	25	24	136	0.125	11	0.009475	10	0.000613	1	0.0009099	11	3331	1	541.9
True	H	9	0	0	8	18	821	100	728	1423	[785,68,856,132]	136.7	0.9357	26	25	137	0.1172	11	0.007185	13	0.01081	1	0.000625	11	3014	1	1492
True	H	9	0	0	8	19	408	100	606	1423	[376,72,437,127]	46.87	0.9152	27	26	39	0.126	3	0.005714	0	0	0	0	3	2926	0	NaN
True	H	9	0	0	8	20	349	110	588	1422	[321,64,378,147]	103.6	0.9519	28	27	163	0.136	13	0.0112	3	0	1	0.0004454	13	2632	1	330.7
True	H	9	0	0	8	21	765	102	714	1422	[741,69,792,135]	85.97	0.9933	29	28	102	0.08023	8	0.008307	45	0.03623	5	0.003949	8	2127	5	999.4
True	H	9	0	0	8	22	716	103	698	1422	[683,75,742,127]	75.7	0.9116	30	29	122	0.1315	11	0.01297	0	0	0	0	11	3340	0	NaN
True	H	9	0	0	8	23	514	117	638	1419	[489,85,544,145]	100.3	1.004	31	30	115	0.09709	10	0.008905	49	0.07129	4	0.003714	10	3027	4	1864
True	H	9	0	0	8	24	457	114	622	1419	[425,71,487,144]	112.4	0.8649	32	31	261	0.1654	23	0.01827	10	0.0001522	1	0.0005394	23	4134	1	347.6
True	H	9	0	0	8	25	295	122	574	1417	[267,67,328,152]	107.1	0.9703	33	32	196	0.1445	16	0.01333	56	0.08236	5	0.00269	16	3747	5	2319
True	H	9	0	0	8	26	617	120	669	1417	[591,87,654,145]	85.34	0.8855	34	33	138	0.1602	12	0.01255	13	0.004144	1	0.0008554	12	2992	1	775.8
True	H	9	0	0	8	27	573	133	655	1413	[531,105,607,159]	92.84	0.9207	35	34	126	0.1267	11	0.01058	25	0.02139	2	0.001515	11	2022	2	1010
True	H	9	0	0	8	28	382	141	598	1410	[346,109,416,175]	89.36	0.9709	36	35	151	0.1324	13	0.01299	13	0.005346	1	0.0005599	13	2099	1	986.3
True	H	9	0	0	8	29	683	144	688	1410	[646,113,713,174]	113.1	0.953	37	36	167	0.1988	13	0.01026	13	0.02143	1	0.0007386	13	4250	1	2484
True	H	9	0	0	8	30	839	139	737	1412	[819,118,872,160]	93.47	0.9341	38	37	138	0.129	12	0.01146	13	0.1078	1	0.002469	12	2955	1	4310
True	H	9	0	0	8	31	740	146	705	1409	[709,121,766,177]	43.92	0.7732	39	38	26	0.1047	2	0.004065	9	0.0002862	1	0.0005583	2	3136	1	357.2
True	H	9	0	0	8	32	483	154	627	1406	[450,134,501,180]	67.04	0.8895	40	39	89	0.1449	8	0.01065	36	0.08977	3	0.004323	8	5181	3	1838
True	H	9	0	0	8	33	518	173	641	1402	[490,144,559,201]	89	0.9373	41	40	90	0.1012	7	0.007021	25	0.002359	2	0.001254	7	3058	2	384.3
True	H	9	0	0	8	34	860	176	742	1400	[829,144,896,204]	87.4	0.9479	42	41	157	0.1207	13	0.01328	45	0.006179	4	0.002668	13	2515	4	689.5
True	H	9	0	0	8	35	590	175	659	1401	[549,148,619,201]	85.16	0.9134	43	42	113	0.1423	9	0.009434	0	0	0	0	9	3400	0	NaN
True	H	9	0	0	8	36	46	185	498	1397	[14,150,76,218]	80.43	0.9233	44	43	136	0.1267	11	0.01221	10	0.0002171	1	0.0005767	11	2181	1	308.4
True	H	9	0	0	8	37	984	684	780	1248	[952,653,1025,716]	93.38	0.7275	45	44	110	0.1071	10	0.00956	206	0.1595	18	0.01144	10	1549	18	2090
True	H	9	0	0	8	38	954	721	769	1238	[931,689,977,752]	96.86	0.9537	46	45	141	0.1684	12	0.01106	18	0.005747	2	0.002797	12	2679	2	882.5
True	H	9	0	0	8	39	983	749	778	1229	[955,722,1008,783]	82.67	0.9598	47	46	91	0.1655	7	0.007559	0	0	0	0	7	3080	0	NaN
True	H	9	0	0	8	40	615	910	669	1179	[591,884,642,947]	87.4	0.9692	48	47	102	0.1516	8	0.008172	12	0.0015	1	0.000823	8	3555	1	302.4
True	H	9	0	0	8	41	510	969	636	1161	[482,944,532,1012]	95.52	0.9264	49	48	236	0.1675	22	0.02056	0	0	0	0	22	4064	0	NaN
True	H	9	0	0	8	42	610	972	667	1162	[575,944,642,1004]	127	0.9632	50	49	257	0.1562	23	0.01616	35	0.008739	3	0.002056	23	3518	3	448.8
True	H	9	0	0	8	43	555	976	651	1160	[525,949,586,1005]	104.2	0.9357	51	50	191	0.1468	16	0.01371	9	0.0004457	1	0.0008292	16	3134	1	297
True	H	9	0	0	9	1	53	42	825	1442	[16,1,101,80]	111.5	0.8847	4	3	177	0.1355	15	0.01201	26	0.00722	2	0.0006682	15	2588	2	807.2
True	H	9	0	0	9	2	798	35	1039	1445	[714,1,827,73]	86.68	0.8937	5	4	120	0.1189	10	0.0103	21	0.001475	2	0.000504	10	2839	2	724.4
True	H	9	0	0	9	3	1048	29	1120	1445	[1003,1,1078,61]	110.2	0.9206	6	5	228	0.1481	19	0.0154	25	0.004724	2	0.0008302	19	1836	2	505.8
True	H	9	0	0	9	4	969	29	1097	1445	[931,1,1005,58]	71.42	0.8807	7	6	52	0.09996	4	0.005	0	0	0	0	4	2200	0	NaN
True	H	9	0	0	9	5	885	48	1072	1438	[865,28,914,76]	95.52	0.9264	8	7	156	0.1396	14	0.01308	13	0.1055	1	0.002392	14	3382	1	3085
True	H	9	0	0	9	6	827	71	1055	1432	[799,42,852,95]	68.47	0.8899	9	8	57	0.03033	5	0.006519	13	0.02815	1	0.001068	5	775.4	1	2305
True	H	9	0	0	9	7	141	70	852	1432	[98,26,224,108]	57.13	0.8717	11	9	67	0.009065	7	0.01094	0	0	0	0	7	546.4	0	NaN
True	H	9	0	0	9	8	1047	87	1121	1426	[1022,64,1074,122]	97.75	0.9588	12	10	179	0.171	14	0.01279	13	0.05673	1	0.001563	14	2860	1	2580
True	H	9	0	0	9	9	886	101	1073	1423	[857,74,910,135]	75.97	0.9575	13	11	166	0.1847	15	0.01763	13	0.05623	1	0.0007862	15	3071	1	3862
True	H	9	0	0	9	10	938	112	1088	1420	[908,78,970,146]	116.8	0.9173	14	12	240	0.1392	21	0.01606	33	0.01416	3	0.001814	21	3276	3	1058
True	H	9	0	0	9	11	834	126	1055	1415	[790,95,864,163]	77.04	0.8333	15	13	27	0.03901	3	0.003476	0	0	0	0	3	1008	0	NaN
True	H	9	0	0	9	12	225	931	874	1173	[172,895,264,970]	165	0.9227	16	14	234	0.1671	21	0.01136	13	0.002949	1	0.0004016	21	3061	1	492.2
True	H	9	0	0	9	13	166	981	857	1156	[139,962,189,1031]	139.9	0.9166	17	15	184	0.1609	15	0.009572	39	0.1493	3	0.004785	15	2031	3	2369
True	H	9	0	0	9	14	95	972	837	1162	[57,929,138,1008]	231.3	0.9758	18	16	325	0.133	29	0.01119	0	0	0	0	29	1823	0	NaN
True	H	9	0	0	10	1	223	24	1196	1446	[195,1,250,50]	66.33	0.9057	3	2	57	0.06534	5	0.006729	11	0	2	0.001403	5	2481	2	344.1
True	H	9	0	0	10	2	767	30	1361	1445	[734,1,815,61]	113.2	0.9534	4	3	208	0.161	17	0.01341	0	0	0	0	17	3622	0	NaN
True	H	9	0	0	10	3	986	27	1426	1445	[951,1,1025,61]	93.47	0.9541	5	4	204	0.1327	18	0.01719	35	0.02458	3	0.001678	18	2535	3	1273
True	H	9	0	0	10	4	454	25	1265	1445	[419,1,481,60]	92.75	0.8321	6	5	43	0.005463	5	0.004812	24	0.005059	2	0.0013	5	692.5	2	809.7
True	H	9	0	0	10	5	674	30	1332	1443	[651,6,703,61]	82.22	0.7896	7	6	0	0	0	0	0	0	0	0	0	NaN	0	NaN
True	H	9	0	0	10	6	142	26	1177	1446	[114,1,200,52]	69.99	0.9705	8	7	109	0.1254	10	0.01276	21	0.0004434	2	0.0007513	10	1846	2	300.2
True	H	9	0	0	10	7	718	41	1344	1440	[690,9,743,77]	120.4	0.9694	9	8	140	0.1501	11	0.008154	18	0.05805	2	0.001984	11	2610	2	1340
True	H	9	0	0	10	8	559	45	1297	1438	[528,15,596,82]	143.2	0.9213	11	10	186	0.1573	16	0.009975	9	0.0001754	1	0.0006297	16	3868	1	306
True	H	9	0	0	10	9	262	46	1208	1439	[238,22,287,71]	93.82	0.9562	12	11	102	0.112	9	0.008563	13	0.06723	1	0.001582	9	2371	1	2691
True	H	9	0	0	10	10	169	60	1180	1435	[140,40,191,80]	54.72	0.797	13	12	19	0.003883	2	0.003263	0	0	0	0	2	660	0	NaN
True	H	9	0	0	10	11	114	71	1164	1431	[89,35,144,116]	91.06	0.9708	14	13	116	0.1327	9	0.008824	0	0	0	0	9	2542	0	NaN
True	H	9	0	0	10	12	962	63	1416	1433	[922,34,997,98]	68.47	0.9344	15	14	86	0.1198	7	0.009126	11	0.0002454	1	0.0004632	7	2679	1	309.2
True	H	9	0	0	10	13	507	81	1282	1429	[471,47,544,119]	96.86	0.9058	17	16	137	0.03624	14	0.0129	13	0.001905	1	0.0004027	14	1163	1	793.3
True	H	9	0	0	10	14	146	86	1173	1426	[115,69,174,111]	54.99	0.9108	18	17	78	0.1299	6	0.00974	9	0.0006489	1	0.001473	6	2264	1	316.9
True	H	9	0	0	10	15	697	95	1339	1424	[667,64,724,124]	108.1	0.8688	19	18	183	0.1737	15	0.01239	43	0.04791	4	0.003416	15	3012	4	1256
True	H	9	0	0	10	16	63	103	1149	1421	[27,73,94,132]	106.1	0.9096	20	19	233	0.1441	20	0.01682	23	0.01094	2	0.001224	20	3300	2	833.2
True	H	9	0	0	10	17	164	112	1182	1421	[138,68,202,139]	88.38	0.9866	21	20	176	0.178	15	0.01515	36	0.005609	3	0.002247	15	3426	3	481.9
True	H	9	0	0	10	18	807	119	1372	1417	[783,96,841,156]	71.51	0.913	22	21	177	0.1445	16	0.01998	0	0	0	0	16	4549	0	NaN
True	H	9	0	0	10	19	846	136	1382	1412	[822,112,868,163]	91.24	0.8402	23	22	31	0.005801	3	0.002935	26	0.02557	2	0.003992	3	688.9	2	1162
True	H	9	0	0	10	20	713	135	1343	1411	[673,116,740,163]	81.59	0.9207	24	23	110	0.1576	9	0.009847	38	0.06398	4	0.006349	9	2522	4	1302
True	H	9	0	0	10	21	539	149	1292	1408	[511,126,575,180]	77.04	0.9427	25	24	194	0.1866	16	0.01854	26	0.01347	2	0.001455	16	4115	2	664.7
True	H	9	0	0	10	22	941	150	1410	1407	[899,118,972,185]	122.8	0.911	26	25	166	0.1308	14	0.01017	0	0	0	0	14	2240	0	NaN
True	H	9	0	0	10	23	977	177	1420	1399	[932,157,1003,205]	90.43	0.8612	27	26	112	0.1196	9	0.008885	55	0.03502	5	0.005875	9	2684	5	868.3
True	H	9	0	0	10	24	578	185	1303	1397	[539,143,609,218]	111.1	0.9812	28	27	120	0.04437	11	0.008835	39	0.03198	3	0.001376	11	2025	3	1491
True	H	9	0	0	10	25	822	207	1376	1391	[798,183,844,229]	64.36	0.9122	29	28	44	0.1283	4	0.005548	37	0.08721	3	0.004304	4	2299	3	1533
True	H	9	0	0	10	26	778	217	1364	1389	[754,183,805,244]	101.8	0.9324	30	29	164	0.1703	14	0.01228	13	0.02346	1	0.0009302	14	5320	1	1963
True	H	9	0	0	10	27	623	208	1316	1391	[593,171,650,237]	95.7	0.9086	31	30	158	0.1599	13	0.01213	0	0	0	0	13	3772	0	NaN
True	H	9	0	0	10	28	718	219	1344	1387	[688,192,744,251]	87.57	0.8804	32	31	95	0.1259	8	0.008155	43	0.05792	4	0.003042	8	3419	4	1537
True	H	9	0	0	10	29	1050	230	1445	1383	[1021,203,1078,274]	64.1	0.958	33	32	75	0.1183	6	0.008357	0	0	0	0	6	2386	0	NaN
True	H	9	0	0	10	30	674	240	1332	1383	[652,176,701,271]	97.04	0.863	34	33	184	0.1843	15	0.0138	13	0.01212	1	0.0005952	15	3900	1	1388
True	H	9	0	0	10	31	576	244	1302	1380	[540,215,610,277]	116.7	0.9254	35	34	196	0.1304	16	0.01224	13	0.002025	1	0.0005583	16	3457	1	720
True	H	9	0	0	10	32	633	255	1319	1377	[607,232,654,277]	81.68	0.9755	36	35	140	0.1538	12	0.01311	13	0.01062	1	0.001486	12	3882	1	615.9
True	H	9	0	0	10	33	789	267	1368	1373	[755,241,825,295]	99.18	0.9669	37	36	150	0.1374	13	0.0117	13	0.005432	1	0.0007886	13	3374	1	507
True	H	9	0	0	10	34	750	297	1354	1363	[715,270,793,331]	115.3	0.9192	38	37	211	0.1668	18	0.01393	39	0.02994	3	0.001543	18	2761	3	1406
True	H	9	0	0	10	35	921	284	1404	1367	[889,256,950,321]	95.52	0.8985	39	38	204	0.1812	17	0.01589	0	0	0	0	17	4286	0	NaN
True	H	9	0	0	10	36	837	299	1379	1363	[790,276,866,322]	110.4	0.9584	40	39	210	0.1659	18	0.01455	0	0	0	0	18	3738	0	NaN
True	H	9	0	0	10	37	1039	308	1441	1359	[1010,277,1067,353]	116.2	0.9498	41	40	125	0.1452	10	0.00768	26	0.01077	2	0.00109	10	3281	2	802.6
True	H	9	0	0	10	38	786	338	1366	1352	[764,317,813,360]	65.17	0.9548	42	41	111	0.1502	9	0.01233	13	0.1023	1	0.001307	9	3245	1	4296
True	H	9	0	0	10	39	832	341	1378	1352	[792,316,859,363]	76.95	0.9763	43	42	93	0.1168	8	0.009281	0	0	0	0	8	3955	0	NaN
True	H	9	0	0	10	40	994	370	1428	1343	[966,337,1024,402]	88.38	0.9437	44	43	137	0.1463	11	0.01111	0	0	0	0	11	3053	0	NaN
True	H	9	0	0	10	41	857	374	1387	1341	[835,347,879,401]	85.34	0.9047	45	44	195	0.1614	17	0.01778	39	0.1388	3	0.004323	17	3709	3	2826
True	H	9	0	0	10	42	1044	457	1442	1316	[1010,433,1074,484]	90.16	0.9146	46	45	127	0.1236	11	0.01089	22	0.002642	2	0.001795	11	3191	2	599.8
True	H	9	0	0	11	1	465	204	947	1068	[434,176,497,248]	132.2	0.9258	1	1	302	0.1667	26	0.01756	47	0.02099	4	0.002705	26	3533	4	679.1
True	H	9	0	0	11	2	376	225	920	1063	[342,191,409,260]	123.1	0.9546	2	2	202	0.1655	17	0.01233	13	0.02783	1	0.0006752	17	3489	1	2182
True	H	9	0	0	11	3	429	251	935	1055	[396,218,462,285]	81.68	0.7865	3	3	63	0.1148	5	0.005464	113	0.07389	9	0.004354	5	2896	9	1583
True	H	9	0	0	11	4	846	392	1059	1012	[808,359,879,431]	112.6	0.8979	4	4	215	0.1834	18	0.01427	0	0	0	0	18	3468	0	NaN
True	H	9	0	0	11	5	451	408	937	1005	[375,350,481,467]	131.5	0.9393	5	5	142	0.07139	11	0.007468	0	0	0	0	11	1112	0	NaN
True	H	9	0	0	11	6	611	407	990	1006	[580,378,644,457]	128.4	0.9182	6	6	225	0.159	19	0.01321	26	0.05126	2	0.0009671	19	3093	2	2670
True	H	9	0	0	11	7	661	444	1011	993	[619,416,748,507]	91.06	0.9199	7	7	136	0.1353	11	0.01078	0	0	0	0	11	2030	0	NaN
True	H	9	0	0	11	8	874	441	1068	996	[850,423,894,478]	88.38	0.9541	8	8	115	0.1147	9	0.009091	13	0.1276	1	0.001838	9	1542	1	4119
True	H	9	0	0	11	9	768	718	1038	915	[740,689,803,747]	98.82	0.975	9	9	165	0.1526	14	0.01265	0	0	0	0	14	2883	0	NaN
True	H	9	0	0	11	10	866	731	1063	910	[811,706,896,763]	81.86	0.7357	10	10	26	0.02379	2	0.002181	89	0.06835	7	0.003372	2	761.8	7	1491
True	H	9	0	0	11	11	43	852	822	875	[18,829,82,880]	99.72	0.9801	11	11	201	0.1685	16	0.01432	57	0.03672	5	0.004052	16	2723	5	1253
True	H	9	0	0	11	12	939	973	1087	841	[879,928,987,1019]	126.9	0.954	12	12	125	0.1226	10	0.007032	12	0.0002684	1	0.0001853	10	1930	1	360.4
True	H	9	0	0	11	13	716	984	1018	835	[644,928,760,1041]	142.7	0.912	13	13	135	0.1092	11	0.006879	0	0	0	0	11	2215	0	NaN
True	H	9	0	0	11	14	832	334	1056	1030	[803,309,860,365]	124.5	0.961	15	14	242	0.1599	20	0.01434	26	0.1087	2	0.002092	20	2282	2	3383
True	H	9	0	0	11	15	775	933	1039	850	[742,905,803,978]	126.5	0.9879	16	15	204	0.1137	18	0.0127	13	0.001447	1	0.0006357	18	1872	1	485
True	H	9	0	0	11	16	852	976	1063	838	[805,937,895,1016]	185.3	0.9358	17	16	210	0.1277	18	0.008671	0	0	0	0	18	1669	0	NaN
True	H	9	0	0	11	17	808	1048	1051	816	[778,1017,853,1078]	167.6	0.992	19	18	206	0.1208	16	0.008524	16	0.0002309	2	0.001278	16	1658	2	298.3
True	H	9	0	0	12	1	109	244	193	1057	[71,216,137,275]	105.1	0.9498	3	3	244	0.1558	21	0.01784	13	0.002856	1	0.0006684	21	3994	1	496.3
True	H	9	0	0	12	2	46	311	176	1036	[25,279,66,349]	103	0.8853	4	4	227	0.1586	19	0.01646	26	0.06986	2	0.001753	19	3525	2	2839
True	H	9	0	0	12	3	92	295	188	1041	[64,265,121,327]	117.8	0.9573	5	5	339	0.1699	29	0.02197	0	0	0	0	29	3305	0	NaN
True	H	9	0	0	12	4	384	642	277	938	[348,598,429,687]	174.5	0.9833	7	7	220	0.1172	18	0.009207	13	0.007129	1	0.0005285	18	1647	1	885.8
True	H	9	0	0	12	5	701	913	371	856	[667,873,733,967]	183.8	0.9743	8	8	251	0.1268	21	0.0102	24	0.001968	2	0.0008799	21	2713	2	301.1
True	H	9	0	0	12	6	788	902	397	860	[744,873,825,935]	164.6	0.9662	9	9	182	0.1008	15	0.008134	13	0.02857	1	0.0007576	15	1479	1	2433
True	H	9	0	0	13	1	365	35	-375	1119	[322,1,400,81]	125.4	0.965	1	1	226	0.1859	19	0.01352	11	0.0001771	1	0.0003715	19	3149	1	274.3
True	H	9	0	0	13	2	201	46	-420	1111	[145,1,285,123]	138.7	0.7504	2	2	22	0.001191	2	0.001287	0	0	0	0	2	282.1	0	NaN
True	H	9	0	0	13	3	503	131	-333	1092	[481,83,527,177]	107.4	0.8654	3	3	200	0.1863	16	0.0133	0	0	0	0	16	3401	0	NaN
True	H	9	0	0	13	4	530	165	-326	1084	[510,106,549,204]	80.52	0.7956	4	4	241	0.1722	21	0.02328	38	0.003744	4	0.002742	21	3586	4	806.3
True	H	9	0	0	13	5	765	226	-255	1063	[736,201,791,253]	96.59	0.9622	6	5	182	0.1241	18	0.01664	13	0.03308	1	0.001018	18	3333	1	1860
True	H	9	0	0	13	6	744	271	-261	1049	[715,236,775,308]	131.5	0.9229	7	6	320	0.1978	26	0.01765	0	0	0	0	26	3838	0	NaN
True	H	9	0	0	13	7	698	300	-275	1040	[667,273,732,330]	103.9	0.9251	8	7	141	0.1488	12	0.01031	26	0.01837	2	0.001253	12	4438	2	943.2
True	H	9	0	0	13	8	45	685	-470	925	[20,645,74,720]	90.07	0.8177	9	8	77	0.1661	6	0.005946	101	0.09007	8	0.004143	6	2908	8	1756
True	H	9	0	0	13	9	977	180	-192	1076	[939,130,1017,221]	142.6	0.967	12	9	200	0.1468	16	0.01002	13	0.03005	1	0.0003891	16	1892	1	3374
True	H	9	0	0	13	10	314	508	-392	979	[265,458,349,546]	157.6	0.9735	13	10	190	0.09215	17	0.009632	26	0.006655	2	0.0008772	17	1248	2	710.6
True	H	9	0	0	13	11	291	885	-396	866	[260,836,329,918]	154.3	0.9308	14	11	359	0.1854	30	0.01736	39	0.0404	3	0.001965	30	2766	3	1411
True	H	9	0	0	14	1	1045	543	-818	968	[1018,507,1078,578]	106.4	0.9665	1	1	159	0.1295	15	0.01258	26	0.07099	2	0.001675	15	2149	2	2628
True	H	9	0	0	14	2	902	555	-860	965	[860,520,944,585]	107.4	0.9717	2	2	167	0.1533	15	0.01247	0	0	0	0	15	2878	0	NaN
True	H	9	0	0	14	3	749	722	-906	914	[726,701,777,755]	86.68	0.9755	4	4	200	0.2091	17	0.01751	13	0.01429	1	0.001658	17	3601	1	598.9
True	H	9	0	0	14	4	774	749	-897	905	[748,724,806,778]	96.5	0.9931	5	5	208	0.1562	17	0.01573	37	0.06891	3	0.002825	17	3428	3	1885
True	H	9	0	0	14	5	828	752	-883	903	[801,729,852,794]	94.9	0.9424	6	6	208	0.1709	18	0.01693	22	0.001301	2	0.001471	18	3519	2	360.5
True	H	9	0	0	14	6	863	778	-872	897	[839,746,894,810]	92.66	0.9807	7	7	222	0.2041	19	0.0183	0	0	0	0	19	4016	0	NaN
True	H	9	0	0	14	7	745	787	-907	892	[712,760,775,840]	93.56	0.805	8	8	0	0	0	0	0	0	0	0	0	NaN	0	NaN
True	H	9	0	0	14	8	792	793	-893	893	[771,775,813,814]	60.17	0.8138	9	9	100	0.1702	8	0.01187	9	0.001093	1	0.001949	8	4145	1	608.9
True	H	9	0	0	14	9	830	818	-882	885	[805,788,859,846]	111.3	0.9629	10	10	251	0.1574	22	0.01764	13	0.08392	1	0.001009	22	4257	1	4134
True	H	9	0	0	14	10	783	824	-895	883	[758,807,807,847]	42.67	0.8649	11	11	82	0.1104	7	0.01464	13	0.05077	1	0.001107	7	3093	1	2958
True	H	9	0	0	14	11	783	868	-896	871	[759,840,811,899]	80.79	0.958	12	12	127	0.129	11	0.01215	23	0.002038	2	0.001708	11	3119	2	369.8
True	H	9	0	0	14	12	646	885	-936	866	[608,842,692,926]	93.82	0.9461	13	13	169	0.1838	13	0.01237	0	0	0	0	13	3227	0	NaN
True	H	9	0	0	14	13	732	884	-910	866	[710,864,763,905]	84.54	0.9506	14	14	188	0.154	16	0.0169	13	0.08486	1	0.001764	16	3293	1	3084
True	H	9	0	0	15	1	301	48	-1365	792	[238,1,336,116]	79.27	0.9366	5	4	129	0.1674	10	0.01126	26	0.01193	2	0.0004284	10	2762	2	2021
True	H	9	0	0	15	2	451	48	-1318	792	[433,18,471,78]	89	0.9795	6	5	171	0.1533	15	0.01505	13	0.05562	1	0.001511	15	3386	1	3310
True	H	9	0	0	15	3	531	51	-1294	792	[499,34,559,68]	76.42	0.9494	7	6	75	0.1446	6	0.007009	13	0.0434	1	0.001701	6	3976	1	2149
True	H	9	0	0	15	4	574	69	-1282	786	[546,39,598,97]	54.63	0.9734	8	7	70	0.1031	6	0.009804	0	0	0	0	6	1626	0	NaN
True	H	9	0	0	15	5	356	100	-1347	776	[307,54,400,141]	91.86	0.9345	9	8	208	0.164	19	0.01846	29	0.0004306	3	0.0006995	19	3992	3	359.4
True	H	9	0	0	15	6	269	117	-1374	776	[225,17,322,168]	107	0.9412	10	9	102	0.08814	9	0.007506	26	0.001408	2	0.0003025	9	3448	2	527.6
True	H	9	0	0	15	7	556	139	-1287	765	[529,111,588,172]	91.95	0.9252	11	10	202	0.156	18	0.01748	0	0	0	0	18	3654	0	NaN
True	H	9	0	0	15	8	417	151	-1329	762	[388,120,446,184]	81.95	0.8646	12	11	116	0.1265	9	0.009804	33	0.001078	4	0.002211	9	2862	4	405.9
True	H	9	0	0	15	9	478	194	-1312	749	[436,167,509,221]	116.5	0.9421	13	12	240	0.1762	20	0.01533	39	0.06336	3	0.002669	20	3722	3	2036
True	H	9	0	0	15	10	412	210	-1329	745	[386,177,444,234]	63.74	0.9424	14	13	78	0.1344	6	0.008403	13	0.03286	1	0.0006398	6	3992	1	3166
True	H	9	0	0	15	11	270	197	-1373	749	[227,138,319,237]	89.81	0.8491	15	14	78	0.1006	6	0.005964	34	0.005563	3	0.0006545	6	3085	3	1099
True	H	9	0	0	15	12	338	215	-1352	743	[313,187,364,240]	48.38	0.9469	16	15	57	0.07815	5	0.009225	0	0	0	0	5	2180	0	NaN
True	H	9	0	0	15	13	590	247	-1276	734	[563,215,616,274]	86.5	0.9634	17	16	127	0.1363	10	0.01032	0	0	0	0	10	3165	0	NaN
True	H	9	0	0	15	14	261	255	-1373	732	[229,218,316,285]	71.86	0.9049	18	17	31	0.002458	3	0.003727	31	0.0007417	3	0.001298	3	514.9	3	396.7
True	H	9	0	0	15	15	319	269	-1357	726	[282,228,359,305]	83.83	0.925	19	18	113	0.1235	9	0.009585	25	0.01415	2	0.0007085	9	2406	2	1912
True	H	9	0	0	15	16	379	276	-1341	723	[346,248,404,316]	94.18	0.9284	20	19	197	0.1653	17	0.01611	0	0	0	0	17	3743	0	NaN
True	H	9	0	0	15	17	507	271	-1302	725	[461,241,542,301]	106.7	0.9302	21	20	224	0.1822	19	0.0159	0	0	0	0	19	3770	0	NaN
True	H	9	0	0	15	18	426	277	-1325	724	[404,253,450,308]	86.77	0.9544	22	21	190	0.169	16	0.01646	13	0.0382	1	0.001179	16	4123	1	2549
True	H	9	0	0	15	19	674	294	-1259	718	[565,270,714,319]	198.2	0.9055	23	22	370	0.159	32	0.01441	39	0.02791	3	0.001183	32	3827	3	1340
True	H	9	0	0	15	20	397	316	-1335	710	[372,284,421,361]	103.5	0.9705	25	23	193	0.1212	17	0.01467	87	0.01712	8	0.00613	17	3907	8	445.8
True	H	9	0	0	15	21	306	327	-1363	705	[273,294,332,398]	91.06	0.9103	26	24	161	0.1046	13	0.01275	43	0.0008784	4	0.001261	13	2251	4	350.5
True	H	9	0	0	15	22	663	339	-1256	706	[631,314,696,369]	89	0.9687	27	25	175	0.1539	15	0.01505	0	0	0	0	15	3577	0	NaN
True	H	9	0	0	15	23	253	354	-1377	701	[225,317,281,391]	102.4	0.7432	28	26	62	0.03849	5	0.004359	0	0	0	0	5	1692	0	NaN
True	H	9	0	0	15	24	616	339	-1269	705	[588,315,639,370]	107.3	0.9334	29	27	204	0.1505	18	0.01498	0	0	0	0	18	4367	0	NaN
True	H	9	0	0	15	25	350	354	-1349	703	[318,303,378,388]	126.8	0.962	30	28	163	0.1727	13	0.009155	60	0.04071	5	0.00229	13	4228	5	1113
True	H	9	0	0	15	26	625	387	-1266	692	[587,358,672,418]	101.6	0.9505	31	29	192	0.133	17	0.01494	0	0	0	0	17	3902	0	NaN
True	H	9	0	0	15	27	264	405	-1374	685	[235,379,291,443]	78.38	0.9304	32	30	74	0.07971	6	0.006834	26	0.04151	2	0.0013	6	2763	2	2794
True	H	9	0	0	15	28	469	396	-1313	688	[442,364,495,429]	119.1	0.9818	33	31	225	0.1752	20	0.01499	26	0.09052	2	0.001721	20	4651	2	3551
True	H	9	0	0	15	29	585	399	-1278	688	[564,379,606,417]	58.29	0.9429	34	32	70	0.1678	6	0.009188	26	0.1159	2	0.004773	6	4355	2	1770
True	H	9	0	0	15	30	636	424	-1262	680	[611,393,662,459]	98.64	1.006	35	33	258	0.1993	22	0.01991	0	0	0	0	22	4662	0	NaN
True	H	9	0	0	15	31	509	433	-1301	677	[478,401,536,463]	88.2	0.953	36	34	104	0.17	8	0.008097	23	0.001786	2	0.001384	8	4659	2	330.4
True	H	9	0	0	15	32	597	436	-1274	676	[560,414,637,471]	95.25	0.9647	37	35	200	0.189	17	0.01593	13	0.005935	1	0.000821	17	4389	1	493.8
True	H	9	0	0	15	33	260	464	-1376	667	[227,427,291,509]	146.1	0.9021	38	36	176	0.1067	15	0.009163	29	0.001082	3	0.00132	15	2694	3	371.4
True	H	9	0	0	15	34	563	461	-1283	668	[530,433,608,489]	108.8	0.9319	40	37	281	0.1742	24	0.01969	10	0.0002521	1	0.000677	24	4562	1	350.6
True	H	9	0	0	15	35	513	489	-1299	660	[487,460,547,517]	98.2	0.8862	42	38	169	0.1644	15	0.01364	0	0	0	0	15	3618	0	NaN
True	H	9	0	0	15	36	375	494	-1341	659	[334,454,410,540]	65.97	0.8601	43	39	18	0.004733	2	0.002706	0	0	0	0	2	1463	0	NaN
True	H	9	0	0	15	37	315	511	-1359	654	[283,466,353,542]	102.6	0.9757	44	40	127	0.131	11	0.009574	18	0.0004052	2	0.001059	11	3400	2	312.7
True	H	9	0	0	15	38	573	512	-1279	655	[545,465,623,539]	135.8	0.9485	45	41	235	0.1791	20	0.01315	39	0.05952	3	0.001647	20	4314	3	1850
True	H	9	0	0	15	39	457	504	-1316	656	[432,481,479,529]	67.04	0.9835	46	42	63	0.08811	6	0.007989	39	0.1177	3	0.003759	6	2782	3	2436
True	H	9	0	0	15	40	244	522	-1381	642	[213,497,266,625]	97.57	0.7407	47	43	65	0.006572	7	0.006404	0	0	0	0	7	670	0	NaN
True	H	9	0	0	15	41	283	545	-1368	644	[254,505,322,578]	121.9	0.9583	48	44	151	0.1292	13	0.009517	53	0.03352	5	0.003205	13	3105	5	1173
True	H	9	0	0	15	42	396	556	-1335	642	[364,529,419,579]	101.9	0.924	49	45	133	0.1336	11	0.009632	24	0.06401	2	0.002172	11	3759	2	2727
True	H	9	0	0	15	43	470	552	-1312	642	[433,511,506,591]	106.3	0.9194	50	46	206	0.1774	17	0.01427	26	0.003378	2	0.0008929	17	4249	2	493.2
True	H	9	0	0	15	44	350	562	-1348	636	[320,540,380,609]	87.49	0.9381	52	47	171	0.145	15	0.01531	30	0.001513	3	0.001764	15	4032	3	542
True	H	9	0	0	15	45	279	606	-1372	623	[228,574,318,659]	110	0.9753	53	48	179	0.1565	15	0.01218	114	0.02054	10	0.003339	15	4394	10	737
True	H	9	0	0	15	46	532	617	-1293	621	[503,590,569,659]	100.4	0.916	54	49	191	0.1876	16	0.01422	26	0.01552	2	0.001077	16	3989	2	1179
True	H	9	0	0	15	47	491	648	-1306	612	[467,622,516,679]	91.86	0.9651	55	50	127	0.1378	11	0.01069	26	0.07395	2	0.002035	11	4478	2	3032
True	H	9	0	0	15	48	270	698	-1373	598	[229,644,308,750]	145.1	0.8176	56	51	151	0.1422	12	0.007385	98	0.03423	8	0.001837	12	3891	8	1446
True	H	9	0	0	15	49	500	697	-1301	599	[477,673,540,725]	102.7	0.9762	57	52	223	0.1598	20	0.01739	13	0.05688	1	0.001043	20	5107	1	2916
True	H	9	0	0	15	50	571	687	-1283	600	[517,645,619,737]	74.63	0.9253	58	53	27	0.002078	3	0.003589	12	0.0003442	1	0.0002283	3	595.5	1	384.5
True	H	9	0	0	15	51	452	700	-1317	597	[412,672,493,734]	108.2	0.9661	59	54	248	0.1683	22	0.01815	12	0.001359	1	0.000564	22	3757	1	308.7
True	H	9	0	0	15	52	373	734	-1344	588	[314,702,411,769]	105.6	0.9623	60	55	170	0.1638	14	0.01183	46	0.02466	4	0.001452	14	3231	4	1090
True	H	9	0	0	15	53	476	754	-1311	582	[453,729,495,781]	95.61	0.9366	61	56	176	0.1912	14	0.01307	0	0	0	0	14	3448	0	NaN
True	H	9	0	0	15	54	438	762	-1322	582	[410,707,462,801]	110.4	0.9046	62	57	141	0.1584	11	0.008892	0	0	0	0	11	4036	0	NaN
True	H	9	0	0	15	55	401	771	-1332	577	[373,732,430,802]	86.68	0.8484	63	58	112	0.1355	9	0.009269	0	0	0	0	9	2832	0	NaN
True	H	9	0	0	15	56	266	763	-1374	579	[238,737,293,793]	78.74	0.9895	64	59	133	0.1138	11	0.01247	76	0.08843	6	0.005072	11	2547	6	1699
True	H	9	0	0	15	57	521	766	-1297	578	[489,732,551,800]	121.6	0.9305	65	60	223	0.1849	18	0.01322	13	0.009725	1	0.0005714	18	3580	1	1007
True	H	9	0	0	15	58	348	774	-1350	575	[312,753,371,795]	68.2	0.8986	66	61	98	0.1816	8	0.01047	25	0.002427	2	0.001946	8	4330	2	345.3
True	H	9	0	0	15	59	485	800	-1308	567	[441,776,521,828]	98.02	0.9808	67	62	192	0.1925	16	0.01457	13	0.0561	1	0.0007337	16	3816	1	3811
True	H	9	0	0	15	60	334	812	-1353	564	[303,788,362,838]	76.15	0.884	68	63	132	0.17	11	0.0129	41	0.003294	4	0.003419	11	3769	4	578.1
True	H	9	0	0	15	61	287	827	-1367	557	[256,798,315,882]	92.13	0.8707	69	64	124	0.1183	11	0.01066	34	0.01566	3	0.001272	11	2415	3	1176
True	H	9	0	0	15	62	524	848	-1295	554	[501,819,548,876]	80.79	0.9807	70	65	135	0.2186	11	0.01215	13	0.04248	1	0.001211	11	4041	1	2952
True	H	9	0	0	15	63	334	872	-1354	546	[290,841,368,902]	99.89	0.9916	71	66	244	0.1628	21	0.01877	59	0.01756	5	0.002451	21	3969	5	685.3
True	H	9	0	0	15	64	489	872	-1306	545	[452,835,528,919]	125.8	0.9074	72	67	284	0.1168	26	0.01845	26	0.01175	2	0.00109	26	3765	2	1149
True	H	9	0	0	15	65	254	886	-1377	542	[226,843,301,922]	54.19	0.8906	73	68	52	0.09383	4	0.00659	49	0.001586	5	0.001732	4	2154	5	455.8
True	H	9	0	0	15	66	386	905	-1335	539	[354,857,432,939]	124	0.9242	74	69	205	0.1742	16	0.01152	13	0.02703	1	0.0004067	16	4076	1	3146
True	H	9	0	0	15	67	589	887	-1276	542	[565,858,618,922]	87.22	0.9573	75	70	225	0.1996	19	0.01945	26	0.06077	2	0.001961	19	3521	2	2862
True	H	9	0	0	15	68	449	904	-1318	536	[423,879,479,931]	70.79	0.9298	76	71	178	0.1693	17	0.02144	13	0.0008987	1	0.0008	17	4068	1	328.7
True	H	9	0	0	15	69	573	924	-1281	530	[547,898,605,952]	112.1	0.9862	77	72	153	0.1551	13	0.01035	11	0.0008934	1	0.001541	13	4342	1	263.5
True	H	9	0	0	15	70	518	931	-1298	528	[491,901,547,967]	109.3	0.9251	78	73	263	0.1897	23	0.01879	26	0.07841	2	0.00165	23	3870	2	3440
True	H	9	0	0	15	71	621	937	-1267	525	[599,910,644,980]	91.59	0.9329	79	74	211	0.1993	18	0.01754	13	0.06098	1	0.0008576	18	4311	1	3763
True	H	9	0	0	15	72	271	935	-1369	528	[233,902,330,967]	94.09	0.9279	80	75	82	0.1154	7	0.006641	56	0.0422	5	0.002166	7	3198	5	1696
True	H	9	0	0	15	73	446	951	-1318	522	[422,929,480,980]	82.49	0.9063	81	76	229	0.1977	20	0.02165	26	0.009566	2	0.001832	20	2549	2	411.9
True	H	9	0	0	15	74	674	969	-1251	517	[640,929,708,1004]	120.4	0.9339	82	77	241	0.1648	21	0.01557	0	0	0	0	21	3767	0	NaN
True	H	9	0	0	15	75	581	970	-1277	516	[538,942,636,1004]	131.1	0.9547	83	78	256	0.1847	21	0.0143	13	0.01683	1	0.0004955	21	3834	1	2038
True	H	9	0	0	15	76	294	980	-1365	514	[264,953,324,1010]	66.86	0.9214	84	79	64	0.1158	5	0.006676	45	0.03356	4	0.0024	5	2329	4	1191
True	H	9	0	0	15	77	511	985	-1303	513	[465,955,537,1015]	91.77	0.905	85	80	108	0.07782	10	0.009728	0	0	0	0	10	1913	0	NaN
True	H	9	0	0	15	78	433	1013	-1323	503	[404,983,459,1054]	106	0.9545	86	81	156	0.1529	13	0.01095	52	0.04156	4	0.003046	13	3741	4	1030
True	H	9	0	0	15	79	364	1001	-1343	507	[335,973,402,1038]	92.93	0.9612	87	82	116	0.1259	10	0.009606	0	0	0	0	10	3920	0	NaN
True	H	9	0	0	15	80	252	1003	-1379	506	[218,940,279,1078]	76.59	0.9621	88	83	86	0.06319	7	0.008159	41	0.0009897	4	0.0009344	7	1330	4	519.8
True	H	9	0	0	15	81	472	1026	-1311	502	[449,980,500,1055]	89.63	0.8481	89	84	163	0.1686	14	0.01394	13	0.003232	1	0.0007418	14	3334	1	658.1
True	H	9	0	0	15	82	302	1027	-1364	498	[250,984,339,1078]	86.77	0.9038	90	85	78	0.09964	7	0.007202	78	0.02479	8	0.002545	7	2217	8	1098
True	H	9	0	0	15	83	405	1050	-1328	492	[373,1024,465,1078]	69.01	0.8731	91	86	49	0.07959	4	0.005175	51	0.07091	4	0.001875	4	1563	4	2874
True	H	9	0	0	15	84	515	88	-1301	781	[468,63,547,117]	163.8	1.012	94	89	344	0.1532	30	0.01635	39	0.07479	4	0.00489	30	3776	4	1646
True	H	9	0	0	15	85	477	131	-1309	767	[435,84,534,180]	154.8	0.9105	95	90	183	0.1045	16	0.009227	81	0.01954	7	0.001961	16	3100	7	1234
True	H	9	0	0	15	86	649	228	-1260	738	[608,181,682,277]	163.1	0.9768	96	91	315	0.1277	27	0.01478	38	0.02928	3	0.00116	27	3858	3	1512
True	H	9	0	0	15	87	461	244	-1314	734	[426,217,512,276]	152.7	0.9974	97	92	274	0.1668	22	0.01286	13	0.03801	1	0.0008045	22	3447	1	3439
True	H	9	0	0	15	88	549	373	-1288	696	[514,339,596,409]	178.5	0.8957	98	93	315	0.176	26	0.01301	26	0.09548	2	0.00111	26	4013	2	4027
True	H	9	0	0	15	89	323	404	-1356	684	[279,373,368,447]	130.5	0.9694	99	94	223	0.1746	18	0.01231	51	0.001698	5	0.002059	18	3218	5	392.1
True	H	9	0	0	15	90	406	825	-1332	560	[372,798,436,855]	142.1	0.957	100	95	356	0.2222	30	0.01884	13	0.06303	1	0.0008889	30	4297	1	4241
True	H	9	0	0	16	1	272	170	-726	755	[240,142,303,204]	155.4	0.9821	1	1	326	0.1593	28	0.01608	13	0.02564	1	0.0009017	28	2550	1	1897
True	H	9	0	0	16	2	322	174	-712	752	[290,150,345,216]	111.9	0.966	2	2	265	0.1783	23	0.01834	0	0	0	0	23	3590	0	NaN
True	H	9	0	0	16	3	273	221	-727	740	[229,196,309,253]	103	0.9681	3	3	148	0.1179	12	0.0104	0	0	0	0	12	2690	0	NaN
True	H	9	0	0	16	4	588	744	-630	584	[563,721,624,767]	92.4	1.001	6	6	139	0.1693	11	0.01063	31	0.08405	3	0.003836	11	2831	3	2902
True	H	9	0	0	16	5	918	812	-533	565	[885,788,947,839]	104.3	0.909	7	7	220	0.1849	19	0.01627	13	0.0409	1	0.001028	19	3809	1	2244
True	H	9	0	0	16	6	901	853	-537	552	[872,822,932,883]	126.9	0.9536	8	8	332	0.1957	29	0.02041	0	0	0	0	29	3456	0	NaN
True	H	9	0	0	16	7	971	904	-516	537	[935,871,1005,936]	120.6	0.9522	9	9	311	0.1779	27	0.01999	39	0.07266	3	0.001717	27	3588	3	3036
True	H	9	0	0	16	8	911	902	-536	538	[869,879,939,925]	85.16	0.9547	10	10	175	0.1673	15	0.01572	0	0	0	0	15	3557	0	NaN
True	H	9	0	0	16	9	953	949	-522	524	[923,904,991,985]	108.3	0.9964	11	11	220	0.1688	18	0.01484	65	0.07725	5	0.002688	18	3156	5	1597
True	H	9	0	0	16	10	808	969	-564	518	[785,947,839,992]	86.77	0.9439	12	12	123	0.1788	10	0.01029	13	0.03547	1	0.001252	10	3444	1	1228
True	H	9	0	0	16	11	860	977	-549	515	[834,955,891,1000]	112.1	0.9669	13	13	216	0.1721	18	0.01433	31	0.06529	3	0.004386	18	4019	3	2836
True	H	9	0	0	16	12	1011	969	-505	517	[975,938,1044,1004]	121.8	0.9486	14	14	342	0.154	31	0.02273	44	0.0122	4	0.00204	31	2954	4	1038
True	H	9	0	0	16	13	906	1007	-536	508	[874,959,932,1037]	134.3	0.9591	15	15	434	0.1801	38	0.02527	0	0	0	0	38	3131	0	NaN
True	H	9	0	0	16	14	1042	1013	-495	503	[1012,979,1072,1048]	97.13	0.9552	16	16	248	0.1654	21	0.0193	13	0.04512	1	0.0008065	21	2033	1	2740
True	H	9	0	0	16	15	829	1030	-558	500	[803,1007,867,1052]	75.26	0.8584	17	17	175	0.1479	15	0.01779	25	0.07337	2	0.002304	15	3853	2	2311
True	H	9	0	0	16	16	796	1049	-567	493	[767,1010,851,1078]	89.18	0.9384	18	18	199	0.1759	16	0.01602	26	0.001542	2	0.001078	16	2458	2	260
True	H	9	0	0	16	17	342	270	-705	726	[310,243,370,305]	143.7	0.955	21	20	264	0.1818	22	0.01366	26	0.07567	2	0.00235	22	3363	2	2675
True	H	9	0	0	16	18	970	839	-519	554	[921,804,1005,891]	143.5	0.954	22	21	438	0.1797	38	0.02365	13	0.02072	1	0.0003675	38	3590	1	2779
True	H	9	0	0	16	19	1035	901	-498	537	[990,864,1077,936]	134.4	0.9951	23	22	264	0.1362	24	0.01594	0	0	0	0	24	3990	0	NaN
True	H	9	0	0	17	1	888	113	104	775	[853,62,927,146]	166.4	0.9418	1	1	259	0.1411	21	0.01127	13	0.03507	1	0.0004437	21	2513	1	3453
True	H	9	0	0	17	2	131	149	-121	761	[97,110,168,201]	164.3	0.9276	2	2	453	0.1746	40	0.02174	0	0	0	0	40	2983	0	NaN
True	H	9	0	0	17	3	39	146	-148	762	[6,112,86,178]	147.7	0.9152	3	3	222	0.1459	19	0.01148	13	0.008455	1	0.0006766	19	1737	1	696.8
True	H	9	0	0	17	4	876	163	101	758	[838,134,914,200]	143.5	0.7546	4	4	313	0.1604	28	0.01742	0	0	0	0	28	3094	0	NaN
True	H	9	0	0	17	5	98	190	-131	750	[67,148,142,225]	134.4	0.8663	5	5	298	0.1699	25	0.0166	26	0.04359	2	0.001152	25	2900	2	1857
True	H	9	0	0	17	6	821	161	91	755	[796,112,897,240]	147	0.9053	6	6	264	0.1831	21	0.01275	39	0.01749	3	0.0007513	21	3020	3	1134
True	H	9	0	0	17	7	78	236	-138	737	[50,197,114,268]	110.4	0.8879	7	7	220	0.1309	20	0.01617	57	0.02898	5	0.003272	20	3163	5	1258
True	H	9	0	0	17	8	190	263	-105	729	[147,230,233,293]	126.5	0.8156	8	8	277	0.1697	24	0.01694	52	0.0314	4	0.002601	24	3357	4	1180
True	H	9	0	0	17	9	127	303	-123	716	[106,280,153,332]	110.8	0.9416	9	9	265	0.1681	23	0.01853	13	0.09611	1	0.003096	23	2976	1	2578
True	H	9	0	0	17	10	192	311	-104	715	[166,282,215,334]	103.8	0.9625	10	10	156	0.185	13	0.01118	13	0.07493	1	0.001515	13	2866	1	3245
True	H	9	0	0	17	11	94	348	-134	703	[54,323,129,372]	133	0.9625	11	11	193	0.1201	17	0.01141	0	0	0	0	17	2601	0	NaN
True	H	9	0	0	17	12	329	406	-63	685	[310,382,353,432]	66.69	0.9554	12	12	107	0.09653	9	0.01205	26	0.07481	2	0.002809	9	2251	2	2392
True	H	9	0	0	17	13	161	410	-117	682	[113,390,184,446]	107.8	0.9839	13	13	139	0.1307	12	0.009934	13	0.006735	1	0.000995	12	1880	1	481.1
True	H	9	0	0	17	14	319	444	-65	674	[298,422,345,472]	102.8	0.9195	14	14	203	0.1958	16	0.01389	50	0.1081	4	0.009009	16	3454	4	2207
True	H	9	0	0	17	15	751	457	63	670	[712,416,795,495]	134.5	0.9434	15	15	191	0.1443	16	0.01062	13	0.0008088	1	0.0003563	16	3141	1	311.4
True	H	9	0	0	17	16	163	463	-111	669	[137,432,214,488]	120.8	0.9269	16	16	228	0.1423	21	0.01552	26	0.05978	2	0.001741	21	4122	2	2660
True	H	9	0	0	17	17	280	452	-77	671	[250,428,314,475]	89.63	0.8481	17	17	132	0.1012	12	0.01195	16	0.001533	2	0.002519	12	3713	2	721.1
True	H	9	0	0	17	18	233	473	-94	664	[186,447,255,507]	105.5	0.9522	18	18	187	0.1511	16	0.01354	0	0	0	0	16	4280	0	NaN
True	H	9	0	0	17	19	584	519	13	652	[558,476,608,551]	106.9	0.9049	19	19	185	0.1646	16	0.01336	24	0.003378	2	0.002028	16	4540	2	356.5
True	H	9	0	0	17	20	264	518	-81	650	[224,471,307,586]	288	0.852	20	20	575	0.1735	48	0.01488	38	0.02804	3	0.0009572	48	3216	3	1515
True	H	9	0	0	17	21	215	533	-97	648	[190,501,242,562]	101.2	0.8934	21	21	181	0.1705	16	0.01411	0	0	0	0	16	3359	0	NaN
True	H	9	0	0	17	22	625	527	28	652	[601,480,683,549]	95.43	0.9761	22	22	179	0.1741	15	0.01403	0	0	0	0	15	3615	0	NaN
True	H	9	0	0	17	23	599	561	19	639	[578,542,633,589]	95.79	0.9184	23	23	212	0.2084	18	0.01678	13	0.1263	1	0.002639	18	4836	1	3729
True	H	9	0	0	17	24	177	572	-109	635	[140,541,203,604]	99.09	0.9976	24	24	168	0.1648	14	0.01261	0	0	0	0	14	3262	0	NaN
True	H	9	0	0	17	25	805	577	78	634	[772,545,835,615]	139.7	0.9642	25	25	264	0.1766	23	0.0147	78	0.07381	6	0.003628	23	3156	6	1265
True	H	9	0	0	17	26	989	563	136	640	[954,513,1034,611]	113.6	0.9934	26	26	189	0.1879	16	0.01258	24	0.00991	2	0.0005972	16	3416	2	869.9
True	H	9	0	0	17	27	213	589	-98	631	[180,556,244,623]	117.8	0.9758	27	27	273	0.1865	24	0.01818	0	0	0	0	24	4064	0	NaN
True	H	9	0	0	17	28	621	607	25	627	[596,556,652,641]	171.5	0.9221	28	28	347	0.1564	32	0.01666	30	0.004221	3	0.002825	32	4052	3	381.7
True	H	9	0	0	17	29	669	587	38	631	[641,556,699,620]	85.16	0.9441	30	30	137	0.1098	12	0.01258	12	0.0006196	1	0.000774	12	1982	1	366.7
True	H	9	0	0	17	30	898	601	109	627	[870,560,942,635]	118.5	0.9	31	31	188	0.1556	16	0.01206	26	0.02286	2	0.001019	16	3731	2	1268
True	H	9	0	0	17	31	1034	618	148	622	[996,595,1070,645]	91.86	0.9345	32	32	147	0.1622	12	0.01166	13	0.00445	1	0.0008313	12	2550	1	412.2
True	H	9	0	0	17	32	829	623	87	619	[807,594,857,667]	107.6	0.908	33	33	167	0.1912	13	0.01079	0	0	0	0	13	3744	0	NaN
True	H	9	0	0	17	33	656	642	37	617	[635,607,687,668]	101.9	0.9819	34	34	167	0.1627	14	0.01227	26	0.02098	2	0.002522	14	3530	2	1313
True	H	9	0	0	17	34	878	654	102	611	[847,623,915,689]	100.4	0.9069	35	35	195	0.1729	16	0.01422	0	0	0	0	16	2257	0	NaN
True	H	9	0	0	17	35	1043	668	151	608	[1015,639,1075,706]	92.22	0.978	36	36	185	0.1912	16	0.01549	0	0	0	0	16	3680	0	NaN
True	H	9	0	0	17	36	925	684	115	602	[898,656,953,713]	90.97	0.9493	37	37	253	0.1725	23	0.02257	39	0.07209	3	0.002506	23	3936	3	1997
True	H	9	0	0	17	37	652	706	29	595	[586,679,687,737]	141	0.9528	38	38	296	0.167	26	0.01646	13	0.01714	1	0.0005181	26	3984	1	1856
True	H	9	0	0	17	38	528	724	-5	591	[484,700,559,752]	100.9	0.9466	39	39	263	0.1578	24	0.02124	25	0.004282	2	0.001341	24	4037	2	354.3
True	H	9	0	0	17	39	1013	833	141	559	[979,795,1040,864]	96.41	0.9511	40	40	244	0.1724	21	0.01944	26	0.05037	2	0.001353	21	2942	2	2356
True	H	9	0	0	17	40	955	131	124	768	[913,100,986,165]	176.1	0.9885	41	41	303	0.1463	26	0.01318	13	0.0254	1	0.0007067	26	2473	1	1789
True	H	9	0	0	17	41	998	221	136	741	[956,184,1033,262]	155.2	0.9573	42	42	255	0.1623	21	0.01208	0	0	0	0	21	2222	0	NaN
True	H	9	0	0	17	42	150	235	-119	735	[99,200,192,284]	193.3	0.8124	43	43	308	0.1446	26	0.01201	56	0.01043	5	0.002055	26	3328	5	645.1
True	H	9	0	0	17	43	80	300	-137	717	[45,263,120,340]	205.8	0.8706	44	44	364	0.153	31	0.01345	13	0.005982	1	0.0006916	31	3010	1	1379
True	H	9	0	0	17	44	173	365	-111	699	[126,329,202,404]	156.6	0.9239	45	45	434	0.1721	38	0.02166	36	0.01568	3	0.001876	38	3128	3	912.6
True	H	9	0	0	17	45	120	388	-131	690	[46,348,150,433]	243.9	0.9354	46	46	258	0.09456	23	0.008419	23	0.0006627	2	0.0007202	23	2653	2	452.6
True	H	9	0	0	17	46	263	416	-82	682	[231,386,309,455]	168.4	0.9482	47	47	417	0.1762	36	0.01909	39	0.07309	3	0.002119	36	3713	3	2392
True	H	9	0	0	17	47	207	416	-99	682	[177,377,241,458]	158.4	1.001	48	48	359	0.1771	31	0.01747	26	0.05011	2	0.001144	31	3608	2	2521
True	H	9	0	0	17	48	771	524	69	651	[742,487,799,556]	139.3	0.9709	49	49	214	0.1819	17	0.0109	25	0.05811	2	0.001646	17	3527	2	1903
True	H	9	0	0	17	49	713	558	51	640	[674,520,749,598]	162.8	1.017	50	50	308	0.1589	28	0.01535	13	0.02336	1	0.0005764	28	2842	1	1924
True	H	9	0	0	17	50	751	596	64	629	[722,557,789,628]	156.5	0.9778	51	51	353	0.179	31	0.01768	26	0.04581	2	0.001517	31	3712	2	2144
True	H	9	0	0	17	51	618	665	23	608	[574,625,667,701]	166.8	0.9583	53	52	384	0.1683	34	0.01819	74	0.04352	7	0.003827	34	3259	7	1286
True	H	9	0	0	17	52	563	688	7	602	[525,655,601,728]	207.8	0.8756	54	53	402	0.1726	34	0.0146	25	0.04611	2	0.001371	34	3062	2	1834
True	H	9	0	0	17	53	822	695	85	599	[786,663,864,727]	151	0.9658	55	54	332	0.1828	29	0.01715	13	0.0148	1	0.0004824	29	3572	1	1992
True	H	9	0	0	17	54	750	711	63	594	[713,677,788,745]	165.5	0.985	56	55	278	0.1794	23	0.01241	26	0.03778	2	0.001113	23	2703	2	1943
True	H	9	0	0	17	55	668	750	38	583	[631,716,699,785]	135.3	0.9898	57	56	314	0.1906	27	0.01781	31	0.0027	3	0.001828	27	3284	3	433.2
True	H	9	0	0	18	1	414	128	609	765	[373,93,463,186]	239.8	0.8975	2	2	306	0.108	26	0.00968	13	0.0008498	1	0.0003752	26	1795	1	443
True	H	9	0	0	19	1	897	162	1398	758	[868,122,929,201]	127.6	0.8836	4	2	209	0.1681	18	0.0126	0	0	0	0	18	2562	0	NaN
True	H	9	0	0	19	2	921	258	1404	731	[873,217,945,290]	119.3	0.964	5	3	95	0.07442	8	0.005988	13	0.05597	1	0.0008326	8	1613	1	2959
True	H	9	0	0	19	3	901	310	1400	714	[863,275,949,350]	225.1	0.8819	6	4	259	0.1343	21	0.00833	0	0	0	0	21	2163	0	NaN
True	H	9	0	0	19	4	778	494	1361	659	[737,473,801,521]	123.6	0.957	7	5	220	0.1358	19	0.01372	13	0.07404	1	0.001639	19	2027	1	2795
True	H	9	0	0	19	5	713	550	1342	643	[678,522,741,573]	117.7	0.9299	8	6	143	0.1267	12	0.009105	60	0.09106	5	0.008333	12	2472	5	1022
True	H	9	0	0	19	6	677	774	1334	575	[641,743,722,806]	116.2	0.9589	9	7	161	0.157	13	0.009985	26	0.006662	2	0.0009025	13	1942	2	469.9
True	H	9	0	0	19	7	763	948	1359	523	[740,921,795,975]	88.2	0.9323	10	8	132	0.1611	11	0.01113	26	0.01604	2	0.00185	11	3394	2	636.1
True	H	9	0	0	19	8	757	995	1357	511	[725,966,787,1019]	132.9	0.9207	11	9	232	0.181	18	0.01209	25	0.02921	2	0.002813	18	3200	2	712.7
True	H	9	0	0	19	9	672	1007	1332	506	[653,983,695,1032]	91.06	0.9602	12	10	155	0.1614	12	0.01176	13	0.1041	1	0.001842	12	3129	1	4258
True	H	9	0	0	19	10	839	1000	1380	506	[805,973,867,1039]	91.5	0.7061	13	11	0	0	0	0	12	0.001322	1	0.001565	0	NaN	1	265.9
True	H	9	0	0	19	11	713	1001	1344	508	[685,968,738,1036]	95.07	0.9434	14	12	159	0.1327	14	0.01315	35	0.03411	3	0.0024	14	2309	3	1038
True	H	9	0	0	19	12	642	41	1323	794	[601,11,709,73]	191.5	0.9897	16	14	240	0.166	20	0.009324	0	0	0	0	20	2691	0	NaN
True	H	9	0	0	19	13	50	87	1143	782	[2,46,78,123]	153.4	0.9746	17	15	303	0.1583	25	0.01455	13	0.03836	1	0.0006562	25	2293	1	3161
True	H	9	0	0	19	14	92	325	1158	708	[47,288,136,368]	249	0.9906	18	16	474	0.1587	40	0.01434	51	0.03674	4	0.001987	40	3220	4	1175
True	H	9	0	0	19	15	159	334	1177	706	[124,304,191,381]	177.1	0.9762	19	17	350	0.1358	34	0.01714	0	0	0	0	34	3351	0	NaN
True	H	9	0	0	19	16	771	724	1360	591	[733,683,802,763]	171.4	0.9732	20	18	220	0.1366	19	0.009896	26	0.06045	2	0.0009857	19	2103	2	3217
True	H	9	0	0	20	1	318	305	899	393	[271,277,345,342]	116.5	0.7704	1	1	34	0.02128	3	0.002299	13	0.008375	1	0.0008613	3	1659	1	1018
True	H	9	0	0	20	2	336	334	907	383	[306,314,359,359]	92.31	0.7288	2	2	26	0.01334	2	0.001934	0	0	0	0	2	706.4	0	NaN
True	H	9	0	0	20	3	987	360	1103	376	[963,334,1015,385]	104.7	0.9112	3	3	124	0.1025	10	0.008525	13	0.07109	1	0.001715	10	1543	1	3185
True	H	9	0	0	22	1	119	56	-448	467	[75,9,178,97]	139.6	0.9638	1	1	217	0.151	18	0.01151	13	0.0008711	1	0.0003221	18	2562	1	298.7
True	H	9	0	0	22	2	574	434	-312	355	[539,391,611,475]	157.3	0.9645	2	2	326	0.1995	27	0.01532	13	0.001525	1	0.0006042	27	3901	1	316.5
True	H	9	0	0	23	1	249	286	-1056	399	[213,250,276,320]	111.1	0.9339	1	1	322	0.1578	29	0.02331	22	0.01162	2	0.001245	29	3896	2	676.6
True	H	9	0	0	23	2	157	347	-1082	380	[126,319,192,380]	130.7	0.881	2	2	310	0.1532	28	0.01913	39	0.06848	3	0.001816	28	4144	3	2870
True	H	9	0	0	23	3	269	343	-1050	381	[229,315,300,375]	73.83	0.8982	3	3	119	0.1228	10	0.01209	38	0.0535	3	0.001934	10	2871	3	1892
True	H	9	0	0	23	4	256	383	-1054	371	[225,344,289,411]	81.5	0.9742	4	4	164	0.137	15	0.01643	13	0.03147	1	0.0007728	15	2593	1	2154
True	H	9	0	0	23	5	108	659	-1097	287	[87,633,133,683]	64.99	0.9291	5	5	145	0.1795	12	0.01648	52	0.1042	4	0.004237	12	2527	4	1903
True	H	9	0	0	23	6	609	894	-947	215	[587,845,640,941]	128.2	0.9338	6	6	236	0.1684	20	0.01393	39	0.01348	3	0.002126	20	3255	3	530.9
True	H	9	0	0	23	7	525	924	-974	208	[489,897,552,948]	104.4	0.9279	7	7	240	0.1595	20	0.01709	13	0.03744	1	0.0009416	20	3708	1	2449
True	H	9	0	0	23	8	678	54	-923	458	[620,1,767,186]	179.3	0.9906	8	8	170	0.1195	14	0.006972	0	0	0	0	14	2144	0	NaN
True	H	9	0	0	23	9	136	398	-1086	365	[104,360,191,432]	202.1	0.9418	9	9	488	0.1678	42	0.01855	18	0.01193	2	0.001101	42	3735	2	4316
True	H	9	0	0	23	10	251	543	-1056	323	[212,494,286,572]	126.5	1.007	10	10	306	0.1372	28	0.01976	26	0.03395	2	0.001222	28	4410	2	1824
True	H	9	0	0	23	11	569	928	-960	207	[540,893,595,966]	150.7	0.9897	11	11	309	0.1794	25	0.01481	39	0.05086	3	0.002907	25	2974	3	1171
True	H	9	0	0	24	1	257	28	-1377	151	[229,1,295,77]	100.8	0.8336	2	1	149	0.104	13	0.01151	33	0.01575	3	0.001184	13	2309	3	1775
True	H	9	0	0	24	2	325	37	-1355	149	[304,14,348,75]	94.18	0.8159	3	2	163	0.1815	13	0.01232	0	0	0	0	13	3051	0	NaN
True	H	9	0	0	24	3	496	33	-1305	150	[470,11,520,63]	67.04	0.9228	4	3	76	0.1189	6	0.007989	9	0.000825	1	0.001131	6	3371	1	329.1
True	H	9	0	0	24	4	544	65	-1290	142	[513,29,575,100]	100.7	0.936	5	4	213	0.1666	18	0.01596	13	0.04425	1	0.0005605	18	3385	1	4101
True	H	9	0	0	24	5	294	70	-1366	140	[249,36,323,100]	91.68	0.9747	6	5	191	0.1511	17	0.01655	12	0.01065	1	0.0006173	17	3450	1	4133
True	H	9	0	0	24	6	468	62	-1313	143	[451,30,495,86]	49.72	0.8575	7	6	59	0.132	5	0.008977	30	0.003952	3	0.003896	5	2209	3	510.2
True	H	9	0	0	24	7	501	103	-1293	126	[464,65,614,169]	87.75	0.9002	8	7	151	0.1868	12	0.01221	110	0.02177	11	0.001586	12	3761	11	1217
True	H	9	0	0	24	8	268	120	-1366	125	[217,66,369,171]	99.27	0.9098	9	8	177	0.1708	15	0.01349	0	0	0	0	15	3213	0	NaN
True	H	9	0	0	24	9	453	144	-1317	118	[424,117,486,171]	103.9	1.004	10	9	236	0.1525	21	0.01804	26	0.04682	2	0.001691	21	4064	2	2169
True	H	9	0	0	24	10	387	171	-1337	110	[364,140,413,198]	84.9	0.9019	11	10	190	0.1666	17	0.01788	26	0.06608	2	0.002268	17	4647	2	2761
True	H	9	0	0	24	11	439	189	-1321	105	[413,165,469,213]	87.66	0.929	12	11	203	0.178	18	0.01833	13	0.03201	1	0.001087	18	3359	1	2013
True	H	9	0	0	24	12	267	202	-1375	102	[218,143,314,258]	83.83	0.9677	13	12	65	0.1305	5	0.005325	0	0	0	0	5	3614	0	NaN
True	H	9	0	0	24	13	410	227	-1328	93	[384,201,472,254]	118.9	0.9356	14	13	142	0.128	12	0.009009	52	0.08617	4	0.003037	12	2712	4	2932
True	H	9	0	0	24	14	329	223	-1354	93	[293,184,367,270]	124.4	0.9787	15	14	188	0.1332	16	0.01148	35	0.04433	3	0.001238	16	4547	3	2466
True	H	9	0	0	24	15	294	271	-1366	81	[265,235,321,301]	72.85	0.9455	17	15	121	0.1816	10	0.01225	12	0.001486	1	0.0007559	10	3089	1	766.8
True	H	9	0	0	24	16	374	266	-1341	80	[341,240,398,308]	87.13	0.9675	18	16	106	0.1116	9	0.009221	24	0.006154	2	0.001433	9	2750	2	1300
True	H	9	0	0	24	17	425	276	-1325	78	[392,252,480,307]	83.74	0.9453	19	17	132	0.1422	13	0.01386	41	0.001474	5	0.002575	13	2828	5	538.5
True	H	9	0	0	24	18	340	319	-1352	66	[301,281,374,352]	128.1	0.9768	20	18	245	0.1719	20	0.01394	13	0.01182	1	0.0004789	20	4174	1	1614
True	H	9	0	0	24	19	261	324	-1375	65	[239,291,283,353]	61.24	0.897	21	19	61	0.06762	5	0.007289	13	0.04782	1	0.0009399	5	1802	1	4006
True	H	9	0	0	24	20	280	359	-1368	53	[249,315,315,404]	108.5	0.9675	22	20	145	0.1531	13	0.0107	38	0.00415	3	0.001738	13	3035	3	563.7
True	H	9	0	0	24	21	333	375	-1351	49	[305,345,389,404]	129.6	0.9483	23	21	187	0.1663	16	0.01102	13	0.03994	1	0.0005637	16	3740	1	3136
True	H	9	0	0	24	22	249	393	-1379	43	[224,356,284,441]	73.56	0.866	24	22	95	0.1026	8	0.009709	13	0.01345	1	0.0004721	8	2536	1	2368
True	H	9	0	0	24	23	326	418	-1355	37	[303,388,356,441]	96.68	0.9526	25	23	168	0.1256	17	0.0157	26	0.0472	2	0.002681	17	4161	2	1596
True	H	9	0	0	24	24	485	416	-1308	37	[432,369,523,459]	79.27	0.9475	26	24	174	0.1697	15	0.01689	0	0	0	0	15	4162	0	NaN
True	H	9	0	0	24	25	265	438	-1371	30	[243,403,304,480]	75.34	0.9528	27	25	89	0.1635	7	0.008294	13	0.001794	1	0.0006207	7	3797	1	398.5
True	H	9	0	0	24	26	301	448	-1361	27	[284,429,347,475]	89.36	0.8909	28	26	76	0.1331	6	0.005994	26	0.1601	2	0.003861	6	3081	2	3867
True	H	9	0	0	24	27	414	461	-1329	24	[382,419,450,498]	112.1	0.9127	29	27	212	0.1589	18	0.01433	72	0.04621	6	0.002624	18	3518	6	1182
True	H	9	0	0	24	28	263	501	-1374	11	[240,470,289,532]	84.18	0.9377	31	28	115	0.1324	10	0.0106	24	0.05684	2	0.001642	10	2968	2	2239
True	H	9	0	0	24	29	318	501	-1357	10	[287,471,359,537]	123.8	0.9945	32	29	205	0.1396	17	0.01226	13	0.02728	1	0.0005453	17	3496	1	3072
True	H	9	0	0	24	30	378	525	-1340	4	[335,488,410,563]	92.57	0.9695	33	30	127	0.1682	10	0.009643	0	0	0	0	10	3167	0	NaN
True	H	9	0	0	24	31	276	549	-1370	-4	[249,518,305,588]	87.49	0.8986	34	31	149	0.1504	13	0.01327	0	0	0	0	13	4010	0	NaN
True	H	9	0	0	24	32	237	579	-1381	-11	[215,528,271,613]	42.05	0.8078	35	32	25	0.05744	2	0.004246	0	0	0	0	2	1450	0	NaN
True	H	9	0	0	24	33	342	576	-1351	-11	[306,546,376,612]	90.7	0.9082	36	33	240	0.1539	21	0.02067	0	0	0	0	21	4342	0	NaN
True	H	9	0	0	24	34	393	590	-1336	-17	[360,560,421,644]	103.2	0.94	37	34	189	0.1844	16	0.01384	9	0.0004555	1	0.0005225	16	4678	1	398.8
True	H	9	0	0	24	35	276	643	-1370	-31	[260,599,295,684]	105.5	0.8565	38	35	168	0.1562	15	0.01269	39	0.1296	3	0.003049	15	4196	3	3395
True	H	9	0	0	24	36	311	624	-1360	-26	[286,595,339,664]	88.82	0.9362	39	36	122	0.1384	11	0.01106	12	0.00105	1	0.0008613	11	3277	1	387.6
True	H	9	0	0	24	37	344	649	-1351	-32	[308,606,368,683]	54.9	0.7604	40	37	22	0.01106	2	0.003252	0	0	0	0	2	931.8	0	NaN
True	H	9	0	0	24	38	238	648	-1382	-32	[211,605,260,685]	51.78	0.8324	41	38	0	0	0	0	25	0.001067	3	0.001521	0	NaN	3	467.1
True	H	9	0	0	24	39	312	713	-1364	-51	[222,660,369,755]	91.95	0.9252	42	39	91	0.1557	7	0.006796	43	0.0008389	4	0.0005619	7	3888	4	674.3
True	H	9	0	0	24	40	247	762	-1380	-67	[213,711,276,804]	53.12	0.9046	43	40	39	0.09264	3	0.005042	12	0.0001975	1	0.0003323	3	1928	1	340
True	H	9	0	0	24	41	334	772	-1355	-69	[266,718,394,811]	84.81	0.9742	44	41	87	0.1781	7	0.007368	60	0.002888	5	0.000975	7	4114	5	593.9
True	H	9	0	0	24	42	367	805	-1343	-79	[330,768,399,835]	95.52	0.9264	45	42	149	0.1807	12	0.01122	26	0.04911	2	0.001181	12	3335	2	2233
True	H	9	0	0	24	43	255	825	-1378	-96	[217,797,298,944]	105.9	0.9261	46	43	173	0.1366	15	0.01265	47	0.001998	4	0.0007986	15	2913	4	448
True	H	9	0	0	24	44	411	832	-1330	-86	[387,799,434,868]	91.24	0.9613	47	44	176	0.1723	15	0.01468	18	0.001808	2	0.00173	15	4339	2	973.3
True	H	9	0	0	24	45	486	836	-1307	-89	[458,809,523,875]	107.4	0.9338	48	45	145	0.1305	12	0.009975	0	0	0	0	12	3387	0	NaN
True	H	9	0	0	24	46	291	843	-1366	-92	[266,820,321,876]	98.82	0.8984	49	46	117	0.1488	9	0.00813	11	0.00103	1	0.001379	9	2822	1	349.8
True	H	9	0	0	24	47	442	865	-1320	-97	[412,825,475,901]	123.8	0.9851	50	47	199	0.1817	16	0.01154	26	0.01087	2	0.001493	16	3988	2	522.5
True	H	9	0	0	24	48	376	859	-1341	-96	[344,828,401,888]	123.6	0.9655	51	48	152	0.1492	13	0.009393	26	0.1162	2	0.002116	13	3204	2	3709
True	H	9	0	0	24	49	523	856	-1297	-96	[490,825,549,887]	57.94	0.9524	52	49	34	0.07302	3	0.004623	0	0	0	0	3	1595	0	NaN
True	H	9	0	0	24	50	327	869	-1355	-100	[301,841,355,914]	117.7	0.9479	53	50	236	0.1646	19	0.0144	10	0.0003658	1	0.0007605	19	3578	1	414.1
True	H	9	0	0	24	51	567	901	-1283	-108	[534,869,600,937]	119.2	0.9282	55	51	169	0.1368	14	0.01049	26	0.01097	2	0.001103	14	2726	2	592.3
True	H	9	0	0	24	52	410	908	-1331	-112	[374,879,440,950]	93.38	0.9536	56	52	134	0.1156	12	0.01147	13	0.02159	1	0.0005356	12	2983	1	2157
True	H	9	0	0	24	53	513	922	-1298	-120	[488,893,543,987]	103.9	0.8984	57	53	194	0.1556	17	0.0146	13	0.0006563	1	0.0004234	17	3933	1	425.5
True	H	9	0	0	24	54	354	950	-1347	-123	[319,910,392,992]	162	0.9811	58	54	211	0.1545	17	0.009366	48	0.01488	4	0.001656	17	2786	4	821.7
True	H	9	0	0	24	55	442	960	-1320	-125	[417,928,466,988]	102.9	0.9577	59	55	175	0.1566	15	0.01301	13	0.001574	1	0.001082	15	4359	1	381.5
True	H	9	0	0	24	56	482	949	-1309	-124	[462,922,504,984]	42.31	0.9301	60	56	26	0.08973	2	0.004219	5	0	1	0.000744	2	2285	1	459
True	H	9	0	0	24	57	305	959	-1360	-127	[279,926,349,1010]	60.53	0.9772	61	57	52	0.1271	4	0.0059	0	0	0	0	4	2576	0	NaN
True	H	9	0	0	24	58	260	982	-1375	-133	[219,933,325,1040]	94.63	0.9508	62	58	101	0.1584	8	0.007547	0	0	0	0	8	3774	0	NaN
True	H	9	0	0	24	59	402	1001	-1332	-138	[373,970,433,1037]	90.16	0.8597	63	59	200	0.2076	17	0.01683	26	0.02071	2	0.001311	17	4187	2	1107
True	H	9	0	0	24	60	466	1002	-1313	-138	[433,974,507,1037]	93.73	0.9557	64	60	125	0.1628	10	0.009524	0	0	0	0	10	3686	0	NaN
True	H	9	0	0	24	61	424	1049	-1326	-153	[388,1021,456,1078]	64.36	0.8681	65	61	112	0.1111	11	0.01526	33	0.002031	3	0.001249	11	1896	3	503.8
True	H	9	0	0	24	62	368	49	-1343	148	[337,11,401,78]	121.9	0.9317	69	64	277	0.1631	24	0.01758	26	0.02358	2	0.001197	24	3860	2	1625
True	H	9	0	0	25	1	307	340	-715	60	[268,315,337,361]	94.45	0.9599	3	3	198	0.1754	16	0.01512	65	0.08439	5	0.005198	16	3484	5	1247
True	H	9	0	0	25	2	335	371	-707	50	[313,348,358,397]	107	1.054	4	4	151	0.1597	12	0.01001	13	0.1102	1	0.003344	12	3465	1	5119
True	H	9	0	0	25	3	281	377	-723	46	[249,342,312,432]	166.3	0.8856	5	5	323	0.1686	27	0.01449	22	0.01443	2	0.001168	27	3589	2	916
True	H	9	0	0	25	4	387	385	-692	45	[347,360,423,412]	110.7	0.7659	6	6	50	0.003224	6	0.004839	13	0.008807	1	0.000823	6	659.8	1	1083
True	H	9	0	0	25	5	155	420	-763	35	[100,389,185,454]	175	0.8986	7	7	342	0.1312	29	0.0148	12	0.0006259	1	0.0005711	29	2927	1	436.8
True	H	9	0	0	25	6	372	430	-696	32	[334,399,399,471]	126.1	0.9419	8	8	272	0.1809	24	0.01699	29	0.02906	3	0.001748	24	3869	3	1172
True	H	9	0	0	25	7	438	429	-677	32	[397,392,478,464]	146.7	0.9915	9	9	201	0.1329	17	0.01035	22	0.001044	2	0.0007369	17	4403	2	455
True	H	9	0	0	25	8	315	442	-713	28	[273,404,358,478]	145.9	0.9714	10	10	245	0.1885	20	0.01224	0	0	0	0	20	4165	0	NaN
True	H	9	0	0	25	9	95	447	-780	24	[69,421,119,495]	138	0.9094	11	11	272	0.1677	23	0.01488	13	0.05179	1	0.0008636	23	3032	1	2709
True	H	9	0	0	25	10	139	463	-765	22	[115,440,167,495]	103.5	0.9137	12	12	216	0.1557	19	0.01639	0	0	0	0	19	3982	0	NaN
True	H	9	0	0	25	11	183	480	-752	17	[143,451,223,511]	157.8	0.9508	13	13	270	0.1694	24	0.01357	26	0.04819	2	0.001416	24	4068	2	1788
True	H	9	0	0	25	12	75	789	-784	-74	[54,767,97,811]	110.3	0.7902	14	14	77	0.1004	6	0.004858	13	0.4041	1	0.05	6	3035	1	3775
True	H	9	0	0	25	13	116	775	-776	-70	[60,731,141,820]	134.5	0.7588	15	15	238	0.1543	22	0.0146	25	0.04594	2	0.001302	22	2911	2	2238
True	H	9	0	0	25	14	116	826	-770	-83	[90,773,148,854]	108.4	0.9388	16	16	223	0.127	19	0.01565	26	0.01799	2	0.001998	19	2464	2	753.9
True	H	9	0	0	25	15	56	822	-791	-85	[31,794,84,857]	93.65	0.945	17	17	165	0.1321	14	0.01335	39	0.1107	3	0.00369	14	3192	3	2431
True	H	9	0	0	25	16	87	855	-780	-95	[53,821,128,886]	138.6	0.8893	18	18	274	0.1732	22	0.01417	0	0	0	0	22	3039	0	NaN
True	H	9	0	0	25	17	225	429	-739	33	[182,387,276,466]	216.5	0.8623	19	19	334	0.1312	29	0.01196	50	0.04732	4	0.001614	29	2852	4	1824
True	H	9	0	0	26	1	996	696	785	-47	[973,669,1033,725]	108.7	0.9593	1	1	192	0.1513	17	0.01396	26	0.1157	2	0.002037	17	3681	2	3845
True	H	9	0	0	26	2	922	863	760	-96	[893,831,953,897]	87.22	0.9364	3	3	125	0.1806	10	0.01024	13	0.002691	1	0.0007179	10	2955	1	387.8
True	H	9	0	0	26	3	879	910	747	-111	[834,868,917,950]	190.7	0.9442	4	4	306	0.1419	26	0.01217	13	0.0007657	1	0.0004107	26	2797	1	444.6
True	H	9	0	0	27	1	698	245	1340	87	[666,207,736,290]	136.5	0.9269	5	1	170	0.09973	14	0.009156	24	0.003574	2	0.0008323	14	1672	2	460.6
True	H	9	0	0	27	2	620	572	1315	-10	[596,548,640,596]	83.2	0.901	6	2	57	0.0957	5	0.005365	20	0.02231	2	0.004963	5	1541	2	993.4
True	H	9	0	0	27	3	962	645	1418	-34	[936,619,987,691]	105	0.9307	7	3	155	0.1121	14	0.0119	51	0.04837	4	0.002762	14	1233	4	1322
True	H	9	0	0	27	4	696	750	1337	-60	[652,690,740,775]	47.49	0.8003	8	4	0	0	0	0	0	0	0	0	0	NaN	0	NaN
True	H	9	0	0	27	5	1034	401	1443	30	[997,369,1078,540]	174.5	0.9911	11	6	132	0.07964	11	0.005627	0	0	0	0	11	1629	0	NaN
True	H	9	0	0	28	1	848	1049	1062	-476	[819,1019,900,1078]	134.9	0.997	1	1	291	0.195	24	0.01588	0	0	0	0	24	2747	0	NaN
True	H	9	0	0	30	1	44	469	-472	-303	[4,442,78,499]	111.1	0.9522	1	1	134	0.1104	12	0.009646	20	0.02289	2	0.001159	12	2561	2	2284
True	H	9	0	0	30	2	36	520	-474	-318	[1,494,82,562]	113.9	0.9477	2	2	152	0.1315	12	0.009404	13	0.000467	1	0.0004713	12	2169	1	274.8
True	H	9	0	0	30	3	484	838	-339	-413	[460,812,506,869]	111.2	0.9348	3	3	135	0.1541	11	0.008828	26	0.03747	2	0.002413	11	3655	2	1068
True	H	9	0	0	31	1	554	533	-963	-321	[516,498,596,575]	131.2	0.93	1	1	332	0.2034	27	0.01837	31	0.0449	3	0.001576	27	3634	3	1600
True	H	9	0	0	31	2	485	540	-985	-324	[453,516,516,569]	75.08	0.9861	2	2	102	0.1794	8	0.009512	39	0.005245	4	0.002562	8	3245	4	415.7
True	H	9	0	0	31	3	530	585	-972	-337	[497,542,561,632]	179.3	0.9607	3	3	364	0.162	33	0.01643	0	0	0	0	33	3163	0	NaN
True	H	9	0	0	31	4	575	620	-957	-347	[536,574,619,676]	232	0.9516	4	4	164	0.1061	13	0.005002	0	0	0	0	13	1922	0	NaN
True	H	9	0	0	32	1	390	70	-1336	-504	[357,25,422,102]	99.89	0.9812	2	2	175	0.1645	14	0.01251	13	0.02106	1	0.0004861	14	3013	1	2156
True	H	9	0	0	32	2	308	124	-1359	-518	[229,31,409,221]	101.4	0.9495	3	3	141	0.1576	11	0.009683	18	0.002783	2	0.0001956	11	3335	2	3017
True	H	9	0	0	32	3	437	134	-1322	-525	[411,106,467,159]	95.61	0.9772	4	4	230	0.1634	20	0.01867	13	0.0397	1	0.001087	20	3973	1	3044
True	H	9	0	0	32	4	653	163	-1259	-533	[620,125,683,201]	116.8	0.9802	5	5	197	0.1796	16	0.01223	0	0	0	0	16	2845	0	NaN
True	H	9	0	0	32	5	585	173	-1278	-537	[556,145,614,203]	131.2	0.9724	6	6	238	0.1778	20	0.01361	26	0.1023	2	0.002045	20	3400	2	3529
True	H	9	0	0	32	6	687	193	-1247	-544	[644,161,719,233]	110	0.9753	7	7	186	0.1604	17	0.0138	13	0.002609	1	0.0005147	17	4202	1	633
True	H	9	0	0	32	7	310	434	-1365	-611	[239,369,343,466]	89.09	0.9179	9	8	131	0.1192	11	0.01102	24	0.00368	2	0.0005436	11	2046	2	629.7
True	H	9	0	0	32	8	296	475	-1366	-628	[270,445,321,527]	84	0.9801	10	9	160	0.1622	14	0.01488	13	0.02429	1	0.0006349	14	4204	1	2265
True	H	9	0	0	32	9	258	526	-1377	-636	[222,407,285,600]	67.13	0.9716	11	10	61	0.1126	5	0.006649	0	0	0	0	5	2429	0	NaN
True	H	9	0	0	32	10	340	492	-1358	-643	[260,459,374,598]	107.2	0.9238	12	11	160	0.1971	13	0.01082	0	0	0	0	13	3881	0	NaN
True	H	9	0	0	33	1	109	134	-775	-526	[71,106,143,169]	117.9	0.9311	1	1	274	0.143	26	0.01968	26	0.01316	2	0.001137	26	2975	2	1034
True	H	9	0	0	33	2	54	161	-792	-534	[23,124,83,203]	101.3	0.9789	2	2	219	0.1632	19	0.01674	22	0.01166	2	0.001031	19	3203	2	633.8
True	H	9	0	0	33	3	51	233	-790	-557	[21,200,91,287]	146	0.9239	4	4	241	0.1552	21	0.01284	0	0	0	0	21	3117	0	NaN
True	H	9	0	0	35	1	619	664	-299	-1007	[597,644,645,690]	91.59	0.9231	1	1	137	0.1846	11	0.01072	26	0.113	2	0.003361	11	2785	2	2482
True	H	9	0	0	35	2	896	720	-216	-1022	[860,675,937,756]	131.4	0.9821	2	2	213	0.1518	17	0.01155	13	0.003032	1	0.0005018	17	2097	1	525.2
True	H	9	0	0	35	3	1011	911	-182	-1080	[985,880,1032,943]	99.18	0.9373	3	3	142	0.1025	12	0.0108	108	0.01953	10	0.01346	12	1620	10	1034
True	H	9	0	0	35	4	1030	936	-176	-1087	[1007,917,1049,951]	49.81	0.7817	5	5	105	0.1306	9	0.01613	0	0	0	0	9	2388	0	NaN
True	H	9	0	0	35	5	1030	966	-176	-1096	[1010,950,1051,984]	62.22	0.9055	6	6	86	0.1677	7	0.01004	0	0	0	0	7	2613	0	NaN
True	H	9	0	0	35	6	832	765	-236	-1036	[795,739,865,792]	174.9	0.9691	7	7	240	0.1424	19	0.009699	13	0.08538	1	0.001287	19	2144	1	3652
True	H	9	0	0	35	7	722	809	-268	-1050	[668,768,775,856]	214.6	0.9478	8	8	255	0.1529	20	0.008319	13	0.001716	1	0.000316	20	2156	1	703.2
True	H	9	0	0	35	8	897	913	-215	-1082	[869,875,932,965]	127.6	0.9927	9	9	257	0.1864	22	0.0154	0	0	0	0	22	3782	0	NaN
True	H	9	0	0	36	1	454	109	-1005	-832	[349,1,486,168]	170.2	0.9395	1	1	49	0.01467	4	0.002098	9	7.035e-05	1	0.0001302	4	902.4	1	310.9
True	H	9	0	0	37	1	287	668	-1368	-1330	[262,644,311,690]	88.91	0.979	1	1	254	0.1687	22	0.02209	26	0.1192	2	0.004098	22	3187	2	2601
True	H	9	0	0	37	2	296	804	-1364	-1379	[258,766,344,912]	96.86	0.9244	2	2	129	0.1387	11	0.01014	7	9.961e-05	1	0.0001501	11	2785	1	899.6
True	H	9	0	0	37	3	333	924	-1353	-1409	[306,891,363,966]	59.99	0.8748	4	3	148	0.1721	13	0.01935	0	0	0	0	13	3856	0	NaN
True	H	9	0	0	37	4	378	988	-1339	-1426	[348,941,419,1026]	127.4	0.9304	5	4	139	0.1613	11	0.007708	10	0.0004204	1	0.0004286	11	3178	1	404.9
True	H	9	0	0	37	5	312	991	-1360	-1427	[265,961,350,1021]	101	0.9281	6	5	112	0.1612	9	0.007958	13	0.001781	1	0.0003795	9	3735	1	767.6
True	H	9	0	0	37	6	318	1040	-1356	-1439	[290,1006,359,1070]	92.4	0.7769	7	6	59	0.06368	5	0.004831	13	0.00139	1	0.0008475	5	2075	1	498.2
True	H	9	0	0	37	7	451	1039	-1319	-1443	[413,1006,483,1078]	64.19	0.8993	8	7	45	0.01672	4	0.005563	25	0.0144	2	0.0007262	4	830	2	2053
True	H	9	0	0	37	8	354	1050	-1347	-1445	[320,1017,374,1078]	92.48	0.9796	9	8	156	0.1338	15	0.01448	29	0.00434	3	0.00291	15	2937	3	771.6
True	H	9	0	0	37	9	389	1060	-1336	-1445	[365,1021,416,1078]	47.85	0.815	10	9	69	0.1327	6	0.01119	24	0.01408	2	0.00133	6	3281	2	1411
True	H	9	0	0	38	1	291	80	-720	-1156	[246,48,330,121]	150.3	0.917	2	2	210	0.1367	18	0.01069	0	0	0	0	18	2446	0	NaN
True	H	9	0	0	38	2	352	119	-702	-1166	[320,87,381,149]	123.6	0.9566	3	3	162	0.1508	13	0.009393	18	0.001068	2	0.001596	13	2328	2	373.3
True	H	9	0	0	38	3	438	149	-676	-1175	[400,111,474,184]	136.9	0.8974	4	4	225	0.1258	18	0.01174	0	0	0	0	18	1704	0	NaN
True	H	9	0	0	38	4	494	231	-658	-1201	[467,210,532,256]	81.33	0.7767	5	5	163	0.1514	14	0.01537	13	0.00772	1	0.001096	14	3168	1	744.5
True	H	9	0	0	38	5	503	271	-655	-1211	[471,246,550,302]	105.4	0.7827	6	6	130	0.1555	10	0.008467	50	0.02728	4	0.003666	10	2967	4	919.1
True	H	9	0	0	38	6	588	427	-631	-1258	[552,395,620,460]	110.5	0.8966	7	7	224	0.1692	19	0.01535	52	0.08356	4	0.002302	19	2708	4	2291
True	H	9	0	0	38	7	572	592	-636	-1309	[542,565,601,634]	136.4	0.9594	8	8	262	0.1455	24	0.01571	52	0.05888	4	0.002849	24	3748	4	1703
True	H	9	0	0	38	8	518	602	-652	-1311	[490,577,547,629]	86.41	0.9738	9	9	101	0.1039	8	0.008264	26	0.03716	2	0.001487	8	2114	2	1386
True	H	9	0	0	38	9	572	690	-637	-1337	[535,666,598,715]	114.6	0.9604	10	10	233	0.1449	21	0.01636	51	0.05516	4	0.004008	21	3944	4	1996
True	H	9	0	0	38	10	366	204	-696	-1191	[334,157,400,246]	152.5	0.9553	11	11	250	0.1633	21	0.0123	0	0	0	0	21	2772	0	NaN
True	H	9	0	0	38	11	542	220	-641	-1200	[506,186,604,282]	146.1	0.9479	12	12	217	0.1672	18	0.011	23	0.0004642	2	0.0006605	18	3383	2	305.4
True	H	9	0	0	38	12	547	349	-644	-1235	[509,310,583,387]	189.6	0.9481	13	13	266	0.1046	23	0.01083	39	0.05688	3	0.001548	23	2595	3	2504
True	H	11	0	0	1	1	658	26	36	154	[622,1,702,55]	139.2	0.9792	3	3	245	0.1453	21	0.01347	26	0.05786	2	0.00144	21	2024	2	2213
True	H	11	0	0	1	2	593	44	18	148	[559,3,646,80]	129.6	0.9153	4	4	348	0.1638	31	0.02135	25	0.02803	2	0.0007405	31	4390	2	1947
True	H	11	0	0	1	3	798	53	78	146	[773,36,838,71]	69.99	0.8804	5	5	138	0.1489	12	0.01531	11	0.001478	1	0.001302	12	2693	1	634.4
True	H	11	0	0	1	4	746	655	62	-33	[702,590,801,703]	385.5	0.9215	6	6	38	0.002674	3	0.0006948	0	0	0	0	3	475.4	0	NaN
True	H	11	0	0	2	1	988	69	-1158	1432	[956,36,1025,104]	128.6	0.9698	3	2	148	0.09626	13	0.009028	18	0.0007482	2	0.001305	13	2082	2	363.6
True	H	11	0	0	2	2	936	74	-1172	1431	[913,50,960,96]	65.08	0.9299	4	3	112	0.1527	9	0.01235	28	0.00568	3	0.003708	9	2463	3	691.2
True	H	11	0	0	2	3	1026	99	-1146	1423	[1005,83,1052,121]	74.9	0.9383	5	4	26	0.07625	2	0.002384	18	0.02137	2	0.007874	2	3019	2	2665
True	H	11	0	0	2	4	907	104	-1182	1421	[878,74,933,136]	111.6	0.9642	6	5	149	0.1425	12	0.0096	50	0.04781	4	0.003276	12	3475	4	1191
True	H	11	0	0	2	5	952	111	-1169	1418	[928,85,974,150]	84.36	0.9083	7	6	98	0.1319	8	0.008466	13	0.01536	1	0.001063	8	2712	1	1013
True	H	11	0	0	2	6	762	133	-1216	1413	[716,93,870,178]	74.63	0.9145	8	7	78	0.1312	6	0.007177	105	0.003639	10	0.00131	6	3031	10	595.7
True	H	11	0	0	2	7	877	149	-1189	1407	[851,116,916,204]	88.38	0.8945	9	8	145	0.124	12	0.01212	42	0.001461	4	0.001984	12	3980	4	323.1
True	H	11	0	0	2	8	1013	157	-1151	1406	[970,131,1040,193]	112.4	0.9495	10	9	165	0.1421	13	0.01033	57	0.02237	5	0.003928	13	2600	5	708.7
True	H	11	0	0	2	9	944	172	-1172	1401	[901,135,984,213]	80.34	0.9332	11	10	159	0.1331	13	0.01444	7	3.719e-05	1	0.0002947	13	3081	1	318.1
True	H	11	0	0	2	10	830	200	-1204	1394	[811,175,856,224]	72.31	0.9191	12	11	78	0.1354	6	0.007407	26	0.08767	2	0.003356	6	4049	2	3661
True	H	11	0	0	2	11	999	226	-1154	1385	[955,179,1045,277]	172.9	0.8925	13	12	155	0.1153	12	0.006195	81	0.001296	7	0.001754	12	2852	7	298.1
True	H	11	0	0	2	12	929	238	-1174	1380	[892,204,972,288]	101.3	0.9789	14	13	114	0.09997	10	0.008811	34	0.0007343	3	0.0009606	10	2576	3	406.1
True	H	11	0	0	2	13	725	237	-1238	1389	[670,139,769,271]	99.81	0.8774	15	14	141	0.1423	11	0.009839	167	0.01162	15	0.002375	11	3747	15	566.4
True	H	11	0	0	2	14	858	245	-1195	1379	[824,209,907,280]	129.2	0.9549	16	15	150	0.1381	12	0.008293	78	0.03849	7	0.003169	12	3837	7	1093
True	H	11	0	0	2	15	726	303	-1236	1363	[715,284,739,314]	49.01	0.8159	17	16	9	0.0006154	1	0.001821	0	NaN	0	NaN	1	370	0	NaN
True	H	11	0	0	2	16	966	304	-1164	1362	[930,276,995,336]	72.49	0.8989	18	17	101	0.1424	8	0.009852	73	0.003207	7	0.004569	8	3099	7	378.4
True	H	11	0	0	2	17	904	291	-1184	1364	[869,263,949,341]	88.02	0.9843	20	18	126	0.1624	10	0.01014	65	0.01396	6	0.002288	10	3558	6	771.5
True	H	11	0	0	2	18	808	330	-1212	1355	[767,289,840,360]	119.1	0.9452	21	19	267	0.1795	23	0.01724	23	0.05693	2	0.001461	23	4895	2	2496
True	H	11	0	0	2	19	924	329	-1177	1355	[899,307,948,349]	59.63	0.918	22	20	26	0.02323	2	0.002994	60	0.04677	6	0.01066	2	644.4	6	767.3
True	H	11	0	0	2	20	1014	326	-1149	1353	[991,301,1043,365]	104.5	0.8139	23	21	27	0.0008522	3	0.002562	60	0.005673	5	0.004604	3	426.3	5	367.7
True	H	11	0	0	2	21	977	355	-1165	1343	[927,326,1002,413]	146.9	0.7389	24	22	206	0.1913	16	0.009721	39	0.0374	3	0.001956	16	2965	3	1502
True	H	11	0	0	2	22	648	365	-1258	1343	[613,336,687,394]	75.08	0.9396	25	23	73	0.1481	6	0.007134	12	0.0005721	1	0.0005051	6	3594	1	351.1
True	H	11	0	0	2	23	1011	381	-1152	1338	[973,355,1045,419]	132.9	0.9621	26	24	269	0.1731	23	0.01545	39	0.009314	3	0.002024	23	3747	3	447.5
True	H	11	0	0	2	24	909	380	-1181	1339	[883,350,947,419]	91.59	0.9531	27	25	105	0.1149	9	0.008772	43	0.02847	4	0.002672	9	3373	4	948.7
True	H	11	0	0	2	25	857	386	-1196	1337	[828,357,893,416]	88.02	0.9312	28	26	225	0.1799	20	0.02028	48	0.00808	5	0.002946	20	4790	5	605.5
True	H	11	0	0	2	26	556	385	-1288	1335	[483,325,622,465]	69.81	0.7005	29	27	13	0.0009283	1	0.001279	118	0.01822	10	0.001011	1	324.5	10	1275
True	H	11	0	0	2	27	690	418	-1247	1328	[660,385,719,444]	93.02	0.9122	30	28	200	0.2149	16	0.01536	130	0.009499	13	0.01178	16	4803	13	385
True	H	11	0	0	2	28	755	423	-1228	1326	[714,400,788,448]	84.09	0.9166	31	29	134	0.1446	12	0.01274	30	0.001348	3	0.002283	12	4912	3	319.1
True	H	11	0	0	2	29	592	451	-1277	1318	[550,418,626,484]	92.04	0.9257	32	30	159	0.1593	14	0.01358	70	0.002632	8	0.004837	14	3335	8	402.1
True	H	11	0	0	2	30	812	439	-1209	1320	[784,407,842,478]	80.17	0.9011	33	31	73	0.1274	6	0.006682	40	0.00377	4	0.002465	6	2703	4	548.5
True	H	11	0	0	2	31	914	449	-1184	1319	[853,412,946,487]	73.83	0.7952	34	32	25	0.007725	2	0.002418	73	0.006858	6	0.001775	2	833	6	704.3
True	H	11	0	0	2	32	965	476	-1164	1312	[937,428,998,506]	75.97	0.903	35	33	97	0.1242	8	0.009401	13	0.005687	1	0.0004766	8	3737	1	1383
True	H	11	0	0	2	33	699	472	-1244	1311	[669,443,728,509]	138.2	0.9582	36	34	240	0.1987	19	0.01227	13	0.04762	1	0.0009025	19	4129	1	3262
True	H	11	0	0	2	34	538	474	-1292	1310	[502,441,569,512]	86.68	0.9539	37	35	120	0.1765	10	0.0103	13	0.004872	1	0.000496	10	5119	1	1075
True	H	11	0	0	2	35	854	484	-1197	1308	[826,458,890,512]	58.29	0.9178	38	36	26	0.04868	2	0.003063	35	0.001558	3	0.001568	2	2589	3	418.9
True	H	11	0	0	2	36	991	527	-1156	1296	[955,493,1025,559]	112.7	0.9601	39	37	207	0.179	17	0.01347	44	0.002618	4	0.002508	17	4130	4	310.1
True	H	11	0	0	2	37	502	506	-1305	1301	[453,480,529,535]	52.58	0.8629	40	38	75	0.1035	6	0.01019	43	0.001756	4	0.001803	6	2182	4	354.8
True	H	11	0	0	2	38	617	529	-1270	1294	[579,498,647,563]	83.47	0.9227	41	39	146	0.1692	12	0.01283	28	0.001033	3	0.001879	12	4269	3	353.6
True	H	11	0	0	2	39	482	550	-1308	1289	[452,523,511,576]	63.65	0.8319	42	40	75	0.1685	6	0.008415	35	0.002172	3	0.002188	6	3893	3	405.5
True	H	11	0	0	2	40	560	539	-1287	1291	[519,514,588,565]	74.63	0.9707	43	41	87	0.1152	7	0.008373	54	0.003749	5	0.003524	7	3289	5	333.1
True	H	11	0	0	2	41	656	561	-1262	1283	[582,532,694,604]	145.4	0.9533	44	42	317	0.2074	27	0.01657	111	0.0503	9	0.002609	27	4373	9	1496
True	H	11	0	0	2	42	536	589	-1291	1278	[495,553,582,617]	122.2	0.9777	45	43	207	0.1472	18	0.01315	173	0.04672	15	0.00747	18	3914	15	717.6
True	H	11	0	0	2	43	445	583	-1319	1278	[423,554,473,610]	89.27	0.9492	46	44	170	0.1868	14	0.014	24	0.05101	2	0.002144	14	4483	2	2182
True	H	11	0	0	2	44	663	616	-1255	1268	[629,592,688,652]	53.12	0.8453	47	45	91	0.1606	8	0.01345	46	0.09301	4	0.002716	8	2190	4	2193
True	H	11	0	0	2	45	388	587	-1331	1272	[349,533,470,655]	98.29	0.8611	48	46	91	0.1666	7	0.006358	12	0.0001578	1	0.0002064	7	3947	1	324.2
True	H	11	0	0	2	46	699	631	-1244	1264	[675,610,727,653]	68.38	0.9	49	47	70	0.1216	6	0.007833	13	0.07034	1	0.00152	6	2771	1	3546
True	H	11	0	0	2	47	550	638	-1291	1263	[498,608,576,667]	64.1	0.8986	50	48	23	0.004866	2	0.002786	31	0.02317	3	0.001421	2	725.3	3	1409
True	H	11	0	0	2	48	467	658	-1314	1255	[429,629,498,688]	105.5	0.9918	51	49	172	0.1749	14	0.01184	0	0	0	0	14	3188	0	NaN
True	H	11	0	0	2	49	713	665	-1240	1253	[684,641,738,705]	84.45	0.8895	52	50	112	0.1387	9	0.009514	31	0.0197	3	0.002445	9	3302	3	2077
True	H	11	0	0	2	50	358	652	-1343	1255	[311,598,436,714]	101.1	0.9678	53	51	110	0.1238	9	0.007944	44	0.0005091	4	0.0005278	9	3435	4	400.5
True	H	11	0	0	2	51	526	683	-1296	1251	[492,635,562,714]	139.8	0.9318	54	52	290	0.1712	25	0.01596	123	0.008143	11	0.006892	25	4065	11	438.1
True	H	11	0	0	2	52	652	676	-1259	1251	[619,644,681,706]	118.1	0.9678	55	53	229	0.1447	20	0.01512	180	0.01503	17	0.01212	20	4349	17	419
True	H	11	0	0	2	53	468	707	-1315	1242	[434,682,490,729]	99.98	0.9714	56	54	177	0.1555	15	0.01339	41	0.002648	4	0.005242	15	4773	4	347
True	H	11	0	0	2	54	749	721	-1228	1237	[714,673,786,760]	118.9	0.9356	57	55	251	0.1597	24	0.01802	18	0.0002587	2	0.0007527	24	3184	2	327.7
True	H	11	0	0	2	55	577	724	-1280	1237	[551,697,608,747]	74.1	0.9786	58	56	115	0.1584	9	0.01084	0	0	0	0	9	2734	0	NaN
True	H	11	0	0	2	56	627	738	-1266	1233	[595,706,655,768]	98.82	0.975	59	57	159	0.1493	14	0.01265	45	0.003998	4	0.003108	14	4415	4	324.3
True	H	11	0	0	2	57	493	743	-1305	1231	[466,713,522,774]	74.72	0.937	60	58	104	0.1523	8	0.009558	12	0.0008451	1	0.0006789	8	3927	1	291.8
True	H	11	0	0	2	58	649	769	-1258	1222	[624,744,673,799]	83.11	0.9412	61	59	133	0.1687	11	0.01182	34	0.002988	3	0.003109	11	4358	3	324.1
True	H	11	0	0	2	59	349	790	-1350	1211	[311,764,371,863]	117.7	0.9661	62	60	242	0.1851	20	0.01516	109	0.02632	11	0.007251	20	4237	11	564.4
True	H	11	0	0	2	60	262	815	-1376	1209	[214,787,287,849]	84.81	0.9418	63	61	128	0.1401	12	0.01263	25	0.001	3	0.002005	12	2280	3	382.2
True	H	11	0	0	2	61	306	802	-1361	1211	[282,781,328,835]	89	0.9373	64	62	128	0.1953	10	0.01003	13	0.04638	1	0.001066	10	4698	1	3770
True	H	11	0	0	2	62	277	854	-1370	1197	[244,824,306,883]	97.48	0.9375	65	63	184	0.1725	15	0.01374	67	0.004261	6	0.004785	15	3939	6	412.2
True	H	11	0	0	2	63	326	915	-1356	1181	[304,868,349,942]	79.36	0.9058	66	64	132	0.1255	13	0.01462	37	0.00282	3	0.00262	13	3970	3	302.7
True	H	11	0	0	2	64	232	886	-1379	1186	[191,822,310,956]	91.5	0.9034	67	65	101	0.1387	9	0.00878	184	0.004959	16	0.002188	9	2948	16	479.8
True	H	11	0	0	2	65	848	1006	-1200	1153	[803,973,885,1035]	129.7	0.9748	68	66	230	0.1786	19	0.01308	13	0.00521	1	0.0004515	19	3286	1	682.6
True	H	11	0	0	2	66	285	1017	-1369	1148	[237,981,312,1062]	95.43	0.9555	69	67	140	0.1262	12	0.01123	80	0.01567	7	0.003335	12	2843	7	658.5
True	H	11	0	0	2	67	321	1042	-1358	1140	[287,1018,343,1071]	74.18	0.9007	70	68	121	0.146	11	0.01324	30	0.00129	3	0.002712	11	3444	3	307.3
True	H	11	0	0	3	1	20	28	-1125	1443	[1,1,40,59]	104.3	0.9002	8	6	148	0.1152	13	0.01113	13	0.04234	1	0.00146	13	3415	1	2354
True	H	11	0	0	3	2	556	26	-964	1445	[532,1,582,49]	94.27	0.9692	9	7	125	0.1438	11	0.01042	44	0.01624	4	0.005874	11	3570	4	820.6
True	H	11	0	0	3	3	648	26	-937	1445	[620,1,674,52]	81.95	0.9889	10	8	82	0.0449	8	0.008715	18	0.001258	2	0.002398	8	1051	2	291.4
True	H	11	0	0	3	4	783	37	-895	1440	[743,5,821,84]	94.54	0.9814	11	9	161	0.1708	13	0.01228	26	0.002163	2	0.0009881	13	2324	2	402.1
True	H	11	0	0	3	5	700	41	-921	1439	[653,18,737,81]	118.4	0.8996	12	10	152	0.1609	12	0.00905	57	0.03138	6	0.004481	12	3017	6	866.6
True	H	11	0	0	3	6	94	42	-1105	1438	[44,10,121,87]	82.04	0.8839	13	11	109	0.1068	9	0.009793	55	0.03525	5	0.002197	9	2554	5	1205
True	H	11	0	0	3	7	300	55	-1038	1440	[275,1,343,84]	97.57	0.938	14	12	248	0.1593	22	0.02013	49	0.05351	4	0.002193	22	2914	4	1868
True	H	11	0	0	3	8	853	53	-876	1436	[829,33,875,85]	66.86	0.933	15	13	119	0.1341	10	0.01335	31	0.03622	3	0.003398	10	2487	3	1343
True	H	11	0	0	3	9	393	74	-1013	1432	[370,40,416,97]	82.75	0.9284	17	15	113	0.117	9	0.009709	46	0.06082	4	0.003964	9	3524	4	1490
True	H	11	0	0	3	10	441	32	-999	1441	[400,1,486,89]	74.18	0.9674	18	16	154	0.1379	13	0.01564	127	0.05669	10	0.002709	13	3313	10	1761
True	H	11	0	0	3	11	751	64	-906	1435	[726,29,776,90]	80.43	0.9339	19	17	64	0.1174	5	0.005549	12	0.0009146	1	0.001027	5	2411	1	304.8
True	H	11	0	0	3	12	1022	90	-825	1426	[989,60,1050,123]	112	0.9478	21	19	219	0.1403	19	0.01514	36	0.01451	3	0.002104	19	2843	3	742.8
True	H	11	0	0	3	13	560	95	-963	1424	[529,65,587,135]	101.7	0.9226	22	20	172	0.1412	14	0.01229	26	0.001445	2	0.001443	14	3471	2	318.4
True	H	11	0	0	3	14	690	88	-923	1427	[662,61,725,115]	71.6	0.8719	23	21	116	0.09559	9	0.01122	57	0.002947	5	0.002825	9	2337	5	344.6
True	H	11	0	0	3	15	817	95	-886	1424	[790,51,841,132]	86.95	0.9451	24	22	55	0.04145	5	0.005133	52	0.01513	5	0.00323	5	1430	5	579
True	H	11	0	0	3	16	523	114	-973	1418	[501,93,546,140]	77.04	0.8901	25	23	136	0.1532	11	0.01275	13	0.05603	1	0.001626	11	3014	1	2224
True	H	11	0	0	3	17	771	124	-899	1418	[743,81,797,160]	121.7	0.9661	26	24	299	0.1557	26	0.01908	20	0.04074	2	0.001448	26	3534	2	2073
True	H	11	0	0	3	18	980	111	-836	1418	[945,76,1018,156]	139.2	0.9621	27	25	285	0.165	24	0.01539	0	0	0	0	24	3226	0	NaN
True	H	11	0	0	3	19	861	116	-874	1419	[830,81,888,148]	74.01	0.9317	28	26	102	0.09207	9	0.01086	59	0.004895	5	0.003381	9	2409	5	488.8
True	H	11	0	0	3	20	453	121	-995	1417	[426,96,477,151]	59.72	0.9564	29	27	118	0.1213	10	0.01495	75	0.03298	8	0.007313	10	2689	8	558.7
True	H	11	0	0	3	21	950	145	-847	1409	[918,114,986,185]	130.8	0.9121	31	29	245	0.1395	21	0.01433	39	0.008536	3	0.001991	21	3407	3	581.7
True	H	11	0	0	3	22	893	150	-862	1408	[864,108,929,185]	87.4	0.9479	32	30	99	0.157	8	0.008172	34	0.00139	4	0.001777	8	4145	4	410.1
True	H	11	0	0	3	23	1043	170	-819	1403	[1018,129,1073,206]	113.6	0.946	33	31	240	0.147	22	0.0173	13	0.001833	1	0.0006993	22	3073	1	519.4
True	H	11	0	0	3	24	548	184	-966	1397	[522,152,576,221]	102.8	0.9471	34	32	145	0.1255	12	0.01043	26	0.001761	3	0.002065	12	3860	3	417.3
True	H	11	0	0	3	25	344	213	-1027	1390	[317,180,372,240]	91.77	0.9752	35	33	196	0.1803	16	0.01556	26	0.01316	2	0.001552	16	3968	2	781.5
True	H	11	0	0	3	26	499	155	-981	1406	[457,116,554,198]	244	0.9009	36	34	612	0.1624	52	0.01903	70	0.01058	6	0.003632	52	3566	6	722.9
True	H	11	0	0	3	27	720	787	-914	1218	[687,751,757,821]	161.7	0.9798	37	35	268	0.1812	22	0.01215	18	0.001241	2	0.001446	22	2615	2	471.4
True	H	11	0	0	4	1	109	30	-774	1444	[72,1,159,61]	81.95	0.9028	6	5	127	0.1354	10	0.01089	38	0.006368	3	0.001399	10	2290	3	835.4
True	H	11	0	0	4	2	720	31	-591	1445	[689,1,768,66]	88.65	0.8961	7	6	130	0.1593	10	0.01007	63	0.07375	5	0.002786	10	2810	5	1922
True	H	11	0	0	4	3	799	34	-569	1442	[763,3,830,63]	100.2	0.9331	8	7	172	0.1142	15	0.01337	13	0.0006515	1	0.0006739	15	3648	1	266.9
True	H	11	0	0	4	4	1030	33	-498	1444	[971,1,1078,67]	123.1	0.9726	10	9	275	0.1473	24	0.0174	65	0.02883	5	0.001317	24	2409	5	1438
True	H	11	0	0	4	5	511	43	-655	1441	[460,1,554,94]	143.5	0.954	11	10	251	0.1607	21	0.01307	65	0.06669	5	0.001753	21	2722	5	3150
True	H	11	0	0	4	6	444	36	-674	1442	[420,8,481,59]	73.74	0.8772	12	11	127	0.1223	10	0.01211	26	0.0734	2	0.001519	10	2379	2	3230
True	H	11	0	0	4	7	226	44	-739	1439	[192,9,272,83]	91.77	0.905	13	12	106	0.09433	9	0.008755	26	0.02059	2	0.0007596	9	2592	2	1755
True	H	11	0	0	4	8	645	56	-614	1438	[609,11,685,88]	89.45	0.94	14	13	204	0.1901	17	0.01697	0	0	0	0	17	3558	0	NaN
True	H	11	0	0	4	9	93	68	-781	1434	[59,29,117,91]	40.44	0.9199	15	14	77	0.1203	6	0.01325	46	0.008572	4	0.002701	6	1924	4	681.5
True	H	11	0	0	4	10	161	64	-761	1434	[115,39,191,89]	82.31	0.9254	16	15	111	0.09992	9	0.009761	22	0.01451	2	0.001325	9	2320	2	1232
True	H	11	0	0	4	11	47	79	-794	1428	[20,48,72,114]	106	0.984	17	16	155	0.1303	13	0.01095	0	0	0	0	13	2157	0	NaN
True	H	11	0	0	4	12	809	88	-566	1427	[782,59,838,120]	113.7	0.9561	18	17	229	0.1555	20	0.0157	13	0.05248	1	0.0009399	20	4088	1	3079
True	H	11	0	0	4	13	1003	76	-507	1429	[974,47,1037,118]	108.8	0.9791	19	18	160	0.1181	14	0.01148	18	0.01745	2	0.0009891	14	2676	2	2376
True	H	11	0	0	4	14	748	84	-584	1428	[732,72,763,101]	49.19	0.719	20	19	26	0.1371	2	0.00363	0	NaN	0	NaN	2	3197	0	NaN
True	H	11	0	0	4	15	690	91	-601	1426	[657,70,722,113]	158.5	0.938	21	20	410	0.1804	35	0.01971	39	0.1625	3	0.01327	35	3680	3	2100
True	H	11	0	0	4	16	1055	86	-492	1427	[1034,65,1078,112]	49.46	0.8789	22	21	49	0.03184	5	0.009025	20	0.0006281	2	0.001779	5	1204	2	307.3
True	H	11	0	0	4	17	146	101	-762	1422	[116,75,187,126]	78.74	0.8534	23	22	95	0.1716	8	0.00907	26	0.02049	2	0.001641	8	2690	2	1566
True	H	11	0	0	4	18	425	121	-682	1418	[379,90,457,146]	90.16	0.9547	25	23	209	0.1193	19	0.01881	0	0	0	0	19	4869	0	NaN
True	H	11	0	0	4	19	282	119	-722	1418	[242,87,322,149]	73.38	0.9496	26	24	153	0.1784	12	0.0146	0	0	0	0	12	3341	0	NaN
True	H	11	0	0	4	20	67	122	-787	1416	[38,94,90,146]	85.79	0.9808	27	25	180	0.1487	15	0.01561	13	0.007653	1	0.001085	15	2872	1	929.7
True	H	11	0	0	4	21	341	131	-705	1413	[322,98,367,165]	103.2	0.9035	28	26	255	0.165	22	0.01903	44	0.08073	4	0.004103	22	3987	4	1569
True	H	11	0	0	4	22	115	128	-774	1413	[80,91,142,167]	112.7	0.9421	30	28	275	0.1622	25	0.01979	39	0.03052	3	0.001738	25	3265	3	1186
True	H	11	0	0	4	23	767	125	-577	1415	[731,91,807,160]	129	0.9542	31	29	245	0.1514	22	0.01522	35	0.02229	3	0.001789	22	3547	3	1194
True	H	11	0	0	4	24	674	140	-607	1413	[644,105,696,165]	95.61	0.9269	32	30	201	0.1413	20	0.01867	13	0.01836	1	0.001152	20	4600	1	1416
True	H	11	0	0	4	25	387	150	-691	1408	[356,123,427,177]	128.3	0.8941	34	32	219	0.1515	18	0.01253	13	0.04837	1	0.0009681	18	4025	1	3385
True	H	11	0	0	4	26	1027	142	-500	1410	[998,117,1064,173]	111.9	0.9566	35	33	179	0.1523	15	0.01196	13	0.01834	1	0.0007704	15	2992	1	2643
True	H	11	0	0	4	27	895	177	-539	1400	[857,146,934,211]	61.6	0.9001	37	34	70	0.07075	6	0.008696	13	0.001329	1	0.0003755	6	1389	1	787.5
True	H	11	0	0	4	28	960	180	-519	1398	[929,143,995,233]	127.3	0.9301	38	35	222	0.1569	19	0.01332	0	0	0	0	19	3672	0	NaN
True	H	11	0	0	4	29	1015	186	-503	1396	[986,163,1054,220]	85.08	0.9873	39	36	154	0.1298	14	0.01469	26	0.06279	2	0.001414	14	2498	2	2458
True	H	11	0	0	4	30	853	209	-554	1390	[804,170,887,238]	143.5	0.9223	40	37	193	0.1496	16	0.009956	13	0.03009	1	0.0006831	16	3832	1	2296
True	H	11	0	0	4	31	865	958	-539	1164	[821,918,982,1010]	107.2	0.915	41	38	330	0.1747	29	0.02415	0	0	0	0	29	3105	0	NaN
True	H	11	0	0	4	32	804	182	-568	1399	[767,138,839,230]	170.1	0.9688	42	39	329	0.1266	30	0.01575	36	0.02011	3	0.001249	30	4091	3	925.6
True	H	11	0	0	5	1	149	24	-440	1444	[116,1,177,65]	124.6	0.9526	4	3	379	0.1354	36	0.02579	26	0.01485	2	0.001932	36	3143	2	743.3
True	H	11	0	0	5	2	66	25	-467	1446	[19,1,92,53]	106.3	0.7936	5	4	0	0	0	0	0	0	0	0	0	NaN	0	NaN
True	H	11	0	0	5	3	341	29	-381	1444	[310,1,384,58]	106.3	0.8683	6	5	163	0.1385	14	0.01175	66	0.03108	7	0.003935	14	3330	7	1017
True	H	11	0	0	5	4	25	48	-478	1438	[1,5,50,96]	90.61	0.8799	8	6	154	0.1386	12	0.01182	0	0	0	0	12	2020	0	NaN
True	H	11	0	0	5	5	153	72	-439	1431	[123,47,180,100]	119.3	0.955	9	7	204	0.164	16	0.01198	26	0.08454	2	0.002601	16	2714	2	2518
True	H	11	0	0	5	6	59	77	-466	1428	[30,52,88,117]	119.6	0.9302	10	8	206	0.1368	18	0.01343	52	0.05061	4	0.00362	18	2634	4	1200
True	H	11	0	0	5	7	428	81	-358	1429	[385,52,458,104]	82.67	0.9823	11	9	127	0.1561	11	0.01188	0	0	0	0	11	3462	0	NaN
True	H	11	0	0	5	8	190	97	-427	1424	[160,44,228,139]	126.8	0.9361	12	10	253	0.1329	21	0.01479	13	0.006142	1	0.0004812	21	2264	1	735.6
True	H	11	0	0	5	9	239	99	-412	1424	[208,38,277,141]	113.1	0.926	13	11	365	0.1858	32	0.02526	26	0.01813	2	0.0007491	32	3605	2	1418
True	H	11	0	0	5	10	289	109	-398	1420	[259,79,321,139]	96.5	0.932	14	12	243	0.1369	21	0.01943	39	0.02838	3	0.001863	21	4388	3	1303
True	H	11	0	0	5	11	140	138	-444	1414	[105,88,166,169]	118.6	0.9344	15	13	301	0.1574	28	0.02107	0	0	0	0	28	3829	0	NaN
True	H	11	0	0	5	12	466	199	-343	1401	[409,85,524,246]	131.8	0.7439	16	14	15	0.0004406	2	0.001355	0	0	0	0	2	486.3	0	NaN
True	H	11	0	0	5	13	417	136	-362	1410	[348,98,463,213]	92.22	0.9076	17	15	108	0.06139	10	0.009681	52	0.009748	4	0.0007667	10	1323	4	883.9
True	H	11	0	0	5	14	89	133	-458	1413	[53,101,115,169]	80.7	0.9357	18	16	165	0.1575	14	0.01549	0	0	0	0	14	2579	0	NaN
True	H	11	0	0	5	15	380	720	-372	1237	[337,694,429,751]	131.9	0.9011	20	18	300	0.1893	26	0.01759	39	0.06292	3	0.001657	26	3240	3	1881
True	H	11	0	0	5	16	703	779	-273	1217	[629,679,801,882]	105.9	0.954	21	19	140	0.1434	11	0.009275	26	0.001607	2	0.0001292	11	1855	2	703.7
True	H	11	0	0	5	17	229	769	-414	1221	[169,726,283,807]	128.6	0.7221	22	20	88	0.1238	8	0.005556	26	0.00375	2	0.001025	8	2511	2	584.8
True	H	11	0	0	5	18	314	831	-385	1202	[274,775,401,917]	131.7	0.8026	23	21	0	0	0	0	0	0	0	0	0	NaN	0	NaN
True	H	11	0	0	6	1	881	26	102	1446	[856,1,915,53]	59.37	0.8373	6	5	65	0.111	5	0.007519	0	0	0	0	5	1802	0	NaN
True	H	11	0	0	6	2	431	19	-29	1448	[411,1,480,39]	54.28	0.9423	7	6	68	0.11	6	0.009868	12	0.0009311	1	0.0007831	6	2302	1	358.7
True	H	11	0	0	6	3	270	30	-80	1442	[245,1,301,68]	106.9	0.9501	8	7	193	0.1551	16	0.01336	0	0	0	0	16	3210	0	NaN
True	H	11	0	0	6	4	621	30	24	1444	[577,1,654,70]	108.4	0.9574	9	8	241	0.144	20	0.01647	74	0.05872	6	0.00308	20	3366	6	1813
True	H	11	0	0	6	5	805	43	78	1440	[775,6,832,77]	87.31	0.9169	10	9	187	0.193	15	0.01534	13	0.0446	1	0.0006949	15	2767	1	3027
True	H	11	0	0	6	6	751	53	63	1437	[725,25,776,80]	77.13	0.9434	11	10	146	0.1015	13	0.01505	23	0.04489	2	0.001813	13	3369	2	1809
True	H	11	0	0	6	7	461	64	-23	1433	[427,35,496,99]	91.86	0.915	12	11	216	0.1652	19	0.01846	26	0.039	2	0.001043	19	4502	2	2097
True	H	11	0	0	6	8	582	58	12	1435	[548,31,613,88]	84.27	0.8884	13	12	173	0.1343	16	0.01695	26	0.04304	2	0.001404	16	2997	2	2328
True	H	11	0	0	6	9	364	67	-53	1433	[327,43,397,90]	80.17	0.9537	14	13	171	0.1932	14	0.01559	26	0.02328	2	0.001739	14	4234	2	874.8
True	H	11	0	0	6	10	827	80	86	1429	[800,53,856,110]	75.34	1.001	15	14	214	0.1737	19	0.02251	7	0.0002149	1	0.0009363	19	2533	1	329.1
True	H	11	0	0	6	11	725	88	55	1426	[694,65,759,116]	78.38	0.9636	16	15	138	0.1678	12	0.01367	0	0	0	0	12	4943	0	NaN
True	H	11	0	0	6	12	860	116	96	1418	[831,87,890,147]	86.41	0.9522	17	16	97	0.1303	9	0.009298	27	0.001014	4	0.003824	9	3686	4	383.6
True	H	11	0	0	6	13	807	124	80	1416	[783,93,836,152]	86.68	0.9033	18	17	157	0.1117	14	0.01442	34	0.007235	3	0.002392	14	3639	3	908.5
True	H	11	0	0	6	14	836	154	87	1406	[796,126,858,179]	74.54	0.9246	19	18	166	0.1466	15	0.01796	21	0.003892	2	0.002018	15	3338	2	617
True	H	11	0	0	6	15	856	888	95	1187	[810,849,899,929]	165	0.9752	21	20	292	0.1686	24	0.01299	9	0.0001476	1	0.000365	24	2748	1	252.6
True	H	11	0	0	6	16	567	1040	10	1142	[532,1010,619,1073]	132.2	0.9422	22	21	199	0.1404	17	0.01148	0	0	0	0	17	2017	0	NaN
True	H	11	0	0	7	1	501	26	311	1445	[462,1,553,54]	103.2	0.94	6	3	135	0.1552	11	0.009516	47	0.0382	4	0.002119	11	3472	4	1733
True	H	11	0	0	7	2	672	25	360	1446	[626,1,696,51]	83.2	0.9976	7	4	161	0.1776	13	0.01395	63	0.04038	6	0.004121	13	3231	6	1240
True	H	11	0	0	7	3	267	32	241	1444	[213,1,298,65]	90.61	0.9077	8	5	180	0.1428	16	0.01576	22	0.02317	2	0.0008529	16	4226	2	1601
True	H	11	0	0	7	4	362	34	270	1442	[333,1,393,66]	94.27	0.9193	9	6	102	0.113	8	0.007576	0	0	0	0	8	3219	0	NaN
True	H	11	0	0	7	5	778	24	392	1446	[723,1,804,61]	95.34	0.9862	10	7	172	0.1616	14	0.01311	90	0.1315	7	0.004274	14	3629	7	2598
True	H	11	0	0	7	6	963	46	449	1439	[940,20,991,86]	82.58	0.9483	11	8	66	0.06888	6	0.006486	12	0.003673	1	0.001046	6	3069	1	1198
True	H	11	0	0	7	7	1010	59	462	1435	[973,25,1039,93]	112.9	0.9521	12	9	234	0.1714	20	0.01581	37	0.05803	3	0.002242	20	3088	3	1930
True	H	11	0	0	7	8	314	62	255	1434	[289,42,334,81]	102.9	0.9021	13	10	222	0.1414	19	0.01648	0	0	0	0	19	3991	0	NaN
[truncated: 9,593 more rows]
[truncated: 8 more columns]

## Sheet: PLA RNAPII PNUTS
Display	Row	Column	Timepoint	Time [s]	Field	Object ID	X	Y	Position X [µm]	Position Y [µm]	Bounding Box	Nuclei Selected Selected - Nucleus Area [µm²]	Nuclei Selected Selected - Nucleus Roundness	Nuclei Selected Selected - Object No in Nuclei	Nuclei Selected Selected - Object No in Nuclei Selected	Nuclei Selected Selected - Total Spot Area	Nuclei Selected Selected - Relative Spot Intensity	Nuclei Selected Selected - Number of Spots	Nuclei Selected Selected - Number of Spots per Area of Nucleus	Nuclei Selected Selected - Total Spot Area (2)	Nuclei Selected Selected - Relative Spot Intensity (2)	Nuclei Selected Selected - Number of Spots (2)	Nuclei Selected Selected - Number of Spots per Area of Cytoplasm	Nuclei Selected Selected - Number of Spots im Nucleus- per Cell	Nuclei Selected Selected - Intensity Spots im Nucleus Alexa 647 Mean- Mean pe...	Nuclei Selected Selected - Number of Spots im Cytoplasma- per Cell	Nuclei Selected Selected - Intensity Spots im Cytoplasma Alexa 647 Mean- Mean...	Compound	Concentration	Cell Type	Cell Count
[truncated: 19,135 more rows]
[truncated: 7 more columns]

[truncated: 1 more sheets: PLA RNAPII XRN2]
