# Supplementary material for: Association with TFIIIC limits MYCN localisation in hubs of active promoters and chromatin accumulation of non-phosphorylated RNA polymerase II
Source: eLife. 2024 Aug 23;13:RP94407. doi: 10.7554/eLife.94407 (PMC11343564; doi:10.7554/eLife.94407)
Supplement: Source code 1. [file elife-94407-code1.zip]

Archive with 2 entries (2 files):
- Source code file 1.docx
- __MACOSX/._Source code file 1.docx
